# Supplementary material for: Proteases Shape the Chlamydomonas Secretome: Comparison to Classical Neuropeptide Processing Machinery
Source: Proteomes. 2018 Sep 23;6(4):36. doi: 10.3390/proteomes6040036 (PMC6313938; doi:10.3390/proteomes6040036)
Supplement: Supplementary file 1 [file proteomes-06-00036-s001.zip]

Archive with 6 entries (6 files):
- SupplementalFigures.pdf
- SupplementalTable1_CrPreproneuropeptides.xlsx
- SupplementalTable2._NeuropredAnalysisCrTranscriptome.xlsx
- SupplementalTable3_SolubleMatingSecretome_MassSpecData_Rev.xlsx
- SupplementalTable4_SignalPeptide-Containing_102_Grouped.xlsx
- SupplementalTable5_Proteases.xlsx
