# Supplementary material for: Proteases Shape the Chlamydomonas Secretome: Comparison to Classical Neuropeptide Processing Machinery
Source: Proteomes. 2018 Sep 23;6(4):36. doi: 10.3390/proteomes6040036 (PMC6313938; doi:10.3390/proteomes6040036)
Supplement: Supplementary file 1 [file proteomes-06-00036-s001.zip › SupplementalTable1_CrPreproneuropeptides.xlsx]

## Sheet: S.Table_1
Protein ID	Phytozome 12 Description	C-Term Gly	(K/R)XX(K/R), (K/R)XXXX(K/R), (K/R)XXXXXX(K/R)	(K/R)XX(K/R), (K/R)XXXX(K/R), (K/R)XXXXXX(K/R) number of sites	(K/R)XG(K/R), (K/R)XXXG(K/R)	(K/R)XG(K/R), (K/R)XXXG(K/R) number of sites	(K/R)XX(K/R)	(K/R)XX(K/R) number of sites	(K/R)XG(K/R)	(K/R)XG(K/R) number of sites	(K/R)(K/R)	(K/R)(K/R) number of sites	G(K/R)(K/R)	G(K/R)(K/R) number of sites	Furin site: RX(K/R)R	RX(K/R)R number of sites	Furin site w/Gly: RG(K/R)R	RG(K/R)R number of sites	Gene Symbol
Cre05.g236500.t1.1	3.5.1.23 - Ceramidase / Acylsphingosine deacylase (1 of 1)	G	KXXXXR,RXXK,RXXR,RXXXXK,RXXXXR,KXXXXXXR,RXXXXXXK,RXXXXXXR	22	RXGR	1	RXXK,RXXR	7	RXGR	1	KR,RR	4	GRR	1	RXKR	1		0
Cre01.g041850.t1.1	KOG3765 - Predicted glycosyltransferase (1 of 2)	G	KXXR,KXXXXR,RXXK,RXXR,RXXXXR,RXXXXXXR	12		0	KXXR,RXXK,RXXR	4		0	KR,RR	7	GRR	1	RXKR	1		0
Cre09.g387950.t1.1	PTHR23257//PTHR23257:SF513 - SERINE-THREONINE PROTEIN KINASE // SUBFAMILY NOT NAMED (1 of 40)	GK	KXXR,KXXK,KXXXXR,RXXK,RXXR,RXXXXR,RXXXXXXK,RXXXXXXR	20	KXXXGR,KXGK,RXXXGR	3	KXXR,KXXK,RXXK,RXXR	10	KXGK	1	KR,RK,RR	9	GRR	1	RXKR	1		0
Cre03.g204100.t1.1	Exostosin-like glycosyltransferase	GR	KXXK,KXXXXR,RXXK,RXXR,RXXXXK,RXXXXR,KXXXXXXR,RXXXXXXR	24	KXXXGR,RXXXGK,RXGR	4	KXXK,RXXK,RXXR	9	RXGR	2	KR,RK,RR	13	GKR	2	RXKR	1		0	ELG5
Cre05.g239850.t1.1	Alkaline phosphatase		KXXK,KXXXXK,KXXXXR,RXXR,RXXXXK,RXXXXR,KXXXXXXK,RXXXXXXK,RXXXXXXR	22	RXXXGK,KXGK,RXGR,RXXXGR	4	KXXK,RXXR	6	KXGK,RXGR	2	KK,KR,RK,RR	11	GKR	1	RXKR	1		0	PHO4
Cre12.g561050.t1.1	Exostosin-like glycosyltransferase		KXXK,KXXR,KXXXXK,KXXXXR,RXXK,RXXR,RXXXXK,RXXXXR,KXXXXXXK,RXXXXXXK,RXXXXXXR	30	KXGR	1	KXXK,KXXR,RXXK,RXXR	13	KXGR	1	KK,KR,RK,RR	8	GRK,GRR	2	RXKR	1		0	ELG18
Cre12.g502450.t1.1	Exostosin-like glycosyltransferase		KXXR,KXXK,RXXK,RXXR,RXXXXK,RXXXXR,KXXXXXXK,KXXXXXXR,RXXXXXXK,RXXXXXXR	18	RXGK	1	KXXR,KXXK,RXXK,RXXR	9	RXGK	1	KK,KR,RK,RR	9	GRK	1	RXKR	1		0	ELG8
Cre12.g502500.t1.2	2.4.2.41 - Xylogalacturonan beta-1,3-xylosyltransferase / Xylogalacturonan xylosyltransferase (1 of 33)		KXXR,KXXK,KXXXXK,KXXXXR,RXXK,RXXR,RXXXXK,KXXXXXXK,KXXXXXXR,RXXXXXXK,RXXXXXXR	20	KXXXGK,RXGK	2	KXXR,KXXK,RXXK,RXXR	10	RXGK	1	KK,KR,RK,RR	7	GRK	1	RXKR	1		0	ELG34
Cre03.g204050.t1.1	Exostosin-like glycosyltransferase		KXXXXR,RXXK,RXXR,RXXXXK,RXXXXR,KXXXXXXR,RXXXXXXK,RXXXXXXR	21	KXXXGR,RXXXGK,RXGR	4	RXXK,RXXR	7	RXGR	2	KK,KR,RK,RR	11	GKK	1	RXKR	1		0	ELG6
Cre06.g281526.t1.2	PF07647 - SAM domain (Sterile alpha motif) (SAM_2) (1 of 4)		KXXR,KXXXXR,RXXK,RXXR,RXXXXK,RXXXXR,KXXXXXXR,RXXXXXXK,RXXXXXXR	22	RXGR,RXXXGR	2	KXXR,RXXK,RXXR	7	RXGR	1	KK,KR,RR	7	GKK	1	RXKR	1		0
Cre10.g437800.t1.1	PF01547 - Bacterial extracellular solute-binding protein (SBP_bac_1) (1 of 9)		KXXR,KXXK,KXXXXR,RXXK,RXXR,RXXXXK,RXXXXR,KXXXXXXK,RXXXXXXK,RXXXXXXR	58	RXGR,RXXXGR	4	KXXR,KXXK,RXXK,RXXR	25	RXGR	3	KK,KR,RK,RR	22	GRR	1	RXKR	1		0
Cre12.g524900.t1.1			KXXR,RXXK,RXXR,RXXXXR,KXXXXXXR,RXXXXXXR	10	RXGR	1	KXXR,RXXK,RXXR	6	RXGR	1	KR,RR	4		0	RXKR	1		0
Cre16.g668700.t1.2			RXXK,KXXXXK,KXXXXR,RXXK,RXXR,RXXXXK,RXXXXR,KXXXXXXK,KXXXXXXR,RXXXXXXR	20		0	RXXK,RXXK,RXXR	2		0	KK,KR,RK,RR	8	GRR	1	RXKR	1		0
Cre16.g659750.t1.1	3.4.18.1 - Cathepsin X / Lysosomal carboxypeptidase B (1 of 3)		KXXXXR,RXXR,RXXXXR,RXXXXXXR	6		0	RXXR	2		0	KR,RR	2	GRR	1	RXKR	1		0	CEP15
Cre13.g605200.t2.1	3.4.24.38 - Gametolysin / Lysin (1 of 37)		KXXR,RXXR,RXXXXK,RXXXXR,KXXXXXXR,RXXXXXXK,RXXXXXXR	16		0	KXXR,RXXR	4		0	KK,KR,RK,RR	9		0	RXKR	1		0	MMP29
Cre16.g695150.t1.1			KXXR,KXXK,KXXXXK,KXXXXR,RXXK,RXXR,RXXXXK,RXXXXR,KXXXXXXK,KXXXXXXR,RXXXXXXK,RXXXXXXR	21		0	KXXR,KXXK,RXXK,RXXR	7		0	KK,KR,RK	8		0	RXKR	1		0
Cre03.g196250.t1.1	3.4.22.1 - Cathepsin B / Cathepsin B1 (1 of 1)		KXXK,KXXXXK,KXXXXR,RXXK,RXXR,RXXXXR,RXXXXXXK,RXXXXXXR	13		0	KXXK,RXXK,RXXR	5		0	KK,KR,RK,RR	8		0	RXKR	1		0	CEP3
Cre07.g333400.t1.1	3.4.24.38 - Gametolysin / Lysin (1 of 37)		KXXK,RXXK,RXXR,RXXXXK,RXXXXR,KXXXXXXK,RXXXXXXK,RXXXXXXR	12		0	KXXK,RXXK,RXXR	4		0	KK,KR,RK,RR	8		0	RXKR	1		0	MMP23
Cre08.g364100.t1.2	PF13449 - Esterase-like activity of phytase (Phytase-like) (1 of 1)		KXXR,KXXK,KXXXXR,RXXK,RXXR,RXXXXK,KXXXXXXK,RXXXXXXK,RXXXXXXR	16	RXXXGK	1	KXXR,KXXK,RXXK,RXXR	5		0	KK,KR,RK,RR	5		0	RXKR	1		0
Cre17.g708750.t1.2			KXXR,KXXK,KXXXXR,RXXK,RXXR,RXXXXR,KXXXXXXR,RXXXXXXK,RXXXXXXR	11	KXXXGR	1	KXXR,KXXK,RXXK,RXXR	4		0	KR,RR	3		0	RXKR	1		0	NSG1
Cre03.g196700.t1.1	PF01679 - Proteolipid membrane potential modulator (Pmp3) (1 of 4)		KXXR,RXXR,RXXXXR,RXXXXXXR	5		0	KXXR,RXXR	3		0	KR,RR	2		0	RXKR	1		0
Cre09.g387250.t1.1	K08106 - N-acetylgalactosamine 4-sulfate 6-O-sulfotransferase (CHST15) (1 of 3)		KXXXXK,KXXXXR,RXXR,RXXXXK,RXXXXR,KXXXXXXK,KXXXXXXR,RXXXXXXK,RXXXXXXR	18	KXXXGR	1	RXXR	1		0	KR	2		0	RXKR	1		0	CSR3
Cre17.g707600.t2.1			KXXXXK,KXXXXR,RXXR,RXXXXR,RXXXXXXR	6		0	RXXR	2		0	KR	1		0	RXKR	1		0
Cre10.g448200.t1.1	K07937 - ADP-ribosylation factor 1 (ARF1) (1 of 4)	G	KXXR,KXXXXR,RXXR,RXXXXR,KXXXXXXK,RXXXXXXR	25	RXGR	1	KXXR,RXXR	7	RXGR	1	KR,RK,RR	7		0	RXKR,RXRR	2		0	ARL9
Cre12.g561101.t1.1	2.4.2.41 - Xylogalacturonan beta-1,3-xylosyltransferase / Xylogalacturonan xylosyltransferase (1 of 33)		KXXK,KXXR,KXXXXK,KXXXXR,RXXK,RXXR,RXXXXK,RXXXXR,KXXXXXXK,KXXXXXXR,RXXXXXXK,RXXXXXXR	56	KXXXGR,KXXXGK,KXGR	4	KXXK,KXXR,RXXK,RXXR	24	KXGR	2	KK,KR,RK,RR	17	GRK,GRR	3	RXKR,RXRR	4		0	ELG42
Cre02.g078000.t1.1			KXXK,KXXR,KXXXXK,RXXK,RXXR,RXXXXK,RXXXXR,KXXXXXXK,KXXXXXXR,RXXXXXXK,RXXXXXXR	25	KXGR	1	KXXK,KXXR,RXXK,RXXR	8	KXGR	1	KR,RR	8	GRR	1	RXKR,RXRR	3		0
Cre02.g103200.t1.1	PF00211//PF13416 - Adenylate and Guanylate cyclase catalytic domain (Guanylate_cyc) // Bacterial extracellular solute-binding protein (SBP_bac_8) (1 of 6)		KXXR,KXXK,KXXXXK,KXXXXR,RXXK,RXXR,RXXXXK,RXXXXR,KXXXXXXR,RXXXXXXK,RXXXXXXR	65	RXGK,RXGR,RXXXGR	6	KXXR,KXXK,RXXK,RXXR	24	RXGK,RXGR	3	KR,RK,RR	31	GRK,GRR	2	RXKR,RXRR	4		0
Cre11.g467691.t1.1	PF06990 - Galactose-3-O-sulfotransferase (Gal-3-0_sulfotr) (1 of 1)		KXXR,KXXK,KXXXXK,KXXXXR,RXXK,RXXR,RXXXXR,KXXXXXXK,RXXXXXXK,RXXXXXXR	27	KXXXGR,RXGR,RXXXGR	4	KXXR,KXXK,RXXK,RXXR	12	RXGR	1	KK,KR,RK,RR	17	GKR,GRR	3	RXKR,RXRR	2		0
Cre12.g548450.t1.1	PTHR12203 - KDEL LYS-ASP-GLU-LEU CONTAINING - RELATED (1 of 83)		KXXXXK,RXXR,RXXXXK,RXXXXR,KXXXXXXR,RXXXXXXK,RXXXXXXR	21	KXXXGK,RXXXGK,RXGR	3	RXXR	5	RXGR	1	KR,RK,RR	8	GRK	1	RXKR,RXRR	2		0
Cre16.g677550.t1.1	PF00211//PF01547 - Adenylate and Guanylate cyclase catalytic domain (Guanylate_cyc) // Bacterial extracellular solute-binding protein (SBP_bac_1) (1 of 6)		KXXR,KXXK,KXXXXR,RXXK,RXXR,RXXXXK,RXXXXR,KXXXXXXK,KXXXXXXR,RXXXXXXK,RXXXXXXR	37	KXXXGR,RXGR,RXXXGR	3	KXXR,KXXK,RXXK,RXXR	14	RXGR	1	KK,KR,RK,RR	16	GRR	2	RXKR,RXRR	3		0
Cre02.g146900.t1.1	PTHR21228 - FAST LEU-RICH DOMAIN-CONTAINING (1 of 85)		KXXR,KXXK,RXXK,RXXR,RXXXXK,RXXXXR,KXXXXXXR,RXXXXXXR	28	RXXXGK,RXGR,RXXXGR	3	KXXR,KXXK,RXXK,RXXR	13	RXGR	1	KR,RR	14	GRR	1	RXKR,RXRR	2		0	OPR14
Cre02.g090000.t1.1	PTHR12203:SF13 - F10K1.7 PROTEIN (1 of 33)		KXXR,KXXXXR,RXXK,RXXR,RXXXXK,RXXXXR,KXXXXXXR,RXXXXXXK,RXXXXXXR	46	RXGR,RXXXGR	2	KXXR,RXXK,RXXR	20	RXGR	1	KR,RK,RR	16		0	RXKR,RXRR	2		0
Cre02.g099350.t1.1	Scavenger receptor cysteine rich (SRCR) protein		KXXR,KXXXXR,RXXK,RXXR,RXXXXR,KXXXXXXR,RXXXXXXK,RXXXXXXR	24	RXGR	1	KXXR,RXXK,RXXR	9	RXGR	1	KR,RR	10		0	RXKR,RXRR	2		0	SRR8
Cre01.g008200.t1.1			KXXR,KXXXXR,RXXR,RXXXXK,RXXXXR,KXXXXXXR,RXXXXXXR	26		0	KXXR,RXXR	12		0	KK,KR,RK,RR	10	GRR	1	RXKR,RXRR	3		0
Cre14.g621800.t1.1	PTHR12203 - KDEL LYS-ASP-GLU-LEU CONTAINING - RELATED (1 of 83)		KXXR,KXXK,KXXXXK,RXXK,RXXR,RXXXXR,KXXXXXXK,KXXXXXXR,RXXXXXXR	18		0	KXXR,KXXK,RXXK,RXXR	7		0	KK,KR,RR	8	GRR	1	RXKR,RXRR	2		0
Cre02.g142601.t1.1			KXXR,RXXR,RXXXXK,RXXXXR,KXXXXXXR,RXXXXXXK,RXXXXXXR	12		0	KXXR,RXXR	4		0	KR,RR	7	GRR	1	RXKR,RXRR	3		0
Cre11.g482952.t1.1			KXXR,RXXK,RXXR,RXXXXK,RXXXXR,RXXXXXXK,RXXXXXXR	19	RXXXGR	1	KXXR,RXXK,RXXR	9		0	KR,RK,RR	14		0	RXKR,RXRR	3		0
Cre06.g287650.t1.2	PF12796//PF13920 - Ankyrin repeats (3 copies) (Ank_2) // Zinc finger, C3HC4 type (RING finger) (zf-C3HC4_3) (1 of 8)		KXXK,KXXXXR,RXXR,RXXXXR,KXXXXXXK,KXXXXXXR,RXXXXXXK,RXXXXXXR	16		0	KXXK,RXXR	5		0	KK,KR,RR	11		0	RXKR,RXRR	2		0
Cre14.g614600.t1.2	3.4.24.35 - Gelatinase B / Type V collagenase (1 of 2)		KXXK,KXXXXK,KXXXXR,RXXK,RXXR,RXXXXK,KXXXXXXK,RXXXXXXK,RXXXXXXR	13	KXXXGR	1	KXXK,RXXK,RXXR	4		0	KK,KR,RK,RR	8		0	RXKR,RXRR	1		0
Cre07.g344500.t1.2	K13667 - protein glucosyltransferase (RUMI, KTELC1) (1 of 2)		KXXK,RXXK,RXXR,RXXXXK,RXXXXR,KXXXXXXR,RXXXXXXK,RXXXXXXR	11		0	KXXK,RXXK,RXXR	5		0	KK,KR,RK,RR	7		0	RXKR,RXRR	1		0
Cre08.g363100.t1.1	PTHR23301//PTHR23301:SF0 - CHITIN BINDING PERITROPHIN-A // SUBFAMILY NOT NAMED (1 of 2)	G	KXXR,KXXK,KXXXXK,KXXXXR,RXXK,RXXR,RXXXXR,KXXXXXXK,KXXXXXXR,RXXXXXXK,RXXXXXXR	46	KXXXGR,KXGK,RXXXGR	4	KXXR,KXXK,RXXK,RXXR	11	KXGK	1	KK,KR,RK,RR	12	GKR,GRK	2	RXRR	1		0
Cre12.g557078.t1.1	1.14.17.1 - Dopamine beta-monooxygenase / Dopamine beta-hydroxylase (1 of 4)	G	KXXXXR,RXXK,RXXR,RXXXXR,RXXXXXXR	10	RXGK,RXGR	3	RXXK,RXXR	5	RXGK,RXGR	3	KR,RK,RR	8	GKR	1	RXRR	1		0
Cre02.g113626.t1.1		G	KXXXXR,RXXK,RXXR,RXXXXR,RXXXXXXK,RXXXXXXR	17	RXGR	1	RXXK,RXXR	7	RXGR	1	RK,RR	10	GRR	2	RXRR	1		0
Cre17.g708450.t1.1	3.4.24.38 - Gametolysin / Lysin (1 of 37)	G	KXXR,KXXXXR,RXXR,RXXXXK,RXXXXR,KXXXXXXK,KXXXXXXR,RXXXXXXK,RXXXXXXR	21	KXXXGR	1	KXXR,RXXR	3		0	KK,KR,RK,RR	10	GRK	1	RXRR	2		0	MMP33
Cre08.g361300.t1.1	PF03567 - Sulfotransferase family (Sulfotransfer_2) (1 of 4)	G	KXXR,KXXXXR,RXXK,RXXR,RXXXXK,RXXXXR,KXXXXXXK,KXXXXXXR,RXXXXXXK,RXXXXXXR	16		0	KXXR,RXXK,RXXR	5		0	KK,RK,RR	5		0	RXRR	1		0
Cre11.g483351.t1.1	PF12499 - Pherophorin (DUF3707) (1 of 70)	G	KXXR,KXXXXR,RXXK,RXXR,RXXXXK,RXXXXR,KXXXXXXR,RXXXXXXR	9	KXXXGR	1	KXXR,RXXK,RXXR	3		0	RR	4		0	RXRR	1		0	PHC44
Cre18.g748847.t1.1		GK	KXXK,RXXR,RXXXXR,KXXXXXXR,RXXXXXXK,RXXXXXXR	12	KXGK,RXXXGR	2	KXXK,RXXR	6	KXGK	1	KR,RR	6	GRR	1	RXRR	1		0
Cre14.g616976.t1.1		GRR	KXXXXR,RXXR,RXXXXR,KXXXXXXR,RXXXXXXR	7	RXXXGR	1	RXXR	1		0	RR	5	GRR	1	RXRR	1		0
Cre08.g376720.t1.1	3.4.22.33 - Fruit bromelain (1 of 6)		KXXK,KXXXXR,RXXK,RXXR,RXXXXR,KXXXXXXR,RXXXXXXK,RXXXXXXR	29	KXGK,RXXXGR	4	KXXK,RXXK,RXXR	10	KXGK	2	KK,KR,RK,RR	14	GKR,GRR	2	RXRR	1		0	CEP7
Cre01.g046052.t1.1	2.7.11.21 - Polo kinase / Polo-like kinase (1 of 3)		KXXR,KXXK,RXXK,RXXR,RXXXXK,RXXXXR,RXXXXXXK,RXXXXXXR	34	KXGK	1	KXXR,KXXK,RXXK,RXXR	12	KXGK	1	RR	9	GRR	1	RXRR	1		0
Cre33.g758847.t1.1	3.4.22.33 - Fruit bromelain (1 of 6)		KXXR,KXXK,KXXXXR,RXXK,RXXR,RXXXXK,RXXXXR,KXXXXXXR,RXXXXXXK,RXXXXXXR	33	RXXXGK,KXGK,RXXXGR	3	KXXR,KXXK,RXXK,RXXR	11	KXGK	1	KK,KR,RK,RR	13		0	RXRR	1		0
Cre07.g325715.t1.1	PTHR16036:SF2 - ANKYRIN REPEAT AND ZINC FINGER DOMAIN-CONTAINING PROTEIN 1 (1 of 1)		KXXR,KXXK,KXXXXK,KXXXXR,RXXK,RXXR,RXXXXK,RXXXXR,KXXXXXXK,KXXXXXXR,RXXXXXXK,RXXXXXXR	38	KXXXGR,KXXXGK,RXXXGK,KXGK,RXGK,RXGR,RXXXGR	9	KXXR,KXXK,RXXK,RXXR	13	KXGK,RXGK,RXGR	3	KK,KR,RK,RR	17		0	RXRR	3		0
Cre02.g111950.t1.1	2.7.12.1 - Dual-specificity kinase (1 of 56)		KXXR,KXXK,KXXXXR,RXXK,RXXR,RXXXXK,RXXXXR,KXXXXXXK,RXXXXXXK,RXXXXXXR	36	KXGK,RXGR,RXXXGR	5	KXXR,KXXK,RXXK,RXXR	13	KXGK,RXGR	3	KR,RK,RR	12	GKR,GRR	2	RXRR	1		0
Cre11.g467653.t1.1	2.7.11.1 - Non-specific serine/threonine protein kinase / Threonine-specific protein kinase (1 of 543)		KXXR,KXXK,RXXR,RXXXXR,KXXXXXXR,RXXXXXXR	17	KXGK,RXGR,RXXXGR	3	KXXR,KXXK,RXXR	7	KXGK,RXGR	2	RR	4		0	RXRR	1		0
Cre11.g467670.t2.1	PTHR12203 - KDEL LYS-ASP-GLU-LEU CONTAINING - RELATED (1 of 83)		KXXK,KXXR,KXXXXR,RXXK,RXXR,RXXXXK,RXXXXR,KXXXXXXK,KXXXXXXR,RXXXXXXK,RXXXXXXR	24	KXGR,RXXXGR	2	KXXK,KXXR,RXXK,RXXR	11	KXGR	1	KK,KR,RK,RR	7	GKR	1	RXRR	1		0
Cre02.g095058.t1.1			KXXR,KXXXXK,KXXXXR,RXXK,RXXR,RXXXXK,RXXXXR,KXXXXXXK,KXXXXXXR,RXXXXXXK,RXXXXXXR	33	RXXXGK,KXGR	2	KXXR,RXXK,RXXR	11	KXGR	1	KR,RK,RR	10	GRK	1	RXRR	1		0
Cre16.g674852.t1.1	Gamete-specific protein		KXXK,KXXR,KXXXXK,RXXK,RXXR,RXXXXK,RXXXXR,KXXXXXXR,RXXXXXXK,RXXXXXXR	27	KXGR,RXXXGR	4	KXXK,KXXR,RXXK,RXXR	6	KXGR	1	KK,KR,RK,RR	8	GRK	1	RXRR	1		0	HAP2
Cre16.g663350.t1.2	K03544 - ATP-dependent Clp protease ATP-binding subunit ClpX (clpX, CLPX) (1 of 1)		KXXK,KXXR,KXXXXK,KXXXXR,RXXK,RXXR,RXXXXK,RXXXXR,KXXXXXXR,RXXXXXXK,RXXXXXXR	22	KXGR	1	KXXK,KXXR,RXXK,RXXR	6	KXGR	1	KK,KR,RK,RR	6	GRK	1	RXRR	1		0	CLPX
Cre12.g551650.t1.2			KXXK,KXXR,KXXXXK,KXXXXR,RXXK,RXXR,RXXXXK,RXXXXR,KXXXXXXK,KXXXXXXR,RXXXXXXK,RXXXXXXR	36	KXXXGR,KXGR	2	KXXK,KXXR,RXXK,RXXR	12	KXGR	1	KK,KR,RK,RR	14	GRR	1	RXRR	1		0
Cre03.g202550.t1.1	Exostosin-like glycosyltransferase		KXXR,KXXXXK,KXXXXR,RXXK,RXXR,RXXXXK,RXXXXR,KXXXXXXK,KXXXXXXR,RXXXXXXK,RXXXXXXR	20	KXGR,RXXXGR	2	KXXR,RXXK,RXXR	4	KXGR	1	RK,RR	7	GRR	1	RXRR	1		0	ELG11
Cre02.g099400.t1.1	Exostosin-like glycosyltransferase		KXXR,KXXXXK,KXXXXR,RXXK,RXXR,RXXXXK,RXXXXR,RXXXXXXK,RXXXXXXR	28	KXXXGR,RXXXGK,KXGR	3	KXXR,RXXK,RXXR	9	KXGR	1	KR,RK,RR	9		0	RXRR	1		0	ELG31
Cre09.g396150.t1.1			RXXK,KXXR,KXXXXK,RXXK,RXXR,RXXXXK,RXXXXR,KXXXXXXR,RXXXXXXK,RXXXXXXR	23	KXGR	1	RXXK,KXXR,RXXK,RXXR	7	KXGR	1	KR,RK,RR	6		0	RXRR	1		0
Cre12.g555750.t1.2	PTHR10584 - SUGAR KINASE (1 of 13)		KXXR,RXXR,RXXXXR,RXXXXXXR	10	KXGR	1	KXXR,RXXR	4	KXGR	1	RK,RR	3		0	RXRR	1		0	CPK7
Cre02.g076950.t1.1	3.4.21.62 - Subtilisin (1 of 13)		KXXK,KXXR,KXXXXR,RXXK,RXXR,RXXXXK,RXXXXR,KXXXXXXK,KXXXXXXR,RXXXXXXK,RXXXXXXR	26	KXXXGR,RXXXGK,KXGR,KXGK	4	KXXK,KXXR,RXXK,RXXR	9	KXGR,KXGK	2	KK,KR,RK,RR	9	GRR	1	RXRR	2		0	SUB4
Cre13.g572732.t1.2			KXXK,KXXR,KXXXXK,KXXXXR,RXXR,RXXXXK,RXXXXR,KXXXXXXK,KXXXXXXR,RXXXXXXK,RXXXXXXR	31	KXXXGR,KXGR,RXGR,RXXXGR	6	KXXK,KXXR,RXXR	10	KXGR,RXGR	4	KK,KR,RK,RR	12	GKK,GRR	3	RXRR	1		0
Cre05.g245350.t1.1	PTHR15414 - OS-9-RELATED (1 of 2)		KXXK,KXXR,KXXXXK,KXXXXR,RXXK,RXXR,RXXXXK,RXXXXR,KXXXXXXK,RXXXXXXK,RXXXXXXR	23	KXXXGR,KXGR,RXGR	3	KXXK,KXXR,RXXK,RXXR	9	KXGR,RXGR	2	KK,KR,RK,RR	11	GKK,GRR	2	RXRR	1		0
Cre06.g301600.t1.1	K10085 - ER degradation enhancer, mannosidase alpha-like 2 (EDEM2) (1 of 1)		KXXK,KXXR,KXXXXK,KXXXXR,RXXK,RXXR,RXXXXK,RXXXXR,KXXXXXXK,KXXXXXXR,RXXXXXXK,RXXXXXXR	37	KXGR,RXGR	3	KXXK,KXXR,RXXK,RXXR	20	KXGR,RXGR	3	KR,RK,RR	21	GRR	1	RXRR	4		0	MAN2
Cre01.g022600.t1.1	Predicted protein		KXXK,KXXR,KXXXXK,KXXXXR,RXXK,RXXR,RXXXXK,RXXXXR,KXXXXXXK,KXXXXXXR,RXXXXXXK,RXXXXXXR	46	KXGR,RXGR,RXXXGR	5	KXXK,KXXR,RXXK,RXXR	17	KXGR,RXGR	2	KK,KR,RK,RR	16	GRR	1	RXRR	3		0	CGL13
Cre06.g278220.t1.1	2.4.2.41 - Xylogalacturonan beta-1,3-xylosyltransferase / Xylogalacturonan xylosyltransferase (1 of 33)		KXXR,KXXXXR,RXXK,RXXR,RXXXXK,RXXXXR,KXXXXXXK,RXXXXXXR	16	KXGR,RXGR,RXXXGR	3	KXXR,RXXK,RXXR	7	KXGR,RXGR	2	KK,RK,RR	7	GRR	1	RXRR	1		0	ELG38
Cre03.g144564.t1.1	Matrix metalloproteinase		KXXR,KXXK,KXXXXK,KXXXXR,RXXK,RXXR,RXXXXK,RXXXXR,KXXXXXXK,KXXXXXXR,RXXXXXXK,RXXXXXXR	28	KXXXGK,RXGK	2	KXXR,KXXK,RXXK,RXXR	10	RXGK	1	KK,KR,RK,RR	14	GKK,GRR	2	RXRR	1		0	MMP13
Cre06.g284300.t1.1			KXXK,KXXXXR,RXXK,RXXR,RXXXXK,RXXXXR,KXXXXXXK,KXXXXXXR,RXXXXXXK,RXXXXXXR	41	RXGK,RXXXGR	2	KXXK,RXXK,RXXR	11	RXGK	1	KK,KR,RK,RR	18	GRK	1	RXRR	2		0
Cre09.g414550.t1.2	2.8.2.33 - N-acetylgalactosamine 4-sulfate 6-O-sulfotransferase / GalNAc4S-6ST (1 of 6)		KXXXXK,RXXK,RXXR,RXXXXR,KXXXXXXK,KXXXXXXR,RXXXXXXR	17	KXXXGK,RXGK	2	RXXK,RXXR	5	RXGK	1	RR	5	GRR	1	RXRR	1		0	CSR7
Cre08.g380650.t1.1	PTHR12203 - KDEL LYS-ASP-GLU-LEU CONTAINING - RELATED (1 of 83)		KXXR,RXXK,RXXR,RXXXXK,RXXXXR,KXXXXXXR,RXXXXXXK,RXXXXXXR	32	RXXXGK,RXGK	2	KXXR,RXXK,RXXR	10	RXGK	1	KR,RK,RR	13		0	RXRR	2		0
Cre04.g220900.t1.2	PTHR12203 - KDEL LYS-ASP-GLU-LEU CONTAINING - RELATED (1 of 83)		KXXR,KXXXXK,KXXXXR,RXXK,RXXR,RXXXXR,KXXXXXXK,KXXXXXXR,RXXXXXXK,RXXXXXXR	18	RXGK	1	KXXR,RXXK,RXXR	6	RXGK	1	KK,KR,RK,RR	9		0	RXRR	1		0
Cre05.g238687.t1.1	PF12499 - Pherophorin (DUF3707) (1 of 70)		KXXXXR,RXXK,RXXR,RXXXXR,RXXXXXXR	17	RXGK	1	RXXK,RXXR	6	RXGK	1	RK,RR	8		0	RXRR	2		0	PHC35
Cre01.g054750.t1.2	KOG0192//KOG0198//KOG0581//KOG0583 - Tyrosine kinase specific for activated (GTP-bound) p21cdc42Hs // MEKK and related serine/threonine protein kinases // Mitogen-activated protein kinase kinase (MAP2K) // Serine/threonine protein kinase (1 of 1)		KXXR,KXXK,KXXXXK,KXXXXR,RXXK,RXXR,RXXXXK,RXXXXR,KXXXXXXK,KXXXXXXR,RXXXXXXK,RXXXXXXR	22	KXXXGK,RXGK	2	KXXR,KXXK,RXXK,RXXR	7	RXGK	1	KR,RK,RR	6		0	RXRR	1		0
Cre07.g343534.t1.1	3.4.19.12 - Ubiquitinyl hydrolase 1 / Ubiquitin thiolesterase (1 of 110)		KXXR,KXXXXK,RXXK,RXXR,RXXXXK,RXXXXR,KXXXXXXR,RXXXXXXK,RXXXXXXR	16	RXGK	1	KXXR,RXXK,RXXR	6	RXGK	1	KK,RR	2		0	RXRR	1		0
Cre17.g701000.t1.2	PTHR35518:SF2 - MAINTENANCE OF TELOMERE CAPPING PROTEIN 6 (1 of 1)		KXXR,KXXXXK,KXXXXR,RXXK,RXXR,RXXXXR,KXXXXXXR,RXXXXXXK,RXXXXXXR	19	RXGK,RXGR,RXXXGR	3	KXXR,RXXK,RXXR	8	RXGK,RXGR	2	KR,RR	5	GKR	1	RXRR	1		0
Cre01.g015103.t1.2	PF00211//PF13416 - Adenylate and Guanylate cyclase catalytic domain (Guanylate_cyc) // Bacterial extracellular solute-binding protein (SBP_bac_8) (1 of 6)		KXXR,KXXK,KXXXXR,RXXK,RXXR,RXXXXK,RXXXXR,KXXXXXXR,RXXXXXXK,RXXXXXXR	77	RXGK,RXGR,RXXXGR	5	KXXR,KXXK,RXXK,RXXR	31	RXGK,RXGR	3	KR,RK,RR	31	GRK,GRR	4	RXRR	1		0
Cre12.g486950.t1.1			KXXK,KXXXXR,RXXK,RXXR,RXXXXK,RXXXXR,KXXXXXXR,RXXXXXXK,RXXXXXXR	31	RXGK,RXGR,RXXXGR	6	KXXK,RXXK,RXXR	12	RXGK,RXGR	4	KR,RK,RR	17	GRR	1	RXRR	1		0	CSV7
Cre02.g119900.t1.2	Cysteine endopeptidase		KXXK,KXXXXK,KXXXXR,RXXK,RXXR,RXXXXK,KXXXXXXK,RXXXXXXR	11	KXXXGR,RXGK,RXGR	3	KXXK,RXXK,RXXR	5	RXGK,RXGR	2	KK,KR,RR	6	GRR	1	RXRR	1		0	CEP6
Cre13.g574041.t1.1	PTHR10994//PTHR10994:SF72 - RETICULON // SUBFAMILY NOT NAMED (1 of 6)		KXXR,KXXK,RXXK,RXXR,RXXXXR,KXXXXXXR,RXXXXXXK,RXXXXXXR	12	RXGK,RXGR	2	KXXR,KXXK,RXXK,RXXR	5	RXGK,RXGR	2	KK,RK,RR	4		0	RXRR	1		0
Cre10.g458950.t1.2			KXXR,KXXK,KXXXXK,KXXXXR,RXXK,RXXR,RXXXXK,RXXXXR,KXXXXXXK,KXXXXXXR,RXXXXXXK,RXXXXXXR	34	RXGR,RXXXGR	2	KXXR,KXXK,RXXK,RXXR	11	RXGR	1	KK,KR,RK,RR	17	GKK,GRR	2	RXRR	1		0
Cre12.g519401.t1.1	PF00078//PF03372 - Reverse transcriptase (RNA-dependent DNA polymerase) (RVT_1) // Endonuclease/Exonuclease/phosphatase family (Exo_endo_phos) (1 of 13)		KXXR,KXXK,KXXXXR,RXXK,RXXR,RXXXXK,RXXXXR,KXXXXXXR,RXXXXXXR	40	RXGR,RXXXGR	2	KXXR,KXXK,RXXK,RXXR	17	RXGR	1	KK,KR,RR	16	GKR,GRR	4	RXRR	1		0
Cre11.g469350.t1.1	PF03133 - Tubulin-tyrosine ligase family (TTL) (1 of 14)		KXXR,KXXK,KXXXXK,KXXXXR,RXXK,RXXR,RXXXXK,RXXXXR,KXXXXXXK,KXXXXXXR,RXXXXXXK,RXXXXXXR	36	RXGR	1	KXXR,KXXK,RXXK,RXXR	10	RXGR	1	KR,RK,RR	15	GKR,GRR	3	RXRR	2		0	TTL12
Cre03.g154750.t1.2	2.3.1.43 - Phosphatidylcholine--sterol O-acyltransferase / Phospholipid--cholesterol acyltransferase (1 of 5)		KXXR,KXXXXR,RXXR,RXXXXR,KXXXXXXR,RXXXXXXK,RXXXXXXR	18	RXGR,RXXXGR	2	KXXR,RXXR	7	RXGR	1	KR,RK,RR	12	GKR,GRR	2	RXRR	2		0
Cre09.g415400.t1.1	PTHR15922:SF2 - NEUROBLASTOMA-AMPLIFIED SEQUENCE (1 of 1)		KXXR,KXXXXK,KXXXXR,RXXK,RXXR,RXXXXR,KXXXXXXK,KXXXXXXR,RXXXXXXK,RXXXXXXR	52	KXXXGR,RXGR,RXXXGR	3	KXXR,RXXK,RXXR	14	RXGR	1	KR,RK,RR	18	GRK	1	RXRR	1		0
Cre06.g311500.t1.1			KXXR,KXXXXK,KXXXXR,RXXK,RXXR,RXXXXR,RXXXXXXK,RXXXXXXR	29	RXGR,RXXXGR	2	KXXR,RXXK,RXXR	9	RXGR	1	KR,RK,RR	18	GRK,GRR	3	RXRR	2		0
Cre02.g118650.t1.1	PF12499 - Pherophorin (DUF3707) (1 of 70)		KXXR,KXXXXK,RXXR,RXXXXK,RXXXXR,RXXXXXXR	21	RXGR,RXXXGR	3	KXXR,RXXR	8	RXGR	1	KR,RK,RR	7	GRK,GRR	2	RXRR	1		0	PHC47
Cre05.g245352.t1.1	PF00059//PF00530//PF00704//PF14295 - Lectin C-type domain (Lectin_C) // Scavenger receptor cysteine-rich domain (SRCR) // Glycosyl hydrolases family 18 (Glyco_hydro_18) // PAN domain (PAN_4) (1 of 1)		KXXR,KXXK,KXXXXK,KXXXXR,RXXK,RXXR,RXXXXK,RXXXXR,KXXXXXXR,RXXXXXXK,RXXXXXXR	66	RXXXGK,RXGR,RXXXGR	5	KXXR,KXXK,RXXK,RXXR	21	RXGR	2	KK,KR,RK,RR	27	GRR	1	RXRR	2		0
Cre03.g176900.t1.1	2.1.1.282 - tRNA(Phe) 7-((3-amino-3-carboxypropyl)-4-demethylwyosine(37)-N(4))- methyltransferase / tRNA-yW synthesizing enzyme-3 (1 of 2)		KXXR,KXXXXR,RXXR,RXXXXK,RXXXXR,KXXXXXXR,RXXXXXXR	20	RXGR	2	KXXR,RXXR	11	RXGR	2	KR,RR	20	GRR	1	RXRR	3		0
Cre16.g660350.t1.1	K15363 - fanconi-associated nuclease 1 (FAN1, MTMR15) (1 of 1)		KXXR,KXXXXR,RXXK,RXXR,RXXXXR,RXXXXXXK,RXXXXXXR	38	RXGR,RXXXGR	7	KXXR,RXXK,RXXR	11	RXGR	2	KK,RR	18	GRR	3	RXRR	3		0
Cre15.g639504.t1.1	PF12796//PF13920 - Ankyrin repeats (3 copies) (Ank_2) // Zinc finger, C3HC4 type (RING finger) (zf-C3HC4_3) (1 of 8)		KXXXXR,RXXR,RXXXXR,RXXXXXXK,RXXXXXXR	15	RXGR	1	RXXR	7	RXGR	1	KK,KR,RR	17	GRR	1	RXRR	3		0
Cre12.g542900.t1.1	2.7.11.25 - Mitogen-activated protein kinase kinase kinase / MLTK (1 of 105)		KXXR,KXXK,KXXXXR,RXXK,RXXR,RXXXXK,RXXXXR,KXXXXXXK,KXXXXXXR,RXXXXXXK,RXXXXXXR	45	RXGR	1	KXXR,KXXK,RXXK,RXXR	18	RXGR	1	KK,RR	13	GRR	2	RXRR	2		0
Cre02.g095136.t1.1	PF04488 - Glycosyltransferase sugar-binding region containing DXD motif (Gly_transf_sug) (1 of 9)		KXXR,KXXXXR,RXXR,RXXXXK,RXXXXR,KXXXXXXR,RXXXXXXK,RXXXXXXR	29	RXGR,RXXXGR	4	KXXR,RXXR	10	RXGR	1	RR	13	GRR	2	RXRR	5		0
Cre17.g704050.t1.1			KXXR,KXXXXR,RXXK,RXXR,RXXXXK,RXXXXR,RXXXXXXR	31	RXGR	1	KXXR,RXXK,RXXR	15	RXGR	1	KR,RK,RR	12	GRR	1	RXRR	1		0
Cre16.g655500.t1.1			KXXR,KXXXXR,RXXK,RXXR,RXXXXR,KXXXXXXR,RXXXXXXR	34	RXGR,RXXXGR	4	KXXR,RXXK,RXXR	12	RXGR	1	RK,RR	11	GRR	1	RXRR	1		0
Cre14.g632750.t1.1	PTHR26392 - MITOGEN-ACTIVATED PROTEIN KINASE KINASE KINASE 7-RELATED (1 of 17)		KXXXXK,RXXK,RXXR,RXXXXR,RXXXXXXK,RXXXXXXR	19	RXGR,RXXXGR	2	RXXK,RXXR	10	RXGR	1	RR	9	GRR	2	RXRR	1		0
Cre01.g000200.t1.1			KXXR,RXXR,RXXXXR,KXXXXXXK,KXXXXXXR,RXXXXXXK,RXXXXXXR	24	RXGR	2	KXXR,RXXR	9	RXGR	2	RK,RR	9	GRR	2	RXRR	2		0
Cre02.g144050.t1.2	Exostosin-like glycosyltransferase		KXXXXR,RXXK,RXXR,RXXXXK,RXXXXR,KXXXXXXK,RXXXXXXK,RXXXXXXR	20	RXGR	1	RXXK,RXXR	5	RXGR	1	KR,RK,RR	8	GRR	1	RXRR	1		0	ELG36
Cre02.g097600.t1.1	PF05050 - Methyltransferase FkbM domain (Methyltransf_21) (1 of 13)		KXXR,KXXXXR,RXXK,RXXR,RXXXXR,KXXXXXXR,RXXXXXXK,RXXXXXXR	19	RXGR	1	KXXR,RXXK,RXXR	7	RXGR	1	RK,RR	7	GRR	2	RXRR	1		0
Cre12.g537150.t1.2			KXXR,KXXXXR,RXXR,RXXXXR,KXXXXXXR,RXXXXXXR	9	RXGR,RXXXGR	2	KXXR,RXXR	3	RXGR	1	KR,RK,RR	7	GRR	1	RXRR	1		0
Cre17.g716613.t1.1			RXXR,RXXXXR,RXXXXXXR	13	RXGR,RXXXGR	5	RXXR	6	RXGR	3	RR	6	GRR	2	RXRR	2		0
Cre12.g531150.t1.1	2.7.1.15 - Ribokinase (1 of 3)		KXXR,KXXK,KXXXXK,RXXK,RXXR,RXXXXK,RXXXXR,KXXXXXXR,RXXXXXXR	18	RXGR	1	KXXR,KXXK,RXXK,RXXR	8	RXGR	1	RR	5	GRR	1	RXRR	1		0
Cre17.g736300.t1.1	PF13360 - PQQ-like domain (PQQ_2) (1 of 11)		KXXK,KXXXXR,RXXR,RXXXXK,RXXXXR,RXXXXXXK,RXXXXXXR	34	RXGR,RXXXGR	3	KXXK,RXXR	13	RXGR	1	KR,RK,RR	16		0	RXRR	4		0
Cre09.g414600.t1.1			KXXR,RXXK,RXXR,RXXXXK,RXXXXR,KXXXXXXR,RXXXXXXR	28	RXGR,RXXXGR	2	KXXR,RXXK,RXXR	10	RXGR	1	KR,RR	15		0	RXRR	2		0
Cre07.g336600.t1.1	Alpha-1,2-mannosidase		KXXR,KXXK,KXXXXK,RXXK,RXXR,RXXXXK,RXXXXR,KXXXXXXR,RXXXXXXR	27	RXGR	1	KXXR,KXXK,RXXK,RXXR	11	RXGR	1	KK,KR,RK,RR	13		0	RXRR	1		0	MAN1
Cre01.g048701.t1.1	PTHR19308 - PHOSPHATIDYLCHOLINE TRANSFER PROTEIN (1 of 3)		RXXR,RXXXXK,RXXXXR,KXXXXXXR,RXXXXXXR	24	RXGR	1	RXXR	9	RXGR	1	KR,RK,RR	11		0	RXRR	1		0
Cre10.g459450.t1.2	PTHR10795:SF389 - CEREVISIN-RELATED (1 of 3)		KXXK,RXXK,RXXR,RXXXXR,KXXXXXXR,RXXXXXXK,RXXXXXXR	19	RXGR	1	KXXK,RXXK,RXXR	8	RXGR	1	KR,RR	11		0	RXRR	3		0	SUB10
Cre08.g358569.t1.1			KXXR,KXXK,KXXXXK,KXXXXR,RXXK,RXXR,RXXXXK,RXXXXR,KXXXXXXK,KXXXXXXR,RXXXXXXR	24	RXXXGK,RXGR,RXXXGR	3	KXXR,KXXK,RXXK,RXXR	11	RXGR	1	KK,RK,RR	10		0	RXRR	1		0
Cre12.g494650.t1.1	PTHR13078:SF14 - HYDROXYACYL-THIOESTER DEHYDRATASE TYPE 2, MITOCHONDRIAL (1 of 5)		KXXK,KXXXXR,RXXR,RXXXXR,RXXXXXXR	23	RXGR,RXXXGR	5	KXXK,RXXR	6	RXGR	2	KR,RK,RR	10		0	RXRR	1		0	CSV10
Cre04.g221150.t1.1	PTHR12203 - KDEL LYS-ASP-GLU-LEU CONTAINING - RELATED (1 of 83)		KXXR,KXXXXK,KXXXXR,RXXR,RXXXXR,KXXXXXXR,RXXXXXXK,RXXXXXXR	18	RXGR	1	KXXR,RXXR	7	RXGR	1	KK,KR,RK,RR	7		0	RXRR	1		0
Cre14.g632847.t1.1	PF03016//PF07974 - Exostosin family (Exostosin) // EGF-like domain (EGF_2) (1 of 3)		KXXR,KXXXXR,RXXR,RXXXXK,RXXXXR,KXXXXXXR,RXXXXXXK,RXXXXXXR	17	RXGR	1	KXXR,RXXR	4	RXGR	1	KR,RR	6		0	RXRR	1		0	ELG44
Cre02.g113750.t1.1	PTHR22916 - GLYCOSYLTRANSFERASE (1 of 7)		KXXR,KXXXXR,RXXK,RXXR,RXXXXR,KXXXXXXR,RXXXXXXK,RXXXXXXR	15	KXXXGR,RXGR	2	KXXR,RXXK,RXXR	7	RXGR	1	KR,RK,RR	5		0	RXRR	1		0
Cre09.g402923.t1.1			KXXR,KXXK,KXXXXK,RXXK,RXXR,RXXXXK,RXXXXR,KXXXXXXK,KXXXXXXR,RXXXXXXK,RXXXXXXR	19	RXGR	1	KXXR,KXXK,RXXK,RXXR	6	RXGR	1	RR	4		0	RXRR	1		0
Cre17.g699400.t1.2	PTHR10994//PTHR10994:SF72 - RETICULON // SUBFAMILY NOT NAMED (1 of 6)		KXXXXK,RXXR,RXXXXR,KXXXXXXR,RXXXXXXK,RXXXXXXR	15	RXGR	1	RXXR	5	RXGR	1	RR	4		0	RXRR	1		0
Cre03.g200879.t1.1	2.8.2.8 - [Heparan sulfate]-glucosamine N-sulfotransferase / PAPS:N-desulfoheparin sulfotransferase (1 of 6)		RXXR,RXXXXK,RXXXXR,RXXXXXXK,RXXXXXXR	9	RXGR	1	RXXR	4	RXGR	1	RR	3		0	RXRR	1		0	CSR10
Cre11.g467608.t1.1	3.4.24.38 - Gametolysin / Lysin (1 of 37)		KXXR,RXXR,RXXXXR,KXXXXXXK,KXXXXXXR,RXXXXXXK	7	RXGR	1	KXXR,RXXR	3	RXGR	1	RR	3		0	RXRR	1		0
Cre07.g353600.t1.2	Metalloproteinase of VMP family		KXXR,KXXK,KXXXXK,KXXXXR,RXXR,RXXXXR,KXXXXXXK,KXXXXXXR,RXXXXXXK,RXXXXXXR	19		0	KXXR,KXXK,RXXR	6		0	KK,KR,RK,RR	8	GKK	1	RXRR	1		0	MMP7
Cre13.g588750.t1.1	PF04577 - Protein of unknown function (DUF563) (DUF563) (1 of 14)		KXXR,KXXK,RXXK,RXXR,RXXXXK,RXXXXR,KXXXXXXK,KXXXXXXR,RXXXXXXK,RXXXXXXR	28	RXXXGK	3	KXXR,KXXK,RXXK,RXXR	11		0	KK,KR,RK,RR	17	GKK,GKR,GRR	4	RXRR	1		0
Cre11.g467666.t1.1	Low-CO2-inducible protein		KXXR,KXXK,KXXXXR,RXXK,RXXR,RXXXXK,RXXXXR,KXXXXXXK,KXXXXXXR,RXXXXXXK,RXXXXXXR	25	KXXXGR	1	KXXR,KXXK,RXXK,RXXR	9		0	KK,KR,RK,RR	7	GKR	1	RXRR	1		0	LCI13
Cre02.g141886.t1.1	KOG0192//KOG0198 - Tyrosine kinase specific for activated (GTP-bound) p21cdc42Hs // MEKK and related serine/threonine protein kinases (1 of 7)		KXXR,RXXR,RXXXXK,RXXXXR,KXXXXXXK,KXXXXXXR,RXXXXXXK,RXXXXXXR	19		0	KXXR,RXXR	8		0	KK,KR,RR	14	GKR,GRR	2	RXRR	3		0
Cre03.g194700.t1.1	Alpha glucosidase		KXXXXR,RXXK,RXXR,RXXXXR,KXXXXXXR,RXXXXXXK,RXXXXXXR	22	RXXXGR	2	RXXK,RXXR	6		0	KR,RK,RR	11	GKR,GRR	2	RXRR	1		0	AGL1
Cre08.g361650.t1.1			KXXR,KXXXXR,RXXR,RXXXXK,RXXXXR,KXXXXXXR,RXXXXXXR	26	RXXXGK	1	KXXR,RXXR	8		0	KR,RR	7	GKR,GRR	2	RXRR	1		0
Cre12.g500200.t1.1	Metallophosphoesterase/metallo-dependent phosphatase		KXXR,KXXK,RXXR,RXXXXR,KXXXXXXR,RXXXXXXK,RXXXXXXR	12		0	KXXR,KXXK,RXXR	6		0	KK,KR,RK,RR	10	GRK	1	RXRR	1		0	MPA2
Cre08.g360150.t1.1			KXXK,KXXXXR,RXXK,RXXR,RXXXXK,RXXXXR,RXXXXXXK,RXXXXXXR	19		0	KXXK,RXXK,RXXR	6		0	RK,RR	7	GRK	1	RXRR	1		0
Cre12.g533500.t1.2	PF00211//PF13416 - Adenylate and Guanylate cyclase catalytic domain (Guanylate_cyc) // Bacterial extracellular solute-binding protein (SBP_bac_8) (1 of 6)		KXXR,KXXXXK,KXXXXR,RXXK,RXXR,RXXXXK,RXXXXR,RXXXXXXR	60	KXXXGR,RXXXGR	2	KXXR,RXXK,RXXR	18		0	KK,KR,RK,RR	32	GRK,GRR	3	RXRR	3		0
Cre16.g692000.t1.1	3.1.3.2 - Acid phosphatase / Phosphomonoesterase (1 of 8)		KXXR,KXXK,KXXXXR,RXXK,RXXR,RXXXXK,RXXXXR,KXXXXXXR,RXXXXXXK,RXXXXXXR	41	KXXXGR	1	KXXR,KXXK,RXXK,RXXR	15		0	KR,RK,RR	19	GRK,GRR	4	RXRR	1		0
Cre17.g718468.t1.2	3.4.24.38 - Gametolysin / Lysin (1 of 37)		KXXK,KXXXXK,RXXK,RXXR,RXXXXK,RXXXXR,RXXXXXXR	9		0	KXXK,RXXK,RXXR	3		0	KK,RK,RR	5	GRK,GRR	2	RXRR	1		0
Cre10.g451250.t1.1	PTHR13620:SF0 - EXONUCLEASE 3'-5' DOMAIN-CONTAINING PROTEIN 2 (1 of 2)		KXXR,KXXXXK,KXXXXR,RXXK,RXXR,RXXXXK,RXXXXR,KXXXXXXK,KXXXXXXR,RXXXXXXK,RXXXXXXR	60	KXXXGR,RXXXGR	4	KXXR,RXXK,RXXR	18		0	KR,RK,RR	17	GRR	1	RXRR	2		0
Cre02.g087000.t1.1	PF01753 - MYND finger (zf-MYND) (1 of 96)		KXXR,KXXK,KXXXXR,RXXK,RXXR,RXXXXK,RXXXXR,KXXXXXXK,KXXXXXXR,RXXXXXXK,RXXXXXXR	50		0	KXXR,KXXK,RXXK,RXXR	17		0	KK,KR,RK,RR	15	GRR	2	RXRR	1		0
Cre01.g019051.t1.1	PF10294 - Lysine methyltransferase (Methyltransf_16) (1 of 15)		RXXR,RXXXXR,RXXXXXXK,RXXXXXXR	22		0	RXXR	9		0	RR	11	GRR	1	RXRR	2		0
Cre04.g229374.t1.1	2.7.7.49 - RNA-directed DNA polymerase / Revertase (1 of 121)		KXXXXK,KXXXXR,RXXR,RXXXXK,RXXXXR,RXXXXXXR	24	RXXXGR	1	RXXR	6		0	KR,RR	11	GRR	1	RXRR	2		0
Cre39.g760097.t1.1	2.7.7.49 - RNA-directed DNA polymerase / Revertase (1 of 121)		KXXXXK,KXXXXR,RXXR,RXXXXK,RXXXXR,RXXXXXXR	24	RXXXGR	1	RXXR	6		0	KR,RR	11	GRR	1	RXRR	2		0
Cre09.g393300.t1.2			KXXXXR,RXXR,RXXXXR,KXXXXXXR,RXXXXXXR	13	RXXXGR	1	RXXR	5		0	KR,RR	9	GRR	1	RXRR	1		0
Cre01.g030968.t1.1	PTHR11439 - GAG-POL-RELATED RETROTRANSPOSON (1 of 5)		RXXR,RXXXXK,RXXXXR,RXXXXXXR	13		0	RXXR	4		0	RR	9	GRR	3	RXRR	1		0
Cre02.g145350.t1.1			KXXR,KXXXXR,RXXR,RXXXXK,RXXXXR,RXXXXXXK,RXXXXXXR	18	KXXXGR	1	KXXR,RXXR	8		0	KR,RK,RR	7	GRR	1	RXRR	1		0
Cre08.g365050.t1.2			KXXK,KXXXXR,RXXK,RXXR,RXXXXR,KXXXXXXK,KXXXXXXR,RXXXXXXR	13		0	KXXK,RXXK,RXXR	8		0	KR,RK,RR	7	GRR	1	RXRR	1		0	FAP409
Cre08.g365103.t1.1			KXXK,KXXXXR,RXXK,RXXR,RXXXXR,KXXXXXXK,KXXXXXXR,RXXXXXXR	13		0	KXXK,RXXK,RXXR	8		0	KR,RK,RR	7	GRR	1	RXRR	1		0	FAP319
Cre08.g365200.t1.2			KXXK,KXXXXR,RXXK,RXXR,RXXXXR,KXXXXXXK,KXXXXXXR,RXXXXXXR	13		0	KXXK,RXXK,RXXR	8		0	KR,RK,RR	7	GRR	1	RXRR	1		0	FAP321
Cre08.g365205.t2.1			KXXK,KXXXXR,RXXK,RXXR,RXXXXR,KXXXXXXK,KXXXXXXR,RXXXXXXR	13		0	KXXK,RXXK,RXXR	8		0	KR,RK,RR	7	GRR	1	RXRR	1		0	FAP322
Cre08.g365300.t1.2			KXXK,KXXXXR,RXXK,RXXR,RXXXXR,KXXXXXXK,KXXXXXXR,RXXXXXXR	13		0	KXXK,RXXK,RXXR	8		0	KR,RK,RR	7	GRR	1	RXRR	1		0	FAP359
Cre08.g365150.t1.2			KXXK,KXXXXR,RXXK,RXXR,RXXXXR,KXXXXXXK,KXXXXXXR,RXXXXXXR	13		0	KXXK,RXXK,RXXR	8		0	RK,RR	6	GRR	1	RXRR	1		0	FAP320
Cre09.g393700.t1.1	Matrix metalloproteinase		KXXR,KXXXXR,RXXR,RXXXXK,RXXXXR,KXXXXXXR,RXXXXXXK,RXXXXXXR	22		0	KXXR,RXXR	8		0	RK,RR	6	GRR	1	RXRR	1		0	MMP3
Cre14.g625251.t1.2			KXXXXR,RXXR,RXXXXK,RXXXXR,RXXXXXXR	17	RXXXGR	1	RXXR	5		0	RR	6	GRR	2	RXRR	1		0	CSV12
Cre05.g232454.t1.1			RXXR,RXXXXR,RXXXXXXR	8		0	RXXR	3		0	RR	6	GRR	2	RXRR	1		0
Cre12.g540850.t1.1			KXXXXR,RXXK,RXXR,RXXXXK,RXXXXR,RXXXXXXR	16	RXXXGR	1	RXXK,RXXR	5		0	RR	5	GRR	1	RXRR	1		0
Cre16.g690950.t1.2			RXXK,RXXR,RXXXXR,RXXXXXXK,RXXXXXXR	11		0	RXXK,RXXR	5		0	RK,RR	5	GRR	1	RXRR	2		0
Cre03.g170001.t1.1			KXXXXR,RXXR,RXXXXK,KXXXXXXR,RXXXXXXR	9	KXXXGR	1	RXXR	3		0	KR,RR	5	GRR	1	RXRR	1		0
Cre16.g688751.t1.1			KXXXXR,RXXR,RXXXXR,RXXXXXXR	6		0	RXXR	2		0	RR	3	GRR	1	RXRR	1		0
Cre16.g655800.t1.1			KXXK,KXXXXK,KXXXXR,RXXR,RXXXXK,RXXXXR,RXXXXXXK,RXXXXXXR	23		0	KXXK,RXXR	8		0	RK,RR	15		0	RXRR	1		0
Cre11.g478650.t1.2	PF04488 - Glycosyltransferase sugar-binding region containing DXD motif (Gly_transf_sug) (1 of 9)		KXXXXR,RXXR,RXXXXK,RXXXXR,KXXXXXXR,RXXXXXXR	15		0	RXXR	6		0	KK,KR,RR	14		0	RXRR	4		0
Cre01.g006900.t1.1	PF00415//PF05548//PF13540 - Regulator of chromosome condensation (RCC1) repeat (RCC1) // Gametolysin peptidase M11 (Peptidase_M11) // Regulator of chromosome condensation (RCC1) repeat (RCC1_2) (1 of 1)		KXXR,KXXXXK,RXXK,RXXR,RXXXXK,RXXXXR,KXXXXXXK,KXXXXXXR,RXXXXXXR	29		0	KXXR,RXXK,RXXR	16		0	KR,RK,RR	12		0	RXRR	1		0
Cre11.g467636.t1.1	PTHR26392 - MITOGEN-ACTIVATED PROTEIN KINASE KINASE KINASE 7-RELATED (1 of 17)		KXXK,KXXXXR,RXXK,RXXR,RXXXXK,RXXXXR,RXXXXXXK,RXXXXXXR	21		0	KXXK,RXXK,RXXR	8		0	KR,RR	12		0	RXRR	2		0
Cre17.g705200.t1.1	PF05548 - Gametolysin peptidase M11 (Peptidase_M11) (1 of 48)		KXXR,KXXXXK,KXXXXR,RXXK,RXXR,RXXXXK,RXXXXR,RXXXXXXK,RXXXXXXR	23		0	KXXR,RXXK,RXXR	8		0	RK,RR	12		0	RXRR	2		0
Cre19.g750447.t1.1	PTHR10795//PTHR10795:SF403 - PROPROTEIN CONVERTASE SUBTILISIN/KEXIN // SUBFAMILY NOT NAMED (1 of 1)		RXXR,RXXXXR,RXXXXXXR	7		0	RXXR	5		0	RK,RR	10		0	RXRR	1		0
Cre08.g361600.t1.1	PF10250 - GDP-fucose protein O-fucosyltransferase (O-FucT) (1 of 3)		KXXR,KXXXXR,RXXK,RXXR,RXXXXK,RXXXXR,KXXXXXXR,RXXXXXXK,RXXXXXXR	23		0	KXXR,RXXK,RXXR	8		0	RK,RR	9		0	RXRR	1		0
Cre13.g577400.t1.1	Exostosin-like glycosyltransferase		KXXR,KXXK,KXXXXR,RXXR,RXXXXK,RXXXXR,KXXXXXXR,RXXXXXXK,RXXXXXXR	23	KXXXGR,RXXXGK	2	KXXR,KXXK,RXXR	5		0	KK,RK,RR	9		0	RXRR	1		0	ELG16
Cre24.g755947.t1.1	PTHR12203 - KDEL LYS-ASP-GLU-LEU CONTAINING - RELATED (1 of 83)		KXXR,RXXK ,KXXXXR,RXXK,RXXR,RXXXXR,KXXXXXXR,RXXXXXXR	13		0	KXXR,RXXK ,RXXK,RXXR	5		0	KK,RK,RR	9		0	RXRR	2		0
Cre10.g421100.t1.1			KXXXXK,RXXK,RXXR,RXXXXK,RXXXXR,KXXXXXXK,KXXXXXXR,RXXXXXXK,RXXXXXXR	35	RXXXGK	1	RXXK,RXXR	13		0	KR,RK,RR	8		0	RXRR	1		0
Cre01.g006450.t2.1	2.7.7.49 - RNA-directed DNA polymerase / Revertase (1 of 121)		KXXXXK,KXXXXR,RXXR,RXXXXK,RXXXXR,RXXXXXXR	18		0	RXXR	4		0	KR,RR	8		0	RXRR	1		0
Cre17.g708901.t1.1			KXXXXK,RXXK,RXXR,RXXXXK,RXXXXR,KXXXXXXK,KXXXXXXR,RXXXXXXK,RXXXXXXR	10	RXXXGR	1	RXXK,RXXR	2		0	KK,KR,RK,RR	8		0	RXRR	1		0
Cre09.g393450.t1.1	Flagellar Associated Protein		KXXXXR,RXXK,RXXR,RXXXXK,RXXXXR,RXXXXXXK	7	RXXXGR	1	RXXK,RXXR	2		0	KK,KR,RK,RR	8		0	RXRR	1		0	FAP233
Cre12.g508550.t1.1	3-methyl-2-oxobutanoate hydroxymethyltransferase		KXXK,RXXK,RXXR,RXXXXK,RXXXXR,KXXXXXXK,KXXXXXXR,RXXXXXXK,RXXXXXXR	16		0	KXXK,RXXK,RXXR	7		0	KK,KR,RK,RR	7		0	RXRR	1		0	PAN2
Cre12.g541950.t1.2			KXXR,KXXXXR,RXXK,RXXR,RXXXXK,RXXXXR,KXXXXXXK,RXXXXXXK,RXXXXXXR	20	RXXXGR	1	KXXR,RXXK,RXXR	6		0	KR,RK,RR	7		0	RXRR	1		0
Cre06.g280600.t1.2	PTHR33538:SF2 - PROTEIN GAMETE EXPRESSED 1 (1 of 1)		KXXR,RXXR,RXXXXK,RXXXXR,RXXXXXXR	12		0	KXXR,RXXR	6		0	KR,RR	7		0	RXRR	1		0	GEX1
Cre17.g708950.t1.1	PTHR19297 - GLYCOSYLTRANSFERASE 14 FAMILY MEMBER (1 of 9)		KXXXXK,RXXK,RXXR,RXXXXK,RXXXXR,KXXXXXXK,KXXXXXXR,RXXXXXXR	15	RXXXGR	2	RXXK,RXXR	4		0	KK,RK,RR	7		0	RXRR	1		0
Cre14.g609700.t1.1	2.7.11.1 - Non-specific serine/threonine protein kinase / Threonine-specific protein kinase (1 of 543)		KXXR,KXXXXR,RXXR,RXXXXK,RXXXXR,RXXXXXXR	15		0	KXXR,RXXR	4		0	RK,RR	7		0	RXRR	1		0
Cre01.g026500.t1.1	Pepsin-type aspartyl protease		KXXR,KXXXXK,KXXXXR,RXXK,RXXR,RXXXXK,RXXXXR,KXXXXXXR,RXXXXXXK,RXXXXXXR	20		0	KXXR,RXXK,RXXR	6		0	KK,KR,RR	6		0	RXRR	2		0	ASP3
Cre03.g153100.t1.1			KXXR,KXXK,RXXK,RXXR,RXXXXK,RXXXXR,KXXXXXXR,RXXXXXXR	14		0	KXXR,KXXK,RXXK,RXXR	6		0	KR,RR	6		0	RXRR	1		0
Cre05.g236039.t1.2			KXXXXK,KXXXXR,RXXR,RXXXXK,RXXXXR,KXXXXXXR,RXXXXXXK,RXXXXXXR	19	RXXXGR	1	RXXR	5		0	KR,RK,RR	6		0	RXRR	1		0
Cre12.g503100.t1.1			KXXR,KXXK,KXXXXR,RXXK,RXXR,RXXXXR,KXXXXXXK,RXXXXXXK,RXXXXXXR	23		0	KXXR,KXXK,RXXK,RXXR	10		0	KR,RR	5		0	RXRR	2		0
Cre10.g423850.t2.1	Scavenger receptor cysteine rich (SRCR) protein		KXXR,RXXK,RXXR,RXXXXXXR	9		0	KXXR,RXXK,RXXR	5		0	RR	5		0	RXRR	1		0	SRR26
Cre12.g560800.t1.2	K14664 - IAA-amino acid hydrolase [EC:3.5.1.-] (ILR1) (1 of 2)		KXXK,KXXXXR,RXXR,RXXXXK,RXXXXR,RXXXXXXR	9		0	KXXK,RXXR	4		0	KK,RK,RR	5		0	RXRR	1		0
Cre06.g309550.t1.1			KXXR,KXXXXK,KXXXXR,RXXK,RXXR,RXXXXK,RXXXXR,RXXXXXXK,RXXXXXXR	25	KXXXGR,RXXXGR	2	KXXR,RXXK,RXXR	7		0	KK,RK,RR	4		0	RXRR	1		0
Cre07.g319452.t1.1			KXXR,KXXXXR,RXXK,RXXR,RXXXXK,RXXXXR,KXXXXXXR,RXXXXXXR	18	RXXXGR	1	KXXR,RXXK,RXXR	6		0	KR,RR	4		0	RXRR	1		0	PHC73
Cre10.g460000.t1.1			RXXR,RXXXXK,RXXXXR,KXXXXXXK,KXXXXXXR,RXXXXXXR	16		0	RXXR	6		0	KK,RR	4		0	RXRR	1		0
Cre08.g373364.t1.1			KXXK,KXXXXR,RXXR,RXXXXK,RXXXXR,KXXXXXXR,RXXXXXXR	17		0	KXXK,RXXR	5		0	KR,RK,RR	4		0	RXRR	1		0
Cre12.g506750.t1.1	PF12499 - Pherophorin (DUF3707) (1 of 70)		KXXR,KXXXXK,RXXK,RXXR,KXXXXXXK,RXXXXXXK	9		0	KXXR,RXXK,RXXR	4		0	KK,KR,RR	4		0	RXRR	1		0	PHC41
Cre12.g489300.t1.1	KOG1217 - Fibrillins and related proteins containing Ca2+-binding EGF-like domains (1 of 1)		KXXK,RXXR,RXXXXR,KXXXXXXK,KXXXXXXR,RXXXXXXK,RXXXXXXR	9		0	KXXK,RXXR	3		0	RR	4		0	RXRR	1		0
Cre06.g259000.t1.2			KXXXXR,RXXK,RXXR,RXXXXR,KXXXXXXR,RXXXXXXK,RXXXXXXR	12		0	RXXK,RXXR	3		0	RK,RR	4		0	RXRR	1		0
Cre09.g386737.t1.1	PF01697 - Glycosyltransferase family 92 (Glyco_transf_92) (1 of 8)		KXXR,RXXK,RXXR,RXXXXR,RXXXXXXR	10		0	KXXR,RXXK,RXXR	3		0	RR	4		0	RXRR	1		0
Cre16.g681700.t1.1	NADH:ubiquinone oxidoreductase subunit		KXXR,KXXXXR,RXXR,RXXXXR,KXXXXXXR,RXXXXXXR	9		0	KXXR,RXXR	2		0	KR,RR	4		0	RXRR	1		0	NUOS4B
Cre17.g740800.t1.1	PF06742 - Protein of unknown function (DUF1214) (DUF1214) (1 of 5)		RXXK,RXXR,RXXXXK,RXXXXR,KXXXXXXR,RXXXXXXR	7		0	RXXK,RXXR	2		0	KR,RR	4		0	RXRR	1		0
Cre16.g693200.t1.1			RXXR,RXXXXR,RXXXXXXR	4		0	RXXR	2		0	RR	4		0	RXRR	1		0
Cre12.g533201.t1.1			KXXK,KXXXXK,RXXR,KXXXXXXK	9	KXXXGK	1	KXXK,RXXR	4		0	KK,RK,RR	3		0	RXRR	1		0
Cre13.g580950.t1.1	2.4.2.26 - Protein xylosyltransferase / Uridine diphosphoxylose-protein xylosyltransferase (1 of 11)		KXXXXK,RXXR,RXXXXR,KXXXXXXR,RXXXXXXK,RXXXXXXR	14		0	RXXR	4		0	KK,RR	2		0	RXRR	1		0
Cre08.g365204.t1.1			KXXK,RXXK,RXXR,KXXXXXXK,RXXXXXXR	5		0	KXXK,RXXK,RXXR	3		0	RR	2		0	RXRR	1		0	CSE9
Cre11.g476950.t1.1			RXXR,RXXXXR	6	RXXXGR	1	RXXR	2		0	RR	2		0	RXRR	1		0
Cre09.g399900.t3.1			RXXR,RXXXXR	2		0	RXXR	1		0	RR	2		0	RXRR	1		0
Cre04.g225176.t1.1			RXXR,RXXXXR,RXXXXXXR	4	RXXXGR	1	RXXR	2		0	RR	1		0	RXRR	1		0
Cre06.g258450.t1.2		G	KXXK,KXXXXK,RXXK,RXXR,RXXXXR	7	KXGK	1	KXXK,RXXK,RXXR	5	KXGK	1	KK,KR,RK,RR	6		0		0		0
Cre08.g367750.t1.1	PTHR12203 - KDEL LYS-ASP-GLU-LEU CONTAINING - RELATED (1 of 83)	G	KXXK,KXXR,KXXXXK,KXXXXR,RXXK,RXXXXK,RXXXXR,KXXXXXXK,KXXXXXXR,RXXXXXXK,RXXXXXXR	27	KXXXGR,KXGR	2	KXXK,KXXR,RXXK	9	KXGR	1	KK,KR,RK,RR	7		0		0		0
Cre14.g629050.t1.2	PF02298 - Plastocyanin-like domain (Cu_bind_like) (1 of 1)	G	KXXR,RXXXXR,KXXXXXXK,KXXXXXXR,RXXXXXXK,RXXXXXXR	7	KXGR	1	KXXR	1	KXGR	1	RK,RR	3		0		0		0
Cre04.g222600.t1.2	PF12499 - Pherophorin (DUF3707) (1 of 70)	G	KXXR,KXXXXR,RXXR,RXXXXR,RXXXXXXR	5	KXGR	1	KXXR,RXXR	2	KXGR	1	KR	1		0		0		0	PHC46
Cre16.g682950.t1.1	DNA damage checkpoint protein	G	KXXR,KXXXXR,RXXK,RXXR,RXXXXXXK	8	KXGR,RXGR	2	KXXR,RXXK,RXXR	5	KXGR,RXGR	2	KR,RR	4	GRR	1		0		0	RAD9
Cre06.g302350.t1.1		G	KXXR,KXXXXR,RXXK,RXXR,RXXXXR,RXXXXXXR	21	KXGR,RXGR	2	KXXR,RXXK,RXXR	9	KXGR,RXGR	2	KR,RK,RR	7		0		0		0
Cre10.g430200.t1.2	Arylsulfatase	G	KXXR,KXXXXR,RXXK,RXXR,RXXXXR,KXXXXXXK,RXXXXXXK,RXXXXXXR	14	RXGK	2	KXXR,RXXK,RXXR	6	RXGK	2	RK,RR	2		0		0		0	ARS3
Cre02.g090550.t1.1	PTHR10342:SF228 - EXTRACELLULAR SULFATASE SULF-1 HOMOLOG (1 of 1)	G	KXXR,KXXXXR,RXXK,RXXR,RXXXXK,RXXXXR,RXXXXXXR	16	RXXXGK,RXGR	3	KXXR,RXXK,RXXR	7	RXGR	1	KR,RK,RR	6	GKR	1		0		0	ARS9
Cre09.g390875.t1.1	3.6.5.5 - Dynamin GTPase (1 of 16)	G	KXXR,KXXXXR,RXXR,RXXXXR,KXXXXXXR,RXXXXXXK,RXXXXXXR	12	RXGR	1	KXXR,RXXR	4	RXGR	1	KK,KR,RR	4	GKR,GRR	2		0		0
Cre09.g417000.t1.2	PTHR12203//PTHR12203:SF35 - KDEL LYS-ASP-GLU-LEU CONTAINING - RELATED // SUBFAMILY NOT NAMED (1 of 3)	G	KXXR,KXXK,KXXXXR,RXXK,RXXR,RXXXXK,KXXXXXXR,RXXXXXXK,RXXXXXXR	13	RXGR	1	KXXR,KXXK,RXXK,RXXR	5	RXGR	1	KK,KR,RK,RR	7	GRK	1		0		0
Cre09.g390850.t1.1		G	KXXXXR,RXXK,RXXR,RXXXXR,KXXXXXXK,KXXXXXXR,RXXXXXXK,RXXXXXXR	13	KXXXGR,RXGR	2	RXXK,RXXR	2	RXGR	1	RK,RR	4	GRK	1		0		0
Cre07.g325050.t1.1	Exostosin-like glycosyltransferase	G	KXXR,KXXK,KXXXXK,KXXXXR,RXXK,RXXR,RXXXXK,RXXXXR,KXXXXXXR,RXXXXXXK,RXXXXXXR	29	KXXXGR,KXXXGK,RXGR	4	KXXR,KXXK,RXXK,RXXR	11	RXGR	2	KR,RK,RR	9		0		0		0	ELG15
Cre12.g509950.t1.1		G	KXXR,KXXXXR,RXXK,RXXR,RXXXXK,RXXXXR,RXXXXXXK,RXXXXXXR	18	RXGR	1	KXXR,RXXK,RXXR	6	RXGR	1	KR,RR	6		0		0		0
Cre06.g304876.t1.1		G	KXXK,RXXR,RXXXXK,RXXXXR,KXXXXXXK,KXXXXXXR,RXXXXXXR	17	RXGR	1	KXXK,RXXR	4	RXGR	1	RR	4		0		0		0
Cre16.g668837.t1.1		G	RXXK,RXXR,RXXXXK,RXXXXR,KXXXXXXR	8	RXGR	1	RXXK,RXXR	4	RXGR	1	RK,RR	4		0		0		0
Cre09.g408400.t1.1	3.4.19.12 - Ubiquitinyl hydrolase 1 / Ubiquitin thiolesterase (1 of 110)	G	KXXXXR,RXXK,RXXR,RXXXXR,KXXXXXXR,RXXXXXXR	13	RXGR	1	RXXK,RXXR	3	RXGR	1	KK,RK,RR	4		0		0		0
Cre01.g032500.t1.2	DnaJ-like protein	G	KXXR,KXXK,KXXXXK,KXXXXR,RXXK,RXXR,RXXXXK,RXXXXR,KXXXXXXK,RXXXXXXK,RXXXXXXR	43		0	KXXR,KXXK,RXXK,RXXR	11		0	KK,KR,RK,RR	13	GKR,	1		0		0	DNJ8
Cre07.g319002.t1.1		G	KXXR,RXXR,RXXXXR,RXXXXXXR	4		0	KXXR,RXXR	2		0	KR,RR	2	GKR,GRR	2		0		0
Cre09.g404250.t1.1	PF00112//PF01476//PF07645 - Papain family cysteine protease (Peptidase_C1) // LysM domain (LysM) // Calcium-binding EGF domain (EGF_CA) (1 of 1)	G	KXXR,KXXK,KXXXXR,RXXR,RXXXXK,RXXXXR,KXXXXXXK,KXXXXXXR,RXXXXXXK,RXXXXXXR	44	KXXXGR	1	KXXR,KXXK,RXXR	12		0	KK,KR,RR	14	GRR	2		0		0	CEP9
Cre17.g722950.t1.2		G	RXXK,KXXXXK,KXXXXR,RXXK,RXXR,RXXXXK,RXXXXR,KXXXXXXK,RXXXXXXK,RXXXXXXR	18	RXXXGK,RXXXGR	2	RXXK,RXXK,RXXR	3		0	KK,RR	7	GRR	1		0		0
Cre01.g044276.t1.1		G	KXXXXR,RXXR,RXXXXR,RXXXXXXK,RXXXXXXR	11	RXXXGR	3	RXXR	2		0	RR	7	GRR	2		0		0
Cre14.g609850.t1.2		G	KXXK,RXXXXK,RXXXXR,KXXXXXXR,RXXXXXXR	7		0	KXXK	1		0	RR	5	GRR	1		0		0
Cre14.g609800.t1.2		G	RXXXXK,RXXXXR,KXXXXXXR,RXXXXXXK,RXXXXXXR	6		0		0		0	KR,RK,RR	5	GRR	1		0		0
Cre12.g488351.t1.1	PF07699 - GCC2 and GCC3 (GCC2_GCC3) (1 of 8)	G	KXXR,KXXXXR,RXXK,RXXR,RXXXXXXR	8		0	KXXR,RXXK,RXXR	4		0	KR,RR	4	GRR	1		0		0
Cre09.g387502.t1.1		G	RXXR,RXXXXK,RXXXXR,RXXXXXXR	5		0	RXXR	2		0	KR,RR	3	GRR	1		0		0
Cre14.g621250.t1.2	K09668 - glycosyltransferase-like protein LARGE (LARGE) (1 of 2)	G	KXXR,KXXXXR,RXXK,RXXR,RXXXXK,RXXXXR,KXXXXXXK,KXXXXXXR,RXXXXXXK,RXXXXXXR	18		0	KXXR,RXXK,RXXR	5		0	KK,KR,RK,RR	9		0		0		0
Cre07.g320150.t1.2	DnaJ-like protein, ER-targeted	G	KXXR,KXXXXK,KXXXXR,RXXR,RXXXXK,KXXXXXXK,RXXXXXXK	8		0	KXXR,RXXR	3		0	KK,KR,RK,RR	9		0		0		0	ERJ1
Cre01.g005701.t1.2		G	RXXK,KXXXXK,KXXXXR,RXXK,RXXR,RXXXXK,RXXXXR,KXXXXXXK,RXXXXXXK,RXXXXXXR	19	RXXXGK	1	RXXK,RXXK,RXXR	6		0	KR,RK,RR	8		0		0		0
Cre16.g691350.t1.1	2.7.11.1 - Non-specific serine/threonine protein kinase / Threonine-specific protein kinase (1 of 543)	G	KXXR,KXXXXK,RXXR,RXXXXK,RXXXXR,KXXXXXXK	8		0	KXXR,RXXR	3		0	KK,KR,RK,RR	8		0		0		0
Cre01.g000550.t1.2	PTHR10994:SF61 - RETICULON-LIKE PROTEIN (1 of 6)	G	KXXXXK,KXXXXR,RXXR,RXXXXK,RXXXXR,RXXXXXXR	20	RXXXGR	1	RXXR	1		0	KR,RR	8		0		0		0
Cre16.g659500.t1.2	2.4.1.228 - Lactosylceramide 4-alpha-galactosyltransferase / Histo-blood group P(k) UDP-galactose (1 of 3)	G	KXXR,RXXK,RXXR,RXXXXK,RXXXXR,KXXXXXXR,RXXXXXXK,RXXXXXXR	17		0	KXXR,RXXK,RXXR	8		0	KK,KR,RK,RR	7		0		0		0
Cre17.g703950.t1.2	1.1.3.30 - Polyvinyl-alcohol oxidase / PVA oxidase (1 of 2)	G	KXXK,RXXR,RXXXXR,KXXXXXXK,RXXXXXXK,RXXXXXXR	7		0	KXXK,RXXR	2		0	KK,RK,RR	5		0		0		0
Cre06.g298225.t1.1		G	RXXR,RXXXXR,RXXXXXXR	9		0	RXXR	3		0	RR	3		0		0		0
Cre12.g492152.t1.1		G	KXXR,KXXXXR,RXXR	3		0	KXXR,RXXR	2		0	KK,KR,RR	3		0		0		0
Cre09.g386143.t1.1		G	KXXR,RXXR,RXXXXR,KXXXXXXR	6		0	KXXR,RXXR	3		0	KR,RR	2		0		0		0
Cre17.g734693.t1.1		G	RXXR,RXXXXR,RXXXXXXR	3		0	RXXR	1		0	KR	1		0		0		0
Cre06.g309684.t1.1		G	RXXXXR,RXXXXXXR	2		0		0		0	RR	1		0		0		0
Cre13.g590200.t1.1		G	RXXK,RXXR,RXXXXR,KXXXXXXR,RXXXXXXR	22		0	RXXK,RXXR	10		0		0		0		0		0
Cre04.g217650.t1.2		GK	KXXR,KXXK,KXXXXK,KXXXXR,RXXXXK,RXXXXR,KXXXXXXK,KXXXXXXR,RXXXXXXK	20	KXXXGK,KXGK	2	KXXR,KXXK	7	KXGK	1	KK,KR,RK	6		0		0		0
Cre01.g027100.t1.2	Mitochondrial inner membrane signal peptidase	GK	KXXR,KXXK,KXXXXR,RXXR,RXXXXK,KXXXXXXR	6	KXXXGR	1	KXXR,KXXK,RXXR	3		0	KR	1		0		0		0	IMP2
Cre14.g616700.t1.1	2.6.1.57 - Aromatic-amino-acid transaminase (1 of 1)	GR	KXXR,KXXK,KXXXXK,KXXXXR,RXXK,RXXR,RXXXXK,RXXXXR,RXXXXXXK,RXXXXXXR	22	KXGK	1	KXXR,KXXK,RXXK,RXXR	7	KXGK	1	KK,KR,RR	5	GKK	1		0		0
Cre02.g095114.t1.1		GR	KXXK,KXXR,KXXXXK,RXXR,RXXXXK,RXXXXR,RXXXXXXK,RXXXXXXR	21	KXGR	1	KXXK,KXXR,RXXR	8	KXGR	1	KR,RK,RR	10	GRR	2		0		0
Cre06.g296300.t1.1	Scavenger receptor cysteine rich (SRCR) protein	GR	KXXK,KXXR,KXXXXR,RXXK,RXXR,RXXXXR,KXXXXXXR,RXXXXXXK,RXXXXXXR	17	KXGR,KXGK,RXGR,RXXXGR	7	KXXK,KXXR,RXXK,RXXR	9	KXGR,KXGK,RXGR	5	KK,KR,RK,RR	8	GKR,GRK,GRR	4		0		0	SRR1
Cre06.g267750.t1.2	3.4.21.19 - Glutamyl endopeptidase / V8 proteinase (1 of 4)	GR	KXXR,KXXK,KXXXXK,RXXK,RXXR,RXXXXR,KXXXXXXK,KXXXXXXR,RXXXXXXR	16		0	KXXR,KXXK,RXXK,RXXR	6		0	KK,KR,RK,RR	9	GRK	1		0		0
Cre14.g616650.t1.2		GR	KXXR,KXXK,KXXXXK,KXXXXR,RXXR,RXXXXK,RXXXXR,RXXXXXXR	22		0	KXXR,KXXK,RXXR	8		0	KK,RK,RR	5		0		0		0
Cre17.g714750.t1.2	3.6.5.5 - Dynamin GTPase (1 of 16)	GR	KXXK,RXXXXR,KXXXXXXK,RXXXXXXK	5		0	KXXK	2		0	KK,KR	2		0		0		0
Cre17.g744347.t1.1		GR	RXXR,RXXXXXXK	2		0	RXXR	1		0	RK,RR	2		0		0		0
Cre12.g547734.t1.2		GR	RXXXXR,RXXXXXXK	2		0		0		0	KR,RR	2		0		0		0
Cre17.g737300.t1.1	KOG4726 - Ultrahigh sulfur keratin-associated protein (1 of 3)	GR	KXXR,KXXXXR,RXXK,RXXR,RXXXXK,RXXXXR,KXXXXXXK,KXXXXXXR,RXXXXXXR	14	RXXXGR	1	KXXR,RXXK,RXXR	4		0		0		0		0		0
Cre12.g546800.t1.1	PF12499 - Pherophorin (DUF3707) (1 of 70)	GRR	KXXK,RXXK,RXXR,RXXXXK,RXXXXR,KXXXXXXK,KXXXXXXR,RXXXXXXR	14		0	KXXK,RXXK,RXXR	4		0	KK,KR,RK,RR	8	GRR	1		0		0	PHC53
Cre11.g467672.t1.1	KOG3017 - Defense-related protein containing SCP domain (1 of 4)	GRR	RXXK,RXXR,RXXXXR,KXXXXXXR,RXXXXXXK,RXXXXXXR	13		0	RXXK,RXXR	4		0	RR	6	GRR	1		0		0
Cre09.g401256.t1.1	PF05050 - Methyltransferase FkbM domain (Methyltransf_21) (1 of 13)	GRR	KXXR,KXXK,KXXXXR,RXXR,RXXXXR,KXXXXXXK,RXXXXXXR	11		0	KXXR,KXXK,RXXR	6		0	KR,RK,RR	4	GRR	1		0		0
Cre09.g388351.t1.1	PF12499 - Pherophorin (DUF3707) (1 of 70)	GRR	RXXK,KXXXXK,KXXXXR,RXXK,RXXXXR,KXXXXXXK	5	RXXXGR	1	RXXK,RXXK	1		0	KK,RR	4	GRR	1		0		0	PHC32
Cre09.g388353.t1.1	PF12499 - Pherophorin (DUF3707) (1 of 70)	GRR	RXXK,KXXXXK,KXXXXR,RXXK,RXXXXR,KXXXXXXK	5	RXXXGR	1	RXXK,RXXK	1		0	KK,RR	4	GRR	1		0		0	PHC34
Cre09.g388355.t1.1	PF12499 - Pherophorin (DUF3707) (1 of 70)	GRR	RXXK,KXXXXK,KXXXXR,RXXK,RXXXXR,KXXXXXXK	5	RXXXGR	1	RXXK,RXXK	1		0	KK,RR	4	GRR	1		0		0	PHC33
Cre12.g552100.t1.1		GRR	KXXR,KXXXXR,RXXXXR,KXXXXXXR,RXXXXXXK,RXXXXXXR	7		0	KXXR	1		0	RR	2	GRR	1		0		0
Cre11.g481050.t1.2	PTHR13711 - SWI/SNF-RELATED CHROMATIN BINDING PROTEIN (1 of 5)		KXXR,KXXK,KXXXXK,KXXXXR,RXXR,RXXXXK,RXXXXR,KXXXXXXK,KXXXXXXR,RXXXXXXK,RXXXXXXR	25	RXXXGK,KXGK	2	KXXR,KXXK,RXXR	6	KXGK	1	KK,KR,RK	8	GKK	1		0		0
Cre03.g189500.t1.2	K03574 - 8-oxo-dGTP diphosphatase [EC:3.6.1.55] (mutT, NUDT15, MTH2) (1 of 3)		KXXR,KXXK,KXXXXK,RXXR,RXXXXK,KXXXXXXK,RXXXXXXK	8	KXGK	1	KXXR,KXXK,RXXR	3	KXGK	1	KK,RK,RR	4	GKK	1		0		0
Cre07.g353750.t1.2	Metalloproteinase of VMP family		KXXK,RXXR,KXXXXXXK,RXXXXXXK	5	KXGK	1	KXXK,RXXR	3	KXGK	1	KK,RR	2	GKK	1		0		0	MMP10
Cre16.g652200.t1.2	Metalloproteinase of VMP family		KXXR,KXXK,KXXXXK,KXXXXR,KXXXXXXR	10	KXXXGK,KXGK	4	KXXR,KXXK	6	KXGK	2	KK,RR	5	GKK,GRR	2		0		0	MMP9
Cre06.g292249.t1.1	PF12499 - Pherophorin (DUF3707) (1 of 70)		KXXK,KXXXXK,KXXXXR,RXXK,RXXR,RXXXXR,KXXXXXXK,KXXXXXXR,RXXXXXXK,RXXXXXXR	22	KXGK	1	KXXK,RXXK,RXXR	6	KXGK	1	KK,KR,RK,RR	18	GKR	2		0		0	PHC50
Cre10.g434650.t1.1	Copper transport accessory protein		KXXK,KXXXXK,KXXXXR,RXXK,RXXR,RXXXXK,RXXXXR,KXXXXXXR,RXXXXXXK,RXXXXXXR	16	KXGK	1	KXXK,RXXK,RXXR	5	KXGK	1	KR,RK,RR	5	GKR	1		0		0	CTR3
Cre14.g632450.t1.1	PTHR21131 - SERINE-TYPE ENDOPEPTIDASE INHIBITOR (1 of 2)		KXXR,KXXK,KXXXXK,RXXK,RXXXXK,RXXXXR,KXXXXXXR,RXXXXXXK	11	KXGK	1	KXXR,KXXK,RXXK	5	KXGK	1	KK,KR	3	GKR	1		0		0
Cre17.g717850.t1.1	Cell wall protein pherophorin-C8		KXXK,KXXXXK,KXXXXXXK	5	KXGK	1	KXXK	3	KXGK	1	KK,KR,RK,RR	5	GRK	1		0		0	PHC8
Cre10.g432600.t1.1	3.1.6.1 - Arylsulfatase / Sulfatase (1 of 19)		KXXR,KXXK,KXXXXR,RXXR,RXXXXK,RXXXXR,KXXXXXXK,KXXXXXXR,RXXXXXXR	26	KXGK	1	KXXR,KXXK,RXXR	10	KXGK	1	KK,RK,RR	9	GRR	1		0		0	ARS18
Cre10.g457950.t1.1			KXXK,KXXXXK,KXXXXR,RXXR,RXXXXK,RXXXXR,KXXXXXXK,KXXXXXXR,RXXXXXXK,RXXXXXXR	34	KXXXGK,KXGK	8	KXXK,RXXR	12	KXGK	4	KK,RR	8	GRR	2		0		0
Cre13.g587350.t1.1			KXXR,KXXK,KXXXXK,KXXXXR,RXXK,RXXR,RXXXXK,RXXXXR,RXXXXXXK,RXXXXXXR	20	KXXXGK,RXXXGK,KXGK	3	KXXR,KXXK,RXXK,RXXR	7	KXGK	1	KK,KR,RK,RR	8	GRR	1		0		0
Cre16.g658800.t1.1			KXXK,KXXXXK,KXXXXR,RXXR,RXXXXK,RXXXXR,KXXXXXXR,RXXXXXXR	12	KXGK	1	KXXK,RXXR	4	KXGK	1	KK,KR,RK,RR	7	GRR	1		0		0
Cre16.g669850.t1.2			KXXK,KXXXXK,KXXXXR,RXXR,RXXXXK,KXXXXXXK,KXXXXXXR,RXXXXXXK	25	KXXXGK,KXGK	4	KXXK,RXXR	8	KXGK	2	KK,RR	5	GRR	1		0		0
Cre07.g334150.t1.1	PTHR23097//PTHR23097:SF124 - TUMOR NECROSIS FACTOR RECEPTOR SUPERFAMILY MEMBER // SUBFAMILY NOT NAMED (1 of 1)		KXXK,KXXXXK,KXXXXR,RXXR,RXXXXXXK,RXXXXXXR	8	KXGK	1	KXXK,RXXR	3	KXGK	1	RK,RR	3	GRR	1		0		0
Cre09.g392171.t1.1	PTHR20961 - GLYCOSYLTRANSFERASE (1 of 5)		KXXR,KXXK,KXXXXK,KXXXXR,RXXK,RXXR,RXXXXK,RXXXXR,KXXXXXXR,RXXXXXXK,RXXXXXXR	29	KXXXGK,KXGK	2	KXXR,KXXK,RXXK,RXXR	6	KXGK	1	KK,KR,RR	10		0		0		0
Cre06.g281000.t1.1	PTHR13271 - UNCHARACTERIZED PUTATIVE METHYLTRANSFERASE (1 of 29)		KXXR,KXXK,KXXXXR,RXXK,RXXXXK,RXXXXR,KXXXXXXK,KXXXXXXR,RXXXXXXR	19	KXGK	1	KXXR,KXXK,RXXK	6	KXGK	1	KR,RK,RR	8		0		0		0
Cre03.g159150.t1.1	PTHR23257//PTHR23257:SF513 - SERINE-THREONINE PROTEIN KINASE // SUBFAMILY NOT NAMED (1 of 40)		KXXK,KXXXXR,RXXK,RXXR,RXXXXR,KXXXXXXK,RXXXXXXK,RXXXXXXR	15	KXXXGR,KXGK,RXXXGR	3	KXXK,RXXK,RXXR	7	KXGK	1	KR,RK,RR	6		0		0		0
Cre07.g325723.t1.1	Adenylate kinase		KXXR,KXXK,KXXXXK,KXXXXR,RXXR,RXXXXK,RXXXXR,KXXXXXXK,KXXXXXXR,RXXXXXXK,RXXXXXXR	20	KXGK	1	KXXR,KXXK,RXXR	5	KXGK	1	KK,KR,RK,RR	6		0		0		0	ADK1
Cre12.g551350.t1.2	3.5.99.5 - 2-aminomuconate deaminase (1 of 1)		KXXR,KXXK,KXXXXK,RXXK,RXXR,RXXXXK,RXXXXR,KXXXXXXK,KXXXXXXR,RXXXXXXK	23	RXXXGK,KXGK	2	KXXR,KXXK,RXXK,RXXR	12	KXGK	1	KR,RK,RR	5		0		0		0	LAO2
Cre11.g467632.t1.1			KXXK,KXXXXK,RXXK,RXXR,RXXXXK,RXXXXR,KXXXXXXK,KXXXXXXR,RXXXXXXK,RXXXXXXR	19	KXGK	1	KXXK,RXXK,RXXR	5	KXGK	1	RK,RR	5		0		0		0
Cre14.g620600.t1.2	Cell wall protein pherophorin-C2		KXXR,KXXK,KXXXXK,KXXXXXXK	6	KXXXGK,KXGK	2	KXXR,KXXK	2	KXGK	1	KK,KR,RR	5		0		0		0	PHC2
Cre17.g717900.t1.2	Cell wall protein pherophorin-C1		KXXK,KXXXXK,KXXXXXXK,KXXXXXXR,RXXXXXXK	10	KXGK	2	KXXK	4	KXGK	2	KK,KR,RK,RR	4		0		0		0	PHC1
Cre09.g391000.t1.1	PTHR12203 - KDEL LYS-ASP-GLU-LEU CONTAINING - RELATED (1 of 83)		KXXR,KXXK,KXXXXR,RXXK,RXXR,RXXXXK,RXXXXR,KXXXXXXK,KXXXXXXR,RXXXXXXK,RXXXXXXR	21	KXGK	1	KXXR,KXXK,RXXK,RXXR	6	KXGK	1	RR	3		0		0		0
Cre17.g717950.t2.1	PF12499 - Pherophorin (DUF3707) (1 of 70)		KXXK,KXXXXK,RXXK,KXXXXXXK,KXXXXXXR	9	KXGK	1	KXXK,RXXK	4	KXGK	1	KK,KR,RR	3		0		0		0	PHC28
Cre17.g708250.t1.2	ARF-related small GTPase		KXXK,KXXXXR,RXXR,RXXXXK,RXXXXR,RXXXXXXR	8	KXGK	1	KXXK,RXXR	4	KXGK	1	KR,RK	3		0		0		0	ARL8
Cre09.g412300.t1.2	Presequence translocase-associated protein import motor subunit		KXXR,KXXK,KXXXXK	4	KXGK	1	KXXR,KXXK	3	KXGK	1	KK,KR	3		0		0		0	TIM16
Cre01.g028950.t1.2	2.8.1.1 - Thiosulfate sulfurtransferase / Thiosulfate thiotransferase (1 of 7)		KXXK,KXXXXK,KXXXXXXK	3	KXGK	1	KXXK	1	KXGK	1	KK,KR,RK	3		0		0		0
Cre01.g003300.t1.2	PTHR30483 - LEUCINE-SPECIFIC-BINDING PROTEIN (1 of 2)		KXXR,KXXK,KXXXXK,KXXXXR,RXXK,RXXXXK,KXXXXXXK,RXXXXXXK	11	KXGK	1	KXXR,KXXK,RXXK	6	KXGK	1	RR	1		0		0		0
Cre10.g450400.t1.2	NADH:ubiquinone oxidoreductase 24 kDa subunit		KXXK,KXXXXK,RXXK,RXXXXK,RXXXXR,KXXXXXXK,RXXXXXXR	8	RXXXGK,KXGK	3	KXXK,RXXK	3	KXGK	2	KK	1		0		0		0	NUO5
Cre13.g573800.t1.2	2.4.2.9//2.7.1.48 - Uracil phosphoribosyltransferase / UMP pyrophosphorylase // Uridine kinase / Uridine monophosphokinase (1 of 2)		KXXR,KXXK,KXXXXR,RXXK,RXXR,RXXXXR,KXXXXXXK,KXXXXXXR,RXXXXXXK,RXXXXXXR	14	KXGK,RXGK	2	KXXR,KXXK,RXXK,RXXR	6	KXGK,RXGK	2	KR,RK,RR	4		0		0		0
Cre09.g390750.t1.1	Exostosin-like glycosyltransferase		KXXR,KXXK,RXXR,RXXXXR,KXXXXXXK,KXXXXXXR,RXXXXXXK,RXXXXXXR	17	KXGK,RXGR,RXXXGR	3	KXXR,KXXK,RXXR	5	KXGK,RXGR	2	KK,KR,RK,RR	10	GKK,GKR	2		0		0	ELG24
Cre07.g325739.t1.1	PTHR23257//PTHR23257:SF513 - SERINE-THREONINE PROTEIN KINASE // SUBFAMILY NOT NAMED (1 of 40)		KXXR,KXXK,KXXXXR,RXXK,RXXR,RXXXXK,RXXXXR,KXXXXXXR,RXXXXXXK,RXXXXXXR	22	KXGK,RXGR	2	KXXR,KXXK,RXXK,RXXR	11	KXGK,RXGR	2	RK,RR	5	GRK	1		0		0
Cre02.g095103.t1.1	KOG2458 - Endoplasmic reticulum protein EP58, contains filamin rod domain and KDEL motif (1 of 1)		KXXR,KXXK,KXXXXK,KXXXXR,RXXK,RXXR,RXXXXK,RXXXXR,KXXXXXXK,KXXXXXXR,RXXXXXXK,RXXXXXXR	37	KXGK,RXGR	2	KXXR,KXXK,RXXK,RXXR	14	KXGK,RXGR	2	KR,RK,RR	10	GRR	1		0		0
Cre17.g743647.t1.1			KXXK,RXXK,RXXR,RXXXXR,RXXXXXXK,RXXXXXXR	13	KXGK,RXGR,RXXXGR	6	KXXK,RXXK,RXXR	9	KXGK,RXGR	5	RK,RR	3	GRR	1		0		0
Cre15.g640600.t1.2	PF00775 - Dioxygenase (Dioxygenase_C) (1 of 1)		KXXR,KXXXXK,KXXXXR,RXXR,RXXXXK,KXXXXXXR,RXXXXXXR	11	KXGR	1	KXXR,RXXR	4	KXGR	1	KK,KR,RK,RR	5	GRK	1		0		0
Cre04.g223100.t1.2	Carbonic anhydrase		KXXK,KXXR,KXXXXK,KXXXXR,RXXK,RXXXXXXR	7	KXGR	1	KXXK,KXXR,RXXK	4	KXGR	1	RK,RR	3	GRK	1		0		0	CAH1
Cre04.g223050.t1.2	Carbonic anhydrase, alpha type, periplasmic		KXXK,KXXR,KXXXXK,KXXXXR,RXXK,RXXXXR,RXXXXXXR	8	KXGR	1	KXXK,KXXR,RXXK	4	KXGR	1	RK,RR	3	GRK	1		0		0	CAH2
Cre14.g622650.t1.1			KXXR,RXXXXK,RXXXXXXR	3	KXGR	1	KXXR	1	KXGR	1	RK,RR	2	GRK	1		0		0
Cre07.g347000.t1.1	2.7.11.25 - Mitogen-activated protein kinase kinase kinase / MLTK (1 of 105)		KXXR,KXXXXR,RXXK,RXXR,RXXXXK,RXXXXR,KXXXXXXK,KXXXXXXR,RXXXXXXR	28	KXGR	2	KXXR,RXXK,RXXR	10	KXGR	2	KK,RK,RR	18	GRK,GRR	4		0		0
Cre01.g054250.t1.2	Cytochrome P450, CYP5 superfamily, CYP5A family		KXXR,KXXXXK,KXXXXR,RXXR,RXXXXK,RXXXXR,KXXXXXXK,KXXXXXXR,RXXXXXXR	16	KXXXGR,KXXXGK,KXGR	3	KXXR,RXXR	5	KXGR	1	KK,KR,RK,RR	7	GRK,GRR	2		0		0	CYP743A1
Cre09.g407050.t1.2	3.4.24.38 - Gametolysin / Lysin (1 of 37)		KXXR,RXXR,RXXXXR,KXXXXXXK,RXXXXXXK,RXXXXXXR	13	KXGR,RXXXGR	2	KXXR,RXXR	5	KXGR	1	KK,KR,RK,RR	11	GRR	2		0		0	MMP24
Cre08.g370900.t1.1	PTHR22870//PTHR22870:SF201 - REGULATOR OF CHROMOSOME CONDENSATION // SUBFAMILY NOT NAMED (1 of 6)		RXXK,KXXR,KXXXXK,RXXK,RXXR,RXXXXR,KXXXXXXR,RXXXXXXR	10	KXGR	1	RXXK,KXXR,RXXK,RXXR	5	KXGR	1	RR	3	GRR	1		0		0
Cre06.g278236.t1.1	Ubiquinone/menaquinone biosynthesis methyltransferase		KXXR,KXXXXK,KXXXXR,RXXK,RXXXXK,KXXXXXXR,RXXXXXXK	8	KXXXGR,KXGR	2	KXXR,RXXK	2	KXGR	1	KK,RR	3	GRR	2		0		0
Cre07.g347750.t1.1			KXXK,KXXR,KXXXXK,KXXXXR,RXXR,RXXXXK,RXXXXR,KXXXXXXR,RXXXXXXK,RXXXXXXR	25	RXXXGK,KXGR,RXXXGR	5	KXXK,KXXR,RXXR	12	KXGR	3	KK,RK,RR	9		0		0		0
Cre10.g460650.t1.2	Peptidyl-prolyl cis-trans isomerase, cyclophilin type		RXXK,KXXR,KXXXXK,RXXK,RXXR,RXXXXR,KXXXXXXK,RXXXXXXK	14	KXGR	1	RXXK,KXXR,RXXK,RXXR	7	KXGR	1	KK,RK,RR	6		0		0		0	CYN52
Cre02.g113751.t1.2	PTHR22916 - GLYCOSYLTRANSFERASE (1 of 7)		KXXR,KXXXXR,RXXK,RXXR,RXXXXR,KXXXXXXR,RXXXXXXK,RXXXXXXR	16	KXXXGR,KXGR	2	KXXR,RXXK,RXXR	6	KXGR	1	KR,RR	5		0		0		0
Cre13.g591250.t1.1			KXXK,KXXR,KXXXXK,RXXXXK,KXXXXXXK,KXXXXXXR,RXXXXXXK,RXXXXXXR	14	KXGR	1	KXXK,KXXR	4	KXGR	1	KK,RK	4		0		0		0	EZY20
Cre16.g692150.t2.1	2.4.2.26 - Protein xylosyltransferase / Uridine diphosphoxylose-protein xylosyltransferase (1 of 11)		KXXR,KXXXXR,RXXR,RXXXXR,KXXXXXXR,RXXXXXXK,RXXXXXXR	12	KXGR,RXXXGR	2	KXXR,RXXR	4	KXGR	1	KR,RK,RR	4		0		0		0
Cre10.g455150.t1.2			KXXR,KXXXXR,RXXK,RXXR,RXXXXR,KXXXXXXR,RXXXXXXR	7	KXGR,RXXXGR	2	KXXR,RXXK,RXXR	3	KXGR	1	KK,KR,RR	4		0		0		0
Cre05.g239100.t1.1	K01930 - folylpolyglutamate synthase (FPGS) (1 of 1)		KXXR,KXXXXK,RXXR,RXXXXR,KXXXXXXR,RXXXXXXK,RXXXXXXR	13	KXGR	1	KXXR,RXXR	3	KXGR	1	KR,RK,RR	3		0		0		0	FPG2
Cre10.g446150.t1.2	PF01697 - Glycosyltransferase family 92 (Glyco_transf_92) (1 of 8)		KXXR,KXXXXR,RXXK,RXXR,RXXXXK,RXXXXR,KXXXXXXK,KXXXXXXR,RXXXXXXK,RXXXXXXR	15	KXXXGR,KXGR,RXXXGR	3	KXXR,RXXK,RXXR	5	KXGR	1	KK,RK	2		0		0		0
Cre08.g379150.t1.2			KXXK,KXXR,KXXXXK,RXXR,RXXXXK,RXXXXR,KXXXXXXK,KXXXXXXR,RXXXXXXK,RXXXXXXR	13	KXGR	1	KXXK,KXXR,RXXR	3	KXGR	1	KK	2		0		0		0
Cre08.g379187.t1.1			KXXK,KXXR,KXXXXK,RXXR,RXXXXK,RXXXXR,KXXXXXXK,KXXXXXXR,RXXXXXXK,RXXXXXXR	13	KXGR	1	KXXK,KXXR,RXXR	3	KXGR	1	KK	2		0		0		0
Cre02.g115950.t1.2	3.2.1.39 - Glucan endo-1,3-beta-D-glucosidase / Laminarinase (1 of 3)		KXXR,KXXXXR,RXXXXXXK,RXXXXXXR	6	KXGR	1	KXXR	2	KXGR	1	KR,RK	2		0		0		0
Cre09.g416300.t1.1			KXXK,KXXR,KXXXXK,KXXXXR,RXXK,RXXR,RXXXXK,RXXXXR,KXXXXXXK,KXXXXXXR,RXXXXXXR	20	KXGR	1	KXXK,KXXR,RXXK,RXXR	9	KXGR	1	KR	1		0		0		0
Cre10.g417600.t1.1	PTHR11339 - EXTRACELLULAR MATRIX GLYCOPROTEIN RELATED (1 of 8)		KXXR,KXXXXR,RXXK,RXXR,RXXXXK,RXXXXR,KXXXXXXR,RXXXXXXK	16	KXGR	1	KXXR,RXXK,RXXR	7	KXGR	1	KR	1		0		0		0
Cre05.g237500.t1.2			KXXR,KXXXXR,RXXK,RXXXXXXK,RXXXXXXR	6	KXGR	1	KXXR,RXXK	3	KXGR	1	RK	1		0		0		0
Cre05.g239067.t1.1	6.3.2.17 - Tetrahydrofolate synthase / Tetrahydrofolylpolyglutamate synthase (1 of 2)		KXXR,KXXXXK,RXXXXR,KXXXXXXR,RXXXXXXK,RXXXXXXR	11	KXGR	1	KXXR	2	KXGR	1	RR	1		0		0		0
Cre09.g392105.t1.2			KXXR,RXXXXXXK	2	KXGR	1	KXXR	1	KXGR	1		0		0		0		0
Cre02.g089450.t1.2			KXXK,KXXR,KXXXXK,RXXK,RXXXXR,KXXXXXXK,KXXXXXXR,RXXXXXXK,RXXXXXXR	21	KXXXGK,KXGR,KXGK	7	KXXK,KXXR,RXXK	6	KXGR,KXGK	4	KK,KR,RK	10	GKK,GKR,GRK	8		0		0	HRP5
Cre07.g352900.t1.1	PTHR12296 - C-MYC PROMOTER BINDING PROTEIN (1 of 1)		KXXK,KXXR,KXXXXR,RXXR,RXXXXK,RXXXXR,KXXXXXXK,KXXXXXXR,RXXXXXXR	35	KXGR,KXGK,RXXXGR	3	KXXK,KXXR,RXXR	12	KXGR,KXGK	2	RK,RR	14	GRR	2		0		0
Cre17.g718000.t1.1	Cell wall protein pherophorin-C7		KXXK,KXXR,KXXXXK,KXXXXXXK,KXXXXXXR	9	KXGR,KXGK	2	KXXK,KXXR	4	KXGR,KXGK	2	KK,RK,RR	3		0		0		0	PHC7
Cre11.g467660.t1.1	Exostosin-like glycosyltransferase		KXXK,KXXR,KXXXXR,RXXK,RXXR,RXXXXK,RXXXXR,KXXXXXXK,KXXXXXXR,RXXXXXXK,RXXXXXXR	34	RXXXGK,KXGR,KXGK,RXGR,RXXXGR	7	KXXK,KXXR,RXXK,RXXR	13	KXGR,KXGK,RXGR	5	KK,KR,RK,RR	12	GKR,GRK,GRR	3		0		0	ELG17
Cre12.g523300.t1.2	Glycosyltransferase		KXXK,KXXR,KXXXXK,KXXXXR,RXXK,RXXR,RXXXXK,RXXXXR,KXXXXXXK,KXXXXXXR,RXXXXXXK,RXXXXXXR	36	KXXXGK,KXGR,KXGK,RXGR	4	KXXK,KXXR,RXXK,RXXR	10	KXGR,KXGK,RXGR	3	KK,KR,RK,RR	11	GRR	1		0		0	GTR22
Cre09.g398051.t1.1	PTHR23023 - DIMETHYLANILINE MONOOXYGENASE (1 of 16)		KXXR,KXXXXK,KXXXXR,RXXK,RXXR,RXXXXR,KXXXXXXK,KXXXXXXR,RXXXXXXK,RXXXXXXR	38	KXXXGR,KXXXGK,KXGR,RXGK,RXXXGR	5	KXXR,RXXK,RXXR	10	KXGR,RXGK	2	KR,RK,RR	19	GRR	1		0		0
Cre06.g278122.t1.1	PTHR10504 - BACTERICIDAL PERMEABILITY-INCREASING BPI PROTEIN-RELATED (1 of 1)		KXXK,KXXR,KXXXXK,RXXK,RXXXXXXK	8	KXGR,RXGK	2	KXXK,KXXR,RXXK	4	KXGR,RXGK	2	KR,RR	3		0		0		0
Cre10.g453350.t1.2	PF00097//PF04536 - Zinc finger, C3HC4 type (RING finger) (zf-C3HC4) // TLP18.3, Psb32 and MOLO-1 founding proteins of phosphatase (TPM) (1 of 1)		KXXK,KXXR,KXXXXK,RXXK,RXXR,RXXXXK,RXXXXR,KXXXXXXK,KXXXXXXR,RXXXXXXK,RXXXXXXR	25	KXGR,RXGR,RXXXGR	4	KXXK,KXXR,RXXK,RXXR	9	KXGR,RXGR	3	KK,KR,RK,RR	11	GKR,GRK	2		0		0
Cre17.g730750.t1.1	PTHR10913:SF47 - FOLLISTATIN (1 of 1)		KXXR,KXXXXK,KXXXXR,RXXK,RXXR,RXXXXK,RXXXXR,KXXXXXXK,KXXXXXXR,RXXXXXXR	23	KXXXGR,KXGR,RXGR	3	KXXR,RXXK,RXXR	9	KXGR,RXGR	2	RK,RR	5	GRR	1		0		0
Cre16.g655000.t1.1	PF04720 - PDDEXK-like family of unknown function (PDDEXK_6) (1 of 15)		KXXR,KXXXXK,KXXXXR,RXXK,RXXR,RXXXXK,RXXXXR,KXXXXXXR,RXXXXXXR	19	KXGR,RXGR	3	KXXR,RXXK,RXXR	7	KXGR,RXGR	3	RR	3		0		0		0	PWR11
Cre10.g425450.t1.2	1.5.3.5 - (S)-6-hydroxynicotine oxidase (1 of 1)		KXXR,KXXXXR,RXXR,RXXXXR,RXXXXXXR	9	KXGR,RXGR,RXXXGR	5	KXXR,RXXR	3	KXGR,RXGR	2	KR,RK	2		0		0		0	AOF5
Cre12.g498750.t1.1	Triacylglycerol lipase		KXXR,RXXR,RXXXXK,RXXXXR,RXXXXXXR	10	RXXXGK,KXGR,RXGR	3	KXXR,RXXR	5	KXGR,RXGR	2	RR	1		0		0		0	LIP2
Cre03.g177800.t1.1	PTHR31867:SF1 - EXPANSIN-A1-RELATED (1 of 11)		KXXR,KXXXXK,RXXR,RXXXXR,KXXXXXXR	7	KXGR,RXGR	2	KXXR,RXXR	3	KXGR,RXGR	1	KK	1		0		0		0
Cre13.g588850.t1.2	PF10250 - GDP-fucose protein O-fucosyltransferase (O-FucT) (1 of 3)		KXXK,KXXXXK,RXXK,RXXR,RXXXXK,RXXXXR,KXXXXXXK,KXXXXXXR,RXXXXXXK	15	KXXXGK,RXGK	2	KXXK,RXXK,RXXR	5	RXGK	1	KK,KR,RK,RR	5	GKR	1		0		0
Cre10.g436250.t1.2	PTHR30289 - UNCHARACTERIZED PROTEIN YBCL-RELATED (1 of 2)		KXXXXR,RXXK,RXXR,RXXXXR,KXXXXXXK,KXXXXXXR,RXXXXXXK	9	RXGK	1	RXXK,RXXR	2	RXGK	1	KR,RK,RR	3	GKR	1		0		0
Cre17.g731700.t1.1	Flavin-containing monooxygenase		KXXR,KXXK,KXXXXK,KXXXXR,RXXK,RXXR,RXXXXR,KXXXXXXK,KXXXXXXR,RXXXXXXK,RXXXXXXR	23	RXGK,RXXXGR	2	KXXR,KXXK,RXXK,RXXR	9	RXGK	1	KR,RK,RR	8	GKR,GRK	3		0		0	FMO2
Cre14.g622050.t1.1	Exostosin-like glycosyltransferase		KXXR,RXXK,RXXR,RXXXXK,RXXXXR,KXXXXXXK,KXXXXXXR,RXXXXXXK,RXXXXXXR	18	RXGK	1	KXXR,RXXK,RXXR	5	RXGK	1	KK,RK,RR	8	GRK	1		0		0	ELG28
Cre16.g672049.t1.1			KXXR,KXXK,KXXXXK,KXXXXR,RXXK,RXXR,RXXXXK,RXXXXR,KXXXXXXK,KXXXXXXR,RXXXXXXK	34	KXXXGR,KXXXGK,RXGK	3	KXXR,KXXK,RXXK,RXXR	10	RXGK	1	KK,KR,RK,RR	7	GRK	1		0		0
Cre14.g630823.t1.1			RXXK,RXXR,RXXXXK,KXXXXXXK,RXXXXXXR	8	RXGK	1	RXXK,RXXR	4	RXGK	1	KR,RK,RR	6	GRK	1		0		0
Cre12.g489650.t1.1			RXXK,KXXXXR,RXXK	2	RXGK	1	RXXK,RXXK	1	RXGK	1	RK,RR	3	GRK	1		0		0
Cre10.g430100.t1.1	Exostosin-like glycosyltransferase		KXXR,KXXK,KXXXXK,KXXXXR,RXXK,RXXR,RXXXXK,RXXXXR,KXXXXXXR,RXXXXXXK,RXXXXXXR	24	KXXXGR,KXXXGK,RXGK	3	KXXR,KXXK,RXXK,RXXR	11	RXGK	1	KK,KR,RK,RR	10	GRR	2		0		0	ELG22
Cre02.g104951.t1.2	PTHR18937 - STRUCTURAL MAINTENANCE OF CHROMOSOMES SMC FAMILY MEMBER (1 of 36)		KXXR,KXXK,KXXXXK,KXXXXR,RXXK,RXXR,RXXXXK,RXXXXR,KXXXXXXK,KXXXXXXR,RXXXXXXK,RXXXXXXR	48	RXGK	1	KXXR,KXXK,RXXK,RXXR	8	RXGK	1	KK,KR,RK,RR	14		0		0		0
Cre09.g401900.t1.2			KXXK,KXXXXR,RXXK,RXXR,RXXXXK,RXXXXR,RXXXXXXR	19	RXGK	1	KXXK,RXXK,RXXR	11	RXGK	1	KR,RK,RR	8		0		0		0
Cre02.g116350.t1.2	PF03992 - Antibiotic biosynthesis monooxygenase (ABM) (1 of 5)		KXXXXR,RXXK,RXXR,RXXXXR,KXXXXXXR,RXXXXXXK,RXXXXXXR	20	RXGK	1	RXXK,RXXR	7	RXGK	1	KR,RK,RR	8		0		0		0
Cre09.g403350.t1.1			KXXXXK,RXXK,RXXR,RXXXXK,RXXXXR,KXXXXXXR,RXXXXXXK,RXXXXXXR	15	KXXXGK,RXGK,RXXXGR	4	RXXK,RXXR	3	RXGK	1	KR,RK,RR	8		0		0		0
Cre10.g443050.t1.2	PTHR10869//PTHR10869:SF71 - PROLYL 4-HYDROXYLASE ALPHA SUBUNIT // SUBFAMILY NOT NAMED (1 of 7)		KXXK,KXXXXK,KXXXXR,RXXK,RXXR,RXXXXK,KXXXXXXR,RXXXXXXK	18	RXXXGK,RXGK	3	KXXK,RXXK,RXXR	8	RXGK	2	KK,KR,RK,RR	6		0		0		0	PFH3
Cre47.g761097.t1.1	PF13148 - Protein of unknown function (DUF3987) (DUF3987) (1 of 1)		KXXR,KXXXXK,RXXK,RXXR,RXXXXR,KXXXXXXR,RXXXXXXK,RXXXXXXR	14	KXXXGK,RXGK	2	KXXR,RXXK,RXXR	5	RXGK	1	KR,RK,RR	6		0		0		0
Cre17.g699850.t1.2	Glycerophosphoryl diester phosphodiesterase family protein		KXXR,KXXK,KXXXXK,RXXK,RXXR,RXXXXK,RXXXXR,KXXXXXXR,RXXXXXXR	11	KXXXGK,RXGK	2	KXXR,KXXK,RXXK,RXXR	5	RXGK	1	KK,KR,RK	6		0		0		0	GDP3
Cre07.g343567.t1.1	3.4.19.12 - Ubiquitinyl hydrolase 1 / Ubiquitin thiolesterase (1 of 110)		KXXR,KXXXXK,RXXK,RXXR,RXXXXK,RXXXXR,KXXXXXXR,RXXXXXXK,RXXXXXXR	18	RXGK	1	KXXR,RXXK,RXXR	6	RXGK	1	KK,KR,RR	4		0		0		0
Cre06.g305100.t1.1			KXXR,KXXK,KXXXXR,RXXK,RXXR,RXXXXK,RXXXXR,KXXXXXXR	14	RXGK,RXXXGR	2	KXXR,KXXK,RXXK,RXXR	7	RXGK	1	KR,RR	3		0		0		0
Cre02.g103000.t1.2	PF05050 - Methyltransferase FkbM domain (Methyltransf_21) (1 of 13)		KXXR,KXXK,KXXXXK,KXXXXR,RXXK,RXXR,RXXXXK,KXXXXXXK	20	KXXXGR,RXGK	3	KXXR,KXXK,RXXK,RXXR	8	RXGK	2	KK	1		0		0		0
Cre13.g576000.t1.1			KXXK,KXXXXK,RXXK,KXXXXXXR	4	KXXXGK,RXGK	2	KXXK,RXXK	2	RXGK	1	KK	1		0		0		0
Cre10.g436300.t1.2			KXXK,KXXXXR,RXXK,RXXR,KXXXXXXK	5	KXXXGR,RXGK,RXGR	3	KXXK,RXXK,RXXR	3	RXGK,RXGR	2	KR,RR	2	GKR	1		0		0
Cre16.g659550.t1.1	2.4.1.228 - Lactosylceramide 4-alpha-galactosyltransferase / Histo-blood group P(k) UDP-galactose (1 of 3)		KXXR,KXXK,KXXXXK,KXXXXR,RXXK,RXXR,RXXXXK,RXXXXR,KXXXXXXR,RXXXXXXR	19	KXXXGK,RXGK,RXGR	3	KXXR,KXXK,RXXK,RXXR	7	RXGK,RXGR	2	KK,RK,RR	6	GRK	1		0		0
Cre01.g028400.t1.1	Aromatic-aminoacid decarboxylase		KXXXXR,RXXK,RXXR,RXXXXK,RXXXXR,KXXXXXXR,RXXXXXXK,RXXXXXXR	42	RXGK,RXGR	3	RXXK,RXXR	12	RXGK,RXGR	3	KR,RK,RR	14	GRR	2		0		0	DDC1
Cre03.g203451.t1.1	PTHR12203:SF13 - F10K1.7 PROTEIN (1 of 33)		KXXXXR,RXXK,RXXR,RXXXXK,RXXXXR,KXXXXXXR,RXXXXXXK,RXXXXXXR	55	RXXXGK,RXGK,RXGR,RXXXGR	6	RXXK,RXXR	22	RXGK,RXGR	3	KR,RK,RR	25		0		0		0
Cre02.g119400.t1.1	PTHR23033 - BETA1,3-GALACTOSYLTRANSFERASE (1 of 4)		KXXR,KXXXXK,KXXXXR,RXXK,RXXR,RXXXXK,RXXXXR,KXXXXXXK,KXXXXXXR,RXXXXXXK,RXXXXXXR	23	RXGK,RXGR	2	KXXR,RXXK,RXXR	6	RXGK,RXGR	2	KR,RK,RR	12		0		0		0
Cre16.g694750.t1.2	PTHR12203 - KDEL LYS-ASP-GLU-LEU CONTAINING - RELATED (1 of 83)		KXXXXK,RXXK,RXXR,RXXXXK,RXXXXR,RXXXXXXK,RXXXXXXR	18	RXGK,RXGR	2	RXXK,RXXR	5	RXGK,RXGR	2	RK,RR	2		0		0		0
Cre17.g715800.t1.1	3.4.24.38 - Gametolysin / Lysin (1 of 37)		KXXR,RXXK,RXXR,RXXXXK,RXXXXR,KXXXXXXR,RXXXXXXK	7	RXGK,RXGR	2	KXXR,RXXK,RXXR	3	RXGK,RXGR	2	RK,RR	2		0		0		0
Cre12.g489900.t1.1	Adenylate/guanylate cyclase		KXXR,KXXK,KXXXXR,RXXK,RXXR,RXXXXK,RXXXXR,KXXXXXXR,RXXXXXXK,RXXXXXXR	37	KXXXGR,RXXXGK,RXGR	3	KXXR,KXXK,RXXK,RXXR	11	RXGR	1	KK,KR,RK,RR	13	GKK	1		0		0	CYG54
Cre01.g052550.t1.1	PTHR12298 - PCDC2 PROGRAMMED CELL DEATH PROTEIN 2 -RELATED (1 of 39)		KXXR,KXXXXK,RXXK,RXXR,RXXXXR,KXXXXXXK,KXXXXXXR,RXXXXXXK,RXXXXXXR	32	RXGR,RXXXGR	2	KXXR,RXXK,RXXR	10	RXGR	1	KK,KR,RK,RR	12	GKK	1		0		0
Cre02.g145000.t1.1	K02834 - ribosome-binding factor A (rbfA) (1 of 1)		KXXXXR,RXXK,RXXR,RXXXXK,RXXXXR,KXXXXXXR,RXXXXXXR	14	RXXXGK,RXGR,RXXXGR	3	RXXK,RXXR	3	RXGR	1	KR,RK,RR	8	GKR,GRR	3		0		0
Cre08.g382560.t1.1	2.4.2.41 - Xylogalacturonan beta-1,3-xylosyltransferase / Xylogalacturonan xylosyltransferase (1 of 33)		RXXR,RXXXXR,KXXXXXXR,RXXXXXXK,RXXXXXXR	24	RXGR	2	RXXR	10	RXGR	2	KR,RR	4	GKR,GRR	2		0		0	ELG39
Cre05.g238150.t1.2	PF07646 - Kelch motif (Kelch_2) (1 of 1)		RXXR,RXXXXR,RXXXXXXR	6	RXGR	1	RXXR	3	RXGR	1	KR,RR	2	GKR,GRR	2		0		0
Cre06.g279400.t1.2	K09645 - vitellogenic carboxypeptidase-like protein [EC:3.4.16.-] (CPVL) (1 of 3)		KXXR,KXXXXR,RXXK,RXXR,RXXXXK,RXXXXR,KXXXXXXK,KXXXXXXR,RXXXXXXR	15	RXGR	2	KXXR,RXXK,RXXR	5	RXGR	2	KK,KR,RK,RR	7	GRK	1		0		0
Cre07.g325744.t1.1	PTHR19277//PTHR19277:SF102 - PENTRAXIN // SUBFAMILY NOT NAMED (1 of 1)		KXXK,KXXXXK,RXXR,RXXXXK,RXXXXR,KXXXXXXR,RXXXXXXK,RXXXXXXR	31	RXXXGK,RXGR,RXXXGR	6	KXXK,RXXR	13	RXGR	4	KR,RK,RR	5	GRK	1		0		0
Cre13.g589400.t1.1	Predicted extracellular protein		RXXR,RXXXXR,RXXXXXXR	9	RXGR	1	RXXR	4	RXGR	1	KR,RK,RR	4	GRK	1		0		0	PRL6
Cre12.g485276.t1.1			RXXR,RXXXXR	2	RXGR,RXXXGR	2	RXXR	1	RXGR	1	RK	1	GRK	1		0		0
Cre17.g704100.t1.2			KXXK,KXXXXR,RXXK,RXXR,RXXXXK,RXXXXR,KXXXXXXR,RXXXXXXK,RXXXXXXR	21	RXGR	2	KXXK,RXXK,RXXR	7	RXGR	2	KR,RK,RR	12	GRK,GRR	2		0		0
Cre10.g434850.t1.1			RXXR,RXXXXR,RXXXXXXR	26	RXGR	1	RXXR	9	RXGR	1	KR,RK,RR	17	GRR	2		0		0
Cre07.g342552.t1.1			KXXR,KXXXXR,RXXR,RXXXXR,RXXXXXXK,RXXXXXXR	21	RXGR	1	KXXR,RXXR	8	RXGR	1	KK,KR,RK,RR	13	GRR	1		0		0
Cre02.g112150.t1.2	KOG3774 - Uncharacterized conserved protein Lama (1 of 2)		KXXR,KXXXXR,RXXK,RXXR,RXXXXK,RXXXXR,KXXXXXXR,RXXXXXXK,RXXXXXXR	23	RXGR,RXXXGR	2	KXXR,RXXK,RXXR	7	RXGR	1	KR,RK,RR	11	GRR	1		0		0
Cre12.g541352.t1.1	Triacylglycerol lipase		KXXR,KXXK,RXXR,RXXXXK,RXXXXR,KXXXXXXK,KXXXXXXR,RXXXXXXK,RXXXXXXR	31	RXGR,RXXXGR	5	KXXR,KXXK,RXXR	11	RXGR	2	KR,RR	10	GRR	1		0		0	LIP1
Cre06.g311950.t1.1	Exostosin-like glycosyltransferase		KXXR,KXXK,KXXXXR,RXXK,RXXR,RXXXXK,RXXXXR,KXXXXXXK,KXXXXXXR,RXXXXXXK,RXXXXXXR	33	RXXXGK,RXGR	2	KXXR,KXXK,RXXK,RXXR	10	RXGR	1	KK,RK,RR	8	GRR	1		0		0	ELG3
Cre10.g463900.t1.1			KXXXXR,RXXK,RXXR,RXXXXR,KXXXXXXR,RXXXXXXR	19	RXGR	2	RXXK,RXXR	8	RXGR	2	RK,RR	8	GRR	2		0		0
Cre02.g097050.t1.2	PF01697 - Glycosyltransferase family 92 (Glyco_transf_92) (1 of 8)		KXXR,RXXK,RXXR,RXXXXK,RXXXXR,KXXXXXXR,RXXXXXXR	15	RXGR	1	KXXR,RXXK,RXXR	7	RXGR	1	KK,RK,RR	8	GRR	1		0		0
Cre06.g307650.t1.1	PF03537 - Glycoside-hydrolase family GH114 (Glyco_hydro_114) (1 of 1)		KXXR,KXXK,KXXXXK,KXXXXR,RXXR,RXXXXK,RXXXXR,KXXXXXXR,RXXXXXXK,RXXXXXXR	22	RXGR	1	KXXR,KXXK,RXXR	7	RXGR	1	KR,RK,RR	8	GRR	1		0		0
Cre07.g313164.t1.1	K16296 - serine carboxypeptidase-like clade I [EC:3.4.16.-] (SCPL-I) (1 of 2)		KXXK,RXXK,RXXR,RXXXXK,RXXXXR,KXXXXXXR,RXXXXXXR	15	RXGR,RXXXGR	4	KXXK,RXXK,RXXR	6	RXGR	2	KR,RK,RR	8	GRR	2		0		0
Cre13.g575550.t1.2			KXXK,KXXXXK,KXXXXR,RXXK,RXXR,RXXXXK,RXXXXR,KXXXXXXR,RXXXXXXK,RXXXXXXR	14	RXXXGK,RXGR	3	KXXK,RXXK,RXXR	5	RXGR	2	KK,KR,RK,RR	8	GRR	1		0		0
Cre04.g227800.t1.1	3.1.1.13 - Sterol esterase / Triterpenol esterase (1 of 5)		KXXK,KXXXXK,KXXXXR,RXXR,RXXXXK,RXXXXR,KXXXXXXK,KXXXXXXR,RXXXXXXK,RXXXXXXR	17	KXXXGK,RXGR,RXXXGR	3	KXXK,RXXR	4	RXGR	1	KK,KR,RR	7	GRR	1		0		0
Cre08.g383600.t1.1	Scavenger receptor cysteine rich (SRCR) protein		KXXXXR,RXXR,RXXXXR,KXXXXXXR,RXXXXXXR	13	KXXXGR,RXGR,RXXXGR	5	RXXR	1	RXGR	1	RR	7	GRR	1		0		0	SRR21
Cre02.g097000.t1.2	3.5.2.2 - Dihydropyrimidinase / Hydantoinase (1 of 1)		KXXXXR,RXXK,RXXR,RXXXXR,RXXXXXXR	15	KXXXGR,RXGR	2	RXXK,RXXR	6	RXGR	1	RK,RR	5	GRR	1		0		0	DHP1
Cre13.g575400.t1.1			KXXR,KXXK,KXXXXK,KXXXXR,RXXK,RXXR,RXXXXK,RXXXXR,KXXXXXXK,RXXXXXXK,RXXXXXXR	15	RXXXGK,RXGR	2	KXXR,KXXK,RXXK,RXXR	6	RXGR	1	KR,RK,RR	5	GRR	1		0		0
Cre10.g434900.t1.1	PTHR11748:SF35 - D-LACTATE DEHYDROGENASE, MITOCHONDRIAL-RELATED (1 of 1)		RXXK,RXXR,RXXXXK,RXXXXR,RXXXXXXK,RXXXXXXR	17	RXGR,RXXXGR	2	RXXK,RXXR	5	RXGR	1	RK,RR	5	GRR	1		0		0
Cre04.g225150.t1.1	PTHR32523:SF8 - PHYTOL KINASE 1, CHLOROPLASTIC (1 of 56)		KXXR,KXXK,RXXR,RXXXXK,RXXXXR,RXXXXXXK,RXXXXXXR	19	RXGR,RXXXGR	2	KXXR,KXXK,RXXR	9	RXGR	1	KR,RR	4	GRR	1		0		0
Cre12.g513300.t1.2	Predicted protein		KXXXXR,RXXK,RXXR,RXXXXK,KXXXXXXK,KXXXXXXR,RXXXXXXK,RXXXXXXR	17	RXGR	1	RXXK,RXXR	8	RXGR	1	KR,RR	4	GRR	2		0		0	CGL23
Cre02.g081450.t1.2	PTHR33284:SF1 - RIBOSOMAL L25/TL5/CTC N-TERMINAL 5S RRNA BINDING DOMAIN-CONTAINING PROTEIN (1 of 1)		KXXR,RXXR,RXXXXK,RXXXXR,KXXXXXXR,RXXXXXXK,RXXXXXXR	12	RXGR	1	KXXR,RXXR	5	RXGR	1	KK,KR,RR	4	GRR	1		0		0	CGL123
Cre02.g089400.t1.1	2.7.11.18 - [Myosin light-chain] kinase / Smooth-muscle-myosin-light-chain kinase (1 of 15)		KXXXXR,RXXR,RXXXXK,RXXXXR,RXXXXXXK,RXXXXXXR	17	RXGR,RXXXGR	3	RXXR	2	RXGR	1	KR,RR	4	GRR	2		0		0	HRP2
Cre09.g404201.t1.1	PF12499 - Pherophorin (DUF3707) (1 of 70)		KXXXXR,RXXR,RXXXXK,RXXXXR,RXXXXXXR	5	KXXXGR,RXGR	2	RXXR	1	RXGR	1	KK,KR,RR	4	GRR	1		0		0	PHC30
Cre12.g488550.t1.2	PF05050 - Methyltransferase FkbM domain (Methyltransf_21) (1 of 13)		RXXK,KXXXXK,KXXXXR,RXXK,RXXR,RXXXXK,KXXXXXXK,KXXXXXXR,RXXXXXXK,RXXXXXXR	16	RXGR	1	RXXK,RXXK,RXXR	6	RXGR	1	KR,RR	2	GRR	1		0		0
Cre16.g679333.t1.1	PTHR10900 - PERIOSTIN-RELATED (1 of 10)		RXXK,RXXR,RXXXXK,RXXXXR,RXXXXXXR	10	RXGR	1	RXXK,RXXR	5	RXGR	1	RR	2	GRR	1		0		0
Cre05.g242178.t1.2	PTHR23344//PTHR23344:SF10 - GLYCEROPHOSPHORYL DIESTER PHOSPHODIESTERASE // SUBFAMILY NOT NAMED (1 of 2)		RXXR,RXXXXR,RXXXXXXR	4	RXGR	1	RXXR	2	RXGR	1	RR	1	GRR	1		0		0
Cre17.g721750.t1.1	Exostosin-like glycosyltransferase		KXXR,KXXXXR,RXXK,RXXR,RXXXXK,RXXXXR,KXXXXXXK,KXXXXXXR,RXXXXXXK,RXXXXXXR	26	RXGR,RXXXGR	2	KXXR,RXXK,RXXR	7	RXGR	1	KK,KR,RK,RR	11		0		0		0	ELG9
Cre16.g689851.t1.1	PF01822 - WSC domain (WSC) (1 of 21)		KXXR,RXXR,RXXXXK,RXXXXR,KXXXXXXR,RXXXXXXK,RXXXXXXR	30	RXGR	1	KXXR,RXXR	10	RXGR	1	KK,KR,RK,RR	10		0		0		0
Cre08.g361150.t1.2	PTHR12203 - KDEL LYS-ASP-GLU-LEU CONTAINING - RELATED (1 of 83)		KXXR,KXXK,KXXXXK,RXXR,RXXXXK,RXXXXR,KXXXXXXK,KXXXXXXR,RXXXXXXK,RXXXXXXR	22	RXGR,RXXXGR	3	KXXR,KXXK,RXXR	8	RXGR	2	KK,KR,RK,RR	10		0		0		0
Cre03.g204465.t1.1	PTHR12203 - KDEL LYS-ASP-GLU-LEU CONTAINING - RELATED (1 of 83)		KXXR,KXXXXR,RXXK,RXXR,RXXXXR,KXXXXXXK,RXXXXXXR	25	RXGR	1	KXXR,RXXK,RXXR	9	RXGR	1	KR,RK,RR	8		0		0		0
Cre16.g677093.t1.1	PTHR12270 - GLYCOSYLTRANSFERASE-RELATED (1 of 10)		KXXK,KXXXXK,RXXR,RXXXXK,RXXXXR,KXXXXXXK,RXXXXXXK,RXXXXXXR	20	RXGR	1	KXXK,RXXR	8	RXGR	1	KR,RK,RR	7		0		0		0
Cre10.g450150.t1.2			KXXXXR,RXXR,RXXXXR,KXXXXXXK,KXXXXXXR,RXXXXXXR	11	RXGR	1	RXXR	3	RXGR	1	KR,RR	7		0		0		0
Cre12.g488400.t1.1	3.6.4.3 - Microtubule-severing ATPase / Katanin (1 of 9)		KXXR,RXXR,RXXXXR,KXXXXXXK,RXXXXXXR	17	RXGR	2	KXXR,RXXR	6	RXGR	2	KR,RR	6		0		0		0
Cre08.g373346.t1.1			KXXR,RXXR,KXXXXXXR,RXXXXXXR	9	RXGR	1	KXXR,RXXR	5	RXGR	1	KR,RK,RR	6		0		0		0
Cre13.g579250.t1.2	3.4.19.12 - Ubiquitinyl hydrolase 1 / Ubiquitin thiolesterase (1 of 110)		KXXR,KXXXXK,KXXXXR,RXXK,RXXR,RXXXXR,KXXXXXXK,RXXXXXXR	18	RXGR	1	KXXR,RXXK,RXXR	7	RXGR	1	KK,KR,RR	5		0		0		0
Cre12.g548500.t1.2			KXXR,KXXXXK,KXXXXR,RXXK,RXXR,RXXXXK,RXXXXR,KXXXXXXR,RXXXXXXR	27	KXXXGR,RXGR	2	KXXR,RXXK,RXXR	12	RXGR	1	KK,RK,RR	4		0		0		0
Cre09.g414800.t2.1	K16297 - serine carboxypeptidase-like clade II [EC:3.4.16.-] (SCPL-II) (1 of 1)		KXXR,KXXXXR,RXXK,RXXR,RXXXXK,RXXXXR,KXXXXXXR,RXXXXXXR	17	RXGR	1	KXXR,RXXK,RXXR	7	RXGR	1	RR	4		0		0		0
Cre14.g619850.t1.1	Exostosin-like glycosyltransferase		RXXK,RXXR,RXXXXK,RXXXXR,RXXXXXXK,RXXXXXXR	10	RXGR	1	RXXK,RXXR	3	RXGR	1	RR	4		0		0		0
Cre17.g723150.t1.1	Endoplasmic reticulum oxidoreductin		KXXR,KXXXXK,KXXXXR,RXXK,RXXR,RXXXXR,KXXXXXXR,RXXXXXXR	11	RXGR,RXXXGR	2	KXXR,RXXK,RXXR	5	RXGR	1	KR,RR	3		0		0		0	ERO1
Cre10.g428950.t1.2	PTHR11019//PTHR11019:SF97 - THIJ/PFPI // SUBFAMILY NOT NAMED (1 of 1)		KXXXXK,RXXK,RXXR,RXXXXK,RXXXXR,KXXXXXXK,RXXXXXXK	10	RXGR	1	RXXK,RXXR	4	RXGR	1	KK,KR	3		0		0		0
Cre04.g218500.t1.2	PTHR11732:SF34 - 1,5-ANHYDRO-D-FRUCTOSE REDUCTASE (1 of 1)		KXXR,KXXXXK,KXXXXR,RXXR,RXXXXK,RXXXXR,KXXXXXXK,RXXXXXXK,RXXXXXXR	11	KXXXGR,RXXXGK,RXGR	3	KXXR,RXXR	3	RXGR	1	KR,RK	3		0		0		0
Cre16.g656551.t1.1	5.3.4.1 - Protein disulfide-isomerase / S-S rearrangase (1 of 10)		RXXK,RXXR,RXXXXK,RXXXXR,RXXXXXXR	8	RXGR	1	RXXK,RXXR	3	RXGR	1	KR,RR	3		0		0		0	PDI
Cre15.g642950.t1.2			KXXR,RXXR,RXXXXR,RXXXXXXR	8	RXGR	1	KXXR,RXXR	4	RXGR	1	RR	2		0		0		0
Cre09.g409901.t1.1	PF12499 - Pherophorin (DUF3707) (1 of 70)		RXXK,RXXR,RXXXXR,KXXXXXXK,RXXXXXXK,RXXXXXXR	10	RXGR	1	RXXK,RXXR	4	RXGR	1	KR,RR	2		0		0		0	PHC57
Cre16.g687117.t1.2	PF14249 - Tocopherol cyclase (Tocopherol_cycl) (1 of 2)		KXXXXK,RXXR,RXXXXK,RXXXXR,RXXXXXXR	11	KXXXGK,RXGR,RXXXGR	5	RXXR	3	RXGR	2	RR	2		0		0		0
Cre05.g237870.t1.1			RXXR,RXXXXR,RXXXXXXR	7	RXGR,RXXXGR	3	RXXR	3	RXGR	1	RR	2		0		0		0
Cre10.g460250.t1.2			RXXR,RXXXXR,RXXXXXXK,RXXXXXXR	10	RXGR	1	RXXR	2	RXGR	1	RR	2		0		0		0
Cre03.g146727.t1.1	PTHR32208:SF21 - F10A5.18 (1 of 20)		KXXXXR,RXXK,RXXR,RXXXXK,RXXXXR,RXXXXXXR	7	RXGR	1	RXXK,RXXR	2	RXGR	1	RR	2		0		0		0	GOX9
Cre04.g224350.t1.1	Predicted protein		KXXXXR,RXXR,RXXXXR,RXXXXXXR	5	RXGR	1	RXXR	2	RXGR	1	KR,RK	2		0		0		0	MOT55
Cre03.g191776.t1.1			RXXR,RXXXXXXR	2	RXGR	1	RXXR	1	RXGR	1	RR	2		0		0		0
Cre17.g735876.t1.1			RXXR,RXXXXR	2	RXGR	1	RXXR	1	RXGR	1	RK,RR	2		0		0		0
Cre12.g552300.t1.2	C-type lectin		RXXR,RXXXXR,RXXXXXXK,RXXXXXXR	7	RXGR,RXXXGR	2	RXXR	1	RXGR	1	RK,RR	2		0		0		0	CTL3
Cre17.g725600.t1.1			RXXK,RXXR,RXXXXR,KXXXXXXK,KXXXXXXR,RXXXXXXK,RXXXXXXR	10	RXGR	1	RXXK,RXXR	4	RXGR	1	RR	1		0		0		0
Cre16.g683900.t1.1	Glycerophosphoryl diester phosphodiesterase family protein		KXXR,KXXXXK,KXXXXR,RXXK,RXXR,RXXXXK,RXXXXR,KXXXXXXK,KXXXXXXR,RXXXXXXK,RXXXXXXR	13	RXGR	1	KXXR,RXXK,RXXR	3	RXGR	1	RK	1		0		0		0	GDP2
Cre02.g095000.t1.2	Phospholipase A2		KXXK,RXXR,KXXXXXXK,RXXXXXXK,RXXXXXXR	6	RXGR	1	KXXK,RXXR	2	RXGR	1	KR	1		0		0		0	PLA2
Cre14.g630350.t1.1	PTHR11306 - NIEMANN PICK TYPE C2 PROTEIN NPC2-RELATED (1 of 2)		RXXR,RXXXXR,RXXXXXXR	6	RXGR	1	RXXR	2	RXGR	1	RR	1		0		0		0
Cre10.g465200.t1.2			KXXR,KXXXXR,RXXK,RXXR,RXXXXK,RXXXXXXR	13	RXGR	1	KXXR,RXXK,RXXR	8	RXGR	1		0		0		0		0
Cre08.g358583.t1.1			RXXR	3	RXGR	1	RXXR	3	RXGR	1		0		0		0		0
Cre05.g242750.t1.1	PTHR10795:SF157 - MEMBRANE-BOUND TRANSCRIPTION FACTOR PEPTIDASE, SITE 1 (1 of 5)		KXXR,KXXXXK,KXXXXR,RXXR,RXXXXR,KXXXXXXK,KXXXXXXR,RXXXXXXK,RXXXXXXR	23		0	KXXR,RXXR	5		0	KK,KR,RK,RR	12	GKK	1		0		0
Cre12.g547050.t1.2			KXXR,KXXK,KXXXXK,KXXXXR,RXXK,RXXXXK,KXXXXXXK,RXXXXXXK	15	KXXXGK	2	KXXR,KXXK,RXXK	4		0	KK,RR	8	GKK	2		0		0
Cre13.g591550.t1.1	Scavenger receptor cysteine rich (SRCR) protein		KXXXXR,RXXK,RXXR,RXXXXK,RXXXXR,RXXXXXXK,RXXXXXXR	17	KXXXGR,RXXXGK	3	RXXK,RXXR	3		0	KK,RK,RR	7	GKK	1		0		0	SRR20
Cre03.g160200.t1.2	PTHR10869:SF55 - OXOGLUTARATE/IRON-DEPENDENT OXYGENASE (1 of 5)		KXXK,KXXXXK,RXXK,RXXXXK,KXXXXXXK,KXXXXXXR	12		0	KXXK,RXXK	5		0	KK,KR	5	GKK	1		0		0	PFH12
Cre08.g369300.t1.2	Prolyl 4-hydroxylase		KXXK,KXXXXK,KXXXXR,RXXK,RXXR,RXXXXK,RXXXXR,RXXXXXXK	12		0	KXXK,RXXK,RXXR	5		0	KK,KR	3	GKK	1		0		0	PFH16
Cre14.g616350.t1.2	Fasciclin-like protein		KXXR,KXXXXR,RXXXXK,RXXXXR,KXXXXXXR,RXXXXXXK	6		0	KXXR	1		0	KK,KR,RK	3	GKK	1		0		0	FAS4
Cre06.g258600.t1.2	3.1.1.45 - Carboxymethylenebutenolidase / Maleylacetate enol-lactonase (1 of 1)		KXXK,RXXR,RXXXXK,RXXXXR,RXXXXXXR	8		0	KXXK,RXXR	3		0	KK	2	GKK	1		0		0
Cre17.g740550.t1.1	PTHR12203 - KDEL LYS-ASP-GLU-LEU CONTAINING - RELATED (1 of 83)		KXXXXR,RXXK,RXXR,RXXXXK,RXXXXR,KXXXXXXK,KXXXXXXR,RXXXXXXR	14		0	RXXK,RXXR	2		0	KK,RK	4	GKK,	1		0		0
Cre03.g151700.t1.2	Predicted protein		KXXK,KXXXXK,KXXXXR,RXXK,RXXR,RXXXXK,KXXXXXXK,KXXXXXXR	18	KXXXGK	1	KXXK,RXXK,RXXR	7		0	KK,KR	8	GKK,GKR	3		0		0	CGL26
Cre11.g467779.t1.1	3.2.1.169 - Protein O-GlcNAcase / OGA (1 of 1)		KXXR,KXXK,KXXXXK,KXXXXR,RXXK,RXXR,RXXXXK,RXXXXR,KXXXXXXK,KXXXXXXR,RXXXXXXK,RXXXXXXR	34		0	KXXR,KXXK,RXXK,RXXR	12		0	KK,KR,RK,RR	17	GKK,GRK	2		0		0
Cre01.g028850.t1.2	KOG1530 - Rhodanese-related sulfurtransferase (1 of 10)		KXXR,KXXK,KXXXXK,RXXK,RXXXXK,KXXXXXXK,KXXXXXXR,RXXXXXXK	10		0	KXXR,KXXK,RXXK	4		0	KK,KR,RK	6	GKK,GRK	2		0		0
Cre12.g518200.t1.1	Protein disulfide isomerase		KXXR,KXXK,KXXXXK,KXXXXR,RXXK,RXXR,RXXXXK,RXXXXR,KXXXXXXK,KXXXXXXR	23	RXXXGK	1	KXXR,KXXK,RXXK,RXXR	7		0	KK,KR,RR	10	GKK,GRR	2		0		0	DNJ3
Cre16.g657200.t1.1	1.1.3.9 - Galactose oxidase / Beta-galactose oxidase (1 of 6)		RXXR,RXXXXK,RXXXXR	4		0	RXXR	1		0	KK,KR,RK,RR	5	GKK,GRR	3		0		0	GOX17
Cre16.g657250.t1.2	Glyoxal or galactose oxidase		RXXR,RXXXXK,RXXXXR	4		0	RXXR	1		0	KK,KR,RK,RR	4	GKK,GRR	2		0		0	GOX19
Cre10.g458850.t1.2			KXXXXR,RXXK,RXXR,RXXXXK,RXXXXR,RXXXXXXR	9		0	RXXK,RXXR	2		0	KR,RK,RR	8	GKR	1		0		0	SRR32
Cre09.g413250.t1.2	PTHR12203 - KDEL LYS-ASP-GLU-LEU CONTAINING - RELATED (1 of 83)		KXXR,KXXK,RXXK,RXXR,RXXXXK,RXXXXR,KXXXXXXR,RXXXXXXK,RXXXXXXR	10		0	KXXR,KXXK,RXXK,RXXR	4		0	KK,KR,RK,RR	5	GKR	1		0		0
Cre10.g466950.t1.1			KXXR,KXXXXK,RXXK,RXXXXK,RXXXXR,KXXXXXXK,RXXXXXXR	10		0	KXXR,RXXK	2		0	KK,KR,RK,RR	5	GKR	1		0		0
Cre02.g095130.t1.1	PF02469 - Fasciclin domain (Fasciclin) (1 of 20)		KXXR,KXXK,RXXXXR,KXXXXXXK,KXXXXXXR,RXXXXXXR	8		0	KXXR,KXXK	3		0	KK,KR,RK,RR	4	GKR	1		0		0
Cre02.g081650.t1.2	PTHR31515:SF3 - GENOMIC DNA, CHROMOSOME 3, BAC CLONE: T19N8 (1 of 1)		KXXR,KXXXXR,RXXK,RXXR,RXXXXK,RXXXXR,KXXXXXXK,KXXXXXXR,RXXXXXXK,RXXXXXXR	20	KXXXGR	1	KXXR,RXXK,RXXR	7		0	KR,RK	3	GKR	1		0		0
Cre17.g696800.t1.1			KXXR,KXXK,KXXXXK,KXXXXR,RXXR,RXXXXK,KXXXXXXK,KXXXXXXR,RXXXXXXK,RXXXXXXR	14		0	KXXR,KXXK,RXXR	4		0	KR,RK	3	GKR	2		0		0
Cre06.g264700.t1.2			RXXK,KXXXXXXR,RXXXXXXK	4		0	RXXK	1		0	KR,RR	2	GKR	1		0		0	CSS1
Cre06.g265300.t1.2			RXXK,KXXXXXXR,RXXXXXXK	4		0	RXXK	1		0	KR,RR	2	GKR	1		0		0	CSS2
Cre01.g024650.t1.1	C-type lectin		KXXR,KXXK,KXXXXR,RXXK,RXXR,RXXXXK,RXXXXR,KXXXXXXK,KXXXXXXR,RXXXXXXK,RXXXXXXR	36	RXXXGK	1	KXXR,KXXK,RXXK,RXXR	15		0	KR,RK,RR	9	GKR,GRK	2		0		0
Cre12.g516300.t1.1	PF13229 - Right handed beta helix region (Beta_helix) (1 of 13)		RXXK,KXXXXK,KXXXXR,RXXK,RXXR,RXXXXK,RXXXXR,KXXXXXXK,RXXXXXXK,RXXXXXXR	20	KXXXGR,RXXXGR	4	RXXK,RXXK,RXXR	6		0	KR,RK,RR	8	GKR,GRK	2		0		0	CGL154
Cre03.g148201.t1.1	3.2.1.78 - Mannan endo-1,4-beta-mannosidase / Endo-1,4-mannanase (1 of 8)		KXXK,KXXXXK,KXXXXR,RXXR,RXXXXK,RXXXXR,KXXXXXXR,RXXXXXXK,RXXXXXXR	19	RXXXGR	1	KXXK,RXXR	2		0	KR,RK,RR	13	GKR,GRR	2		0		0
Cre01.g007550.t1.1	PTHR12203 - KDEL LYS-ASP-GLU-LEU CONTAINING - RELATED (1 of 83)		KXXR,KXXK,KXXXXK,KXXXXR,RXXK,RXXR,RXXXXK,RXXXXR,KXXXXXXR,RXXXXXXR	25		0	KXXR,KXXK,RXXK,RXXR	12		0	KR,RK,RR	6	GKR,GRR	3		0		0
Cre09.g408000.t1.1	PTHR13234 - GAMMA-INTERFERON INDUCIBLE LYSOSOMAL THIOL REDUCTASE GILT (1 of 3)		RXXR,RXXXXK,RXXXXR,RXXXXXXK	4		0	RXXR	1		0	KR,RK,RR	4	GKR,GRR	2		0		0
Cre03.g177150.t1.2	K17263 - cullin-associated NEDD8-dissociated protein 1 (CAND1) (1 of 2)		KXXR,KXXXXK,KXXXXR,RXXR,RXXXXK,RXXXXR,KXXXXXXR,RXXXXXXK,RXXXXXXR	13		0	KXXR,RXXR	4		0	KR,RR	3	GKR,GRR	2		0		0
Cre12.g502901.t1.1	PF08263 - Leucine rich repeat N-terminal domain (LRRNT_2) (1 of 5)		RXXR,RXXXXR,RXXXXXXR	10		0	RXXR	6		0	RK,RR	8	GRK	1		0		0
Cre02.g077800.t1.2			KXXR,KXXXXK,KXXXXR,RXXR,RXXXXK,KXXXXXXK,KXXXXXXR,RXXXXXXK,RXXXXXXR	16		0	KXXR,RXXR	4		0	KK,KR,RK,RR	8	GRK	1		0		0	FAP310
Cre02.g077850.t1.2	Flagellar Associated Protein		KXXR,KXXXXK,KXXXXR,RXXR,RXXXXK,KXXXXXXK,KXXXXXXR,RXXXXXXK,RXXXXXXR	15		0	KXXR,RXXR	4		0	KK,KR,RK,RR	8	GRK	1		0		0	FAP212
Cre09.g394769.t1.1	PTHR12241 - TUBULIN TYROSINE LIGASE-RELATED (1 of 13)		KXXXXR,RXXR,RXXXXK,RXXXXR,KXXXXXXK,KXXXXXXR,RXXXXXXK,RXXXXXXR	20	RXXXGR	1	RXXR	6		0	KK,KR,RK,RR	7	GRK	1		0		0
Cre02.g116500.t1.1	Serine carboxypeptidase		KXXR,KXXK,KXXXXK,KXXXXR,RXXK,RXXR,RXXXXR,RXXXXXXK,RXXXXXXR	18		0	KXXR,KXXK,RXXK,RXXR	8		0	KK,RK,RR	6	GRK	1		0		0
Cre02.g087900.t1.1	2.7.11.25 - Mitogen-activated protein kinase kinase kinase / MLTK (1 of 105)		KXXR,KXXXXR,RXXK,RXXR,RXXXXK,RXXXXR,RXXXXXXR	12	RXXXGR	1	KXXR,RXXK,RXXR	4		0	KR,RK,RR	6	GRK	1		0		0
Cre13.g584500.t1.2			RXXR,RXXXXR,RXXXXXXK,RXXXXXXR	9		0	RXXR	3		0	RK,RR	3	GRK	1		0		0
Cre03.g156400.t1.2	2.1.1.145 - Trans-aconitate 3-methyltransferase (1 of 1)		RXXK,RXXR,RXXXXK,RXXXXR,RXXXXXXK	6		0	RXXK,RXXR	3		0	RK,RR	2	GRK	1		0		0
Cre16.g693601.t1.1	PTHR16631:SF9 - GLUCAN 1,3-BETA-GLUCOSIDASE (1 of 5)		KXXK,KXXXXK,KXXXXXXR,RXXXXXXK	5	KXXXGK	1	KXXK	1		0	KK,RK	2	GRK	1		0		0	ISG2
Cre06.g275050.t1.1	Gamma-glutamyl hydrolase		KXXK,KXXXXR,RXXXXK,RXXXXXXK	4		0	KXXK	1		0	RK,RR	2	GRK	1		0		0	GGH2
Cre01.g045200.t1.1	5.3.99.6 - Allene-oxide cyclase (1 of 1)		RXXK,KXXXXK,RXXK	2		0	RXXK,RXXK	1		0	RK,RR	2	GRK	1		0		0
Cre03.g199250.t1.1	Adenylate/guanylate cyclase		KXXR,KXXXXK,KXXXXR,RXXR,RXXXXK,RXXXXR,KXXXXXXR,RXXXXXXK,RXXXXXXR	39	RXXXGR	1	KXXR,RXXR	12		0	KR,RK,RR	21	GRR	2		0		0	CYG51
Cre10.g431200.t1.2			KXXR,KXXXXR,RXXR,RXXXXK,RXXXXR,KXXXXXXR,RXXXXXXK,RXXXXXXR	31	RXXXGR	1	KXXR,RXXR	12		0	KR,RK,RR	12	GRR	1		0		0
Cre09.g388134.t1.1	PTHR13398 - GDP-FUCOSE PROTEIN O-FUCOSYLTRANSFERASE 2 (1 of 1)		KXXR,KXXK,KXXXXR,RXXK,RXXR,RXXXXR,KXXXXXXK,KXXXXXXR,RXXXXXXK,RXXXXXXR	26	RXXXGR	1	KXXR,KXXK,RXXK,RXXR	6		0	KR,RK,RR	12	GRR	1		0		0
Cre15.g635000.t1.1	PTHR11017 - LEUCINE-RICH REPEAT-CONTAINING PROTEIN (1 of 25)		KXXK,KXXXXR,RXXK,RXXR,RXXXXK,RXXXXR,KXXXXXXK,KXXXXXXR,RXXXXXXK,RXXXXXXR	35		0	KXXK,RXXK,RXXR	14		0	RK,RR	11	GRR	2		0		0
Cre07.g320050.t1.1	Putative tyrosine kinase		KXXR,KXXXXK,RXXK,RXXR,RXXXXK,RXXXXR,KXXXXXXR,RXXXXXXR	13	RXXXGK	1	KXXR,RXXK,RXXR	7		0	KR,RK,RR	10	GRR	1		0		0	PTK1
Cre11.g480950.t1.2	PTHR13711 - SWI/SNF-RELATED CHROMATIN BINDING PROTEIN (1 of 5)		KXXR,KXXK,KXXXXK,RXXK,RXXXXK,RXXXXR,KXXXXXXK,RXXXXXXK	21		0	KXXR,KXXK,RXXK	7		0	KK,RK,RR	9	GRR	1		0		0
Cre01.g034750.t1.1			KXXR,KXXK,KXXXXK,RXXK,RXXR,RXXXXK,RXXXXR,KXXXXXXR,RXXXXXXK,RXXXXXXR	29		0	KXXR,KXXK,RXXK,RXXR	6		0	KK,RK,RR	9	GRR	2		0		0
Cre02.g110000.t1.1	PTHR14879 - CASPASE REGULATOR, RING FINGER DOMAIN-CONTAINING (1 of 2)		KXXXXR,RXXK,RXXR,RXXXXR,KXXXXXXR,RXXXXXXR	16		0	RXXK,RXXR	7		0	KR,RK,RR	8	GRR	1		0		0
Cre16.g649550.t1.1			KXXR,KXXXXK,KXXXXR,RXXK,RXXR,RXXXXR,KXXXXXXR,RXXXXXXK,RXXXXXXR	20	KXXXGR	1	KXXR,RXXK,RXXR	5		0	RK,RR	8	GRR	2		0		0
Cre11.g480400.t1.1	PF12499 - Pherophorin (DUF3707) (1 of 70)		KXXR,KXXK,KXXXXR,RXXK,RXXR,RXXXXR,KXXXXXXK,KXXXXXXR,RXXXXXXR	19		0	KXXR,KXXK,RXXK,RXXR	5		0	KR,RK,RR	8	GRR	2		0		0	PHC39
Cre06.g278161.t1.1	3.4.24.38 - Gametolysin / Lysin (1 of 37)		KXXXXR,RXXR,RXXXXK,RXXXXR,KXXXXXXK,KXXXXXXR,RXXXXXXK,RXXXXXXR	13		0	RXXR	2		0	KR,RK,RR	8	GRR	1		0		0
Cre03.g192250.t1.1	PF12499 - Pherophorin (DUF3707) (1 of 70)		KXXR,KXXK,KXXXXR,RXXR,RXXXXK,RXXXXR,KXXXXXXR,RXXXXXXR	21		0	KXXR,KXXK,RXXR	12		0	KR,RR	7	GRR	1		0		0	PHC69
Cre11.g476250.t1.2	PTHR14155 - RING FINGER DOMAIN-CONTAINING (1 of 6)		KXXR,KXXXXK,RXXK,RXXR,RXXXXR,KXXXXXXR,RXXXXXXK,RXXXXXXR	20	RXXXGR	1	KXXR,RXXK,RXXR	5		0	RK,RR	7	GRR	1		0		0
Cre09.g404800.t1.1			KXXK,KXXXXK,RXXR,RXXXXK,RXXXXR,RXXXXXXK,RXXXXXXR	13		0	KXXK,RXXR	5		0	KR,RK,RR	7	GRR	1		0		0
Cre17.g747697.t1.1			KXXR,KXXK,KXXXXK,RXXK,RXXR,RXXXXK,RXXXXR,RXXXXXXR	10	RXXXGK,RXXXGR	2	KXXR,KXXK,RXXK,RXXR	4		0	KK,KR,RK,RR	7	GRR	1		0		0
Cre01.g011300.t1.1	K09645 - vitellogenic carboxypeptidase-like protein [EC:3.4.16.-] (CPVL) (1 of 3)		KXXXXR,RXXK,KXXXXXXR	5	KXXXGR	1	RXXK	1		0	KR,RR	7	GRR	1		0		0
Cre16.g663750.t1.1	PF13519 - von Willebrand factor type A domain (VWA_2) (1 of 10)		KXXXXR,RXXK,RXXR,RXXXXK,RXXXXR,RXXXXXXK,RXXXXXXR	17		0	RXXK,RXXR	6		0	KK,RR	6	GRR	1		0		0
Cre04.g211900.t1.1	Exostosin-like glycosyltransferase		KXXR,KXXXXK,KXXXXR,RXXR,RXXXXK,RXXXXR,KXXXXXXR,RXXXXXXK,RXXXXXXR	17		0	KXXR,RXXR	5		0	KK,RK,RR	6	GRR	1		0		0	ELG37
Cre17.g747647.t1.1	2.1.1.60 - Calmodulin-lysine N-methyltransferase (1 of 2)		RXXK,RXXR,RXXXXK,RXXXXR,RXXXXXXR	9		0	RXXK,RXXR	4		0	KR,RR	6	GRR	1		0		0
Cre03.g173300.t1.2	PTHR12042:SF4 - ALPHA 1,4-GLYCOSYLTRANSFERASE FAMILY PROTEIN-RELATED (1 of 5)		RXXK,RXXXXR,RXXXXXXK,RXXXXXXR	8		0	RXXK	1		0	KR,RK,RR	6	GRR	2		0		0
Cre01.g025200.t1.2	Metalloproteinase of VMP family		KXXR,KXXK,KXXXXR,RXXK,RXXR,RXXXXR,KXXXXXXR,RXXXXXXK	13		0	KXXR,KXXK,RXXK,RXXR	8		0	KK,RK,RR	5	GRR	1		0		0	MMP4
Cre02.g078650.t1.1	3.4.13.18 - Cytosol nonspecific dipeptidase / Prolylglycine dipeptidase (1 of 2)		KXXR,KXXK,KXXXXK,RXXR,RXXXXR,KXXXXXXR,RXXXXXXR	10	RXXXGR	1	KXXR,KXXK,RXXR	5		0	KR,RR	5	GRR	1		0		0
Cre11.g467540.t1.1	PTHR32208:SF21 - F10A5.18 (1 of 20)		KXXR,KXXK,KXXXXR,RXXR,RXXXXK,RXXXXR,KXXXXXXR,RXXXXXXK,RXXXXXXR	16	RXXXGK	1	KXXR,KXXK,RXXR	3		0	RK,RR	5	GRR	1		0		0	GOX7
Cre17.g696500.t1.1	Cell wall protein pherophorin-C19		KXXR,KXXXXK,RXXK,RXXXXK,RXXXXR,KXXXXXXK,KXXXXXXR,RXXXXXXR	11		0	KXXR,RXXK	3		0	RK,RR	5	GRR	1		0		0	PHC19
Cre03.g206850.t1.1	PTHR13234 - GAMMA-INTERFERON INDUCIBLE LYSOSOMAL THIOL REDUCTASE GILT (1 of 3)		KXXK,RXXXXK,RXXXXR,KXXXXXXR,RXXXXXXK	7	RXXXGR	1	KXXK	1		0	RK,RR	5	GRR	2		0		0
Cre09.g400600.t1.1			KXXR,KXXXXK,KXXXXR,KXXXXXXK,KXXXXXXR,RXXXXXXK,RXXXXXXR	8		0	KXXR	1		0	KR,RR	5	GRR	1		0		0
Cre13.g578350.t1.2	3.1.3.26 - 4-phytase / Phytate 6-phosphatase (1 of 3)		KXXR,RXXXXK,RXXXXR,KXXXXXXK,KXXXXXXR,RXXXXXXK,RXXXXXXR	9		0	KXXR	1		0	RK,RR	5	GRR	1		0		0	MPA11
Cre03.g144344.t1.1	PTHR27003:SF84 - ADENINE NUCLEOTIDE ALPHA HYDROLASES-DOMAIN CONTAINING PROTEIN KINASE-RELATED (1 of 3)		KXXR,KXXXXR,RXXK,RXXR,RXXXXR,KXXXXXXR,RXXXXXXR	16		0	KXXR,RXXK,RXXR	6		0	RR	4	GRR	1		0		0
Cre03.g192201.t1.1	PF12499 - Pherophorin (DUF3707) (1 of 70)		KXXR,KXXXXK,RXXR,RXXXXK,RXXXXR,KXXXXXXR,RXXXXXXK,RXXXXXXR	15		0	KXXR,RXXR	5		0	RK,RR	4	GRR	1		0		0	PHC51
Cre01.g000400.t1.2	PTHR10994:SF61 - RETICULON-LIKE PROTEIN (1 of 6)		RXXK,KXXXXK,KXXXXR,RXXK,RXXR,RXXXXR,KXXXXXXK,KXXXXXXR,RXXXXXXK,RXXXXXXR	14		0	RXXK,RXXK,RXXR	3		0	KK,KR,RR	4	GRR	1		0		0	AXL3
Cre16.g673950.t1.2	2.6.1.80 - Nicotianamine aminotransferase / Nicotianamine transaminase (1 of 1)		KXXK,KXXXXK,KXXXXR,RXXR,RXXXXK,RXXXXR,KXXXXXXK,KXXXXXXR	10	KXXXGK	1	KXXK,RXXR	2		0	RK,RR	4	GRR	1		0		0
Cre12.g546550.t1.1	Fe-assimilating protein		KXXR,KXXXXK,RXXK,RXXXXR,KXXXXXXK,KXXXXXXR,RXXXXXXK	9		0	KXXR,RXXK	2		0	KK,KR,RR	4	GRR	1		0		0	FEA1
Cre11.g476700.t1.2	3.1.3.26 - 4-phytase / Phytate 6-phosphatase (1 of 3)		RXXK,RXXXXK,KXXXXXXK,KXXXXXXR,RXXXXXXK,RXXXXXXR	8		0	RXXK	2		0	RK,RR	4	GRR	1		0		0	MPA9
Cre17.g730550.t1.2	3.2.1.4 - Cellulase / Endoglucanase (1 of 4)		RXXR,RXXXXK,RXXXXR,KXXXXXXK,KXXXXXXR,RXXXXXXR	9		0	RXXR	2		0	KR,RR	4	GRR	1		0		0
Cre17.g696700.t1.2	Cell wall protein pherophorin-C22		RXXR,RXXXXK,KXXXXXXK	3		0	RXXR	1		0	KK,RK,RR	4	GRR	1		0		0	PHC22
Cre07.g321600.t1.2			RXXXXXXR	1		0		0		0	RR	4	GRR	1		0		0
Cre03.g203550.t1.1	PTHR12203 - KDEL LYS-ASP-GLU-LEU CONTAINING - RELATED (1 of 83)		KXXK,KXXXXK,KXXXXR,RXXK,RXXR,RXXXXR,KXXXXXXK,KXXXXXXR,RXXXXXXK,RXXXXXXR	18	KXXXGR	1	KXXK,RXXK,RXXR	7		0	KR,RK,RR	3	GRR	1		0		0
Cre07.g330750.t1.1	PF12499 - Pherophorin (DUF3707) (1 of 70)		KXXR,KXXK,KXXXXR,RXXR,RXXXXR,KXXXXXXK,RXXXXXXK,RXXXXXXR	13		0	KXXR,KXXK,RXXR	5		0	RR	3	GRR	1		0		0	PHC43
Cre08.g365141.t1.1			RXXK,KXXXXXXR	4		0	RXXK	3		0	KR,RR	3	GRR	1		0		0	CSE6
Cre06.g257900.t1.1	K10088 - protein OS-9 (OS9) (1 of 1)		KXXR,KXXXXK,RXXR,RXXXXR,KXXXXXXR	6		0	KXXR,RXXR	2		0	KK,RR	3	GRR	1		0		0
Cre11.g468200.t1.1			KXXXXR,RXXR,KXXXXXXR,RXXXXXXR	5		0	RXXR	1		0	KR,RR	3	GRR	1		0		0
Cre06.g273100.t1.1	PF03067 - Chitin binding domain (Chitin_bind_3) (1 of 3)		KXXXXR,RXXXXR,KXXXXXXK,RXXXXXXK	4		0		0		0	KR,RR	3	GRR	1		0		0
Cre17.g735600.t1.2	PTHR21493//PTHR21493:SF134 - CGI-141-RELATED/LIPASE CONTAINING PROTEIN // SUBFAMILY NOT NAMED (1 of 1)		KXXXXR,RXXXXK,RXXXXR	3		0		0		0	RK,RR	3	GRR	2		0		0	TGL21
Cre09.g397660.t1.1			KXXK,KXXXXR,RXXR,RXXXXK,RXXXXR,KXXXXXXK,KXXXXXXR	13		0	KXXK,RXXR	5		0	RR	2	GRR	1		0		0
Cre10.g437000.t1.2	PTHR30289 - UNCHARACTERIZED PROTEIN YBCL-RELATED (1 of 2)		KXXK,RXXR,RXXXXR,KXXXXXXK,KXXXXXXR	6		0	KXXK,RXXR	2		0	RK,RR	2	GRR	1		0		0
Cre02.g111900.t1.1			KXXR,KXXK,KXXXXK,KXXXXR,RXXXXK,KXXXXXXR,RXXXXXXK	9		0	KXXR,KXXK	2		0	RR	2	GRR	1		0		0
Cre13.g568850.t1.2	Iron-sulfur cluster assembly scaffold protein		KXXK,KXXXXK,RXXXXK,KXXXXXXK,RXXXXXXK	5		0	KXXK	1		0	KR,RR	2	GRR	1		0		0	ISU1
Cre09.g409300.t1.2	PF06742 - Protein of unknown function (DUF1214) (DUF1214) (1 of 5)		KXXR,KXXXXR,RXXXXK,KXXXXXXR	6		0	KXXR	1		0	RR	2	GRR	1		0		0
Cre03.g199650.t1.1				0		0		0		0	RR	2	GRR	1		0		0
Cre03.g205428.t1.2			RXXR,RXXXXR,KXXXXXXR,RXXXXXXR	8	RXXXGR	2	RXXR	2		0	RR	1	GRR	1		0		0
Cre12.g540900.t1.2			KXXXXR,RXXXXR,KXXXXXXR,RXXXXXXR	4	RXXXGR	1		0		0	RR	1	GRR	1		0		0
Cre16.g676800.t1.2	PF00211//PF01547 - Adenylate and Guanylate cyclase catalytic domain (Guanylate_cyc) // Bacterial extracellular solute-binding protein (SBP_bac_1) (1 of 6)		KXXR,KXXK,KXXXXK,KXXXXR,RXXK,RXXR,RXXXXK,RXXXXR,KXXXXXXK,KXXXXXXR,RXXXXXXK,RXXXXXXR	33	KXXXGR,KXXXGK,RXXXGR	3	KXXR,KXXK,RXXK,RXXR	10		0	KK,KR,RK,RR	14		0		0		0
Cre02.g102050.t1.1			KXXR,KXXK,KXXXXK,RXXR,RXXXXK,RXXXXR,KXXXXXXK,KXXXXXXR,RXXXXXXK,RXXXXXXR	21		0	KXXR,KXXK,RXXR	7		0	KK,KR,RR	11		0		0		0	FAP328
Cre02.g088200.t1.2	Protein disulfide isomerase 1		KXXR,KXXK,KXXXXK,KXXXXR,RXXK,RXXXXK,KXXXXXXK,KXXXXXXR,RXXXXXXK	25		0	KXXR,KXXK,RXXK	10		0	KK,KR	9		0		0		0	RB60
Cre14.g623750.t1.2			RXXK,RXXR,RXXXXR,RXXXXXXR	8		0	RXXK,RXXR	3		0	RK,RR	9		0		0		0
Cre05.g243450.t1.1	Glyoxal or galactose oxidase		KXXR,KXXK,KXXXXR,RXXK,RXXR,RXXXXK,RXXXXR,KXXXXXXK,KXXXXXXR,RXXXXXXK,RXXXXXXR	21		0	KXXR,KXXK,RXXK,RXXR	9		0	KK,KR,RK,RR	8		0		0		0	GOX1
Cre10.g421150.t1.1	PTHR19297//PTHR19297:SF111 - GLYCOSYLTRANSFERASE 14 FAMILY MEMBER // SUBFAMILY NOT NAMED (1 of 1)		KXXK,KXXXXK,RXXR,RXXXXK,RXXXXR,KXXXXXXK,KXXXXXXR,RXXXXXXK,RXXXXXXR	42	RXXXGR	1	KXXK,RXXR	7		0	KR,RR	8		0		0		0
Cre16.g687742.t1.1	2.7.11.18 - [Myosin light-chain] kinase / Smooth-muscle-myosin-light-chain kinase (1 of 15)		KXXK,KXXXXK,RXXR,RXXXXR,KXXXXXXR,RXXXXXXR	11		0	KXXK,RXXR	6		0	KK,KR,RK,RR	8		0		0		0
Cre11.g476600.t1.2	PTHR11748 - D-LACTATE DEHYDROGENASE (1 of 6)		KXXR,KXXXXK,KXXXXR,RXXR,RXXXXR,KXXXXXXK,RXXXXXXR	7		0	KXXR,RXXR	2		0	KK,KR,RK,RR	8		0		0		0
Cre01.g038400.t1.2	Calreticulin 2, calcium-binding protein		KXXK,KXXXXK,RXXK,KXXXXXXK,KXXXXXXR,RXXXXXXK	20	KXXXGK	1	KXXK,RXXK	10		0	KK,RK	7		0		0		0	CRT2
Cre16.g659450.t1.2	2.4.1.228 - Lactosylceramide 4-alpha-galactosyltransferase / Histo-blood group P(k) UDP-galactose (1 of 3)		KXXR,KXXXXR,RXXK,RXXR,RXXXXK,RXXXXR,KXXXXXXK,KXXXXXXR,RXXXXXXK,RXXXXXXR	23		0	KXXR,RXXK,RXXR	8		0	KK,KR,RR	7		0		0		0
Cre08.g381050.t1.1	3.4.22.15 - Cathepsin L (1 of 1)		KXXK,KXXXXK,KXXXXR,RXXK,RXXR,RXXXXK,RXXXXR,KXXXXXXK,RXXXXXXK	19	RXXXGR	1	KXXK,RXXK,RXXR	6		0	KK,KR,RR	7		0		0		0	CEP8
Cre10.g459900.t1.1	PTHR10869:SF55 - OXOGLUTARATE/IRON-DEPENDENT OXYGENASE (1 of 5)		KXXR,KXXK,KXXXXK,KXXXXR,RXXK,RXXR,RXXXXR,KXXXXXXR,RXXXXXXK,RXXXXXXR	18	KXXXGK	1	KXXR,KXXK,RXXK,RXXR	6		0	KR,RK,RR	7		0		0		0	PFH4
Cre02.g095150.t1.2	2.7.11.1 - Non-specific serine/threonine protein kinase / Threonine-specific protein kinase (1 of 543)		KXXR,KXXXXR,RXXK,RXXR,RXXXXK,RXXXXR,RXXXXXXK,RXXXXXXR	19		0	KXXR,RXXK,RXXR	6		0	KR,RK,RR	7		0		0		0
Cre06.g272200.t1.2	PF08238 - Sel1 repeat (Sel1) (1 of 4)		KXXR,KXXXXR,RXXK,RXXR,RXXXXK,RXXXXR,RXXXXXXK,RXXXXXXR	13		0	KXXR,RXXK,RXXR	6		0	RK,RR	7		0		0		0
Cre09.g407700.t1.2	Cysteine endopeptidase		KXXR,KXXXXK,KXXXXR,RXXR,RXXXXK,RXXXXR,KXXXXXXK,RXXXXXXK	10		0	KXXR,RXXR	4		0	KK,KR,RK,RR	7		0		0		0	CEP1
Cre07.g335900.t1.2	3.4.17.3 - Lysine carboxypeptidase / Lysine(arginine) carboxypeptidase (1 of 1)		KXXR,KXXK,KXXXXR,RXXR,RXXXXK,RXXXXR,KXXXXXXK,KXXXXXXR,RXXXXXXK,RXXXXXXR	17		0	KXXR,KXXK,RXXR	6		0	KK,KR,RK,RR	6		0		0		0
Cre06.g292500.t1.2	Cyclophilin-like protein; cyclophilin-like protein		KXXR,RXXK,RXXR,KXXXXXXK	6		0	KXXR,RXXK,RXXR	5		0	KK,KR,RK	6		0		0		0	CYN23
Cre12.g552400.t1.1	PF03407 - Nucleotide-diphospho-sugar transferase (Nucleotid_trans) (1 of 30)		KXXR,KXXXXR,RXXK,RXXR,RXXXXK,RXXXXR,KXXXXXXK,KXXXXXXR,RXXXXXXK,RXXXXXXR	24		0	KXXR,RXXK,RXXR	5		0	KK,KR,RK,RR	6		0		0		0
Cre02.g099950.t1.2	3.4.22.69 - SARS coronavirus main proteinase / Severe acute respiratory syndrome coronavirus main protease (1 of 4)		KXXR,KXXK,KXXXXK,KXXXXR,RXXR,KXXXXXXK,KXXXXXXR,RXXXXXXK,RXXXXXXR	16		0	KXXR,KXXK,RXXR	4		0	KK,KR,RR	6		0		0		0
Cre06.g263289.t1.2	2.5.1.87 - Ditrans,polycis-polyprenyl diphosphate synthase ((2E,6E)-farnesyl diphosphate specific) / Rer2p Z-prenyltransferase (1 of 1)		RXXK,RXXR,RXXXXK,RXXXXR,KXXXXXXR,RXXXXXXK,RXXXXXXR	15		0	RXXK,RXXR	4		0	RR	6		0		0		0
Cre12.g551552.t1.1	PF12499 - Pherophorin (DUF3707) (1 of 70)		KXXR,KXXK,RXXK,KXXXXXXK,KXXXXXXR,RXXXXXXR	7		0	KXXR,KXXK,RXXK	3		0	KK,KR,RK,RR	6		0		0		0	PHC60
Cre04.g217931.t1.1	PTHR10869//PTHR10869:SF71 - PROLYL 4-HYDROXYLASE ALPHA SUBUNIT // SUBFAMILY NOT NAMED (1 of 7)		RXXK,RXXR,RXXXXK,KXXXXXXR,RXXXXXXK,RXXXXXXR	9		0	RXXK,RXXR	3		0	KK,KR,RR	6		0		0		0	PFH14
Cre09.g417050.t1.1			KXXK,KXXXXK,KXXXXR,RXXK,RXXR,RXXXXR,KXXXXXXR,RXXXXXXK,RXXXXXXR	19		0	KXXK,RXXK,RXXR	8		0	KR,RK,RR	5		0		0		0
Cre07.g327900.t1.1			KXXR,KXXK,KXXXXR,RXXR,RXXXXK,RXXXXR,KXXXXXXR,RXXXXXXK,RXXXXXXR	17	RXXXGK	1	KXXR,KXXK,RXXR	7		0	KK,RK,RR	5		0		0		0
Cre14.g626200.t1.1	K00472 - prolyl 4-hydroxylase (E1.14.11.2) (1 of 13)		KXXK,KXXXXK,RXXK,RXXR,RXXXXK,RXXXXR,KXXXXXXR,RXXXXXXR	15		0	KXXK,RXXK,RXXR	7		0	KK,KR,RK,RR	5		0		0		0	PFH7
Cre03.g170850.t1.1	3.4.24.38 - Gametolysin / Lysin (1 of 37)		KXXXXK,RXXR,RXXXXR,RXXXXXXK,RXXXXXXR	13	KXXXGK	1	RXXR	5		0	KR,RK,RR	5		0		0		0	MMP19
Cre16.g660601.t1.1	PF14295 - PAN domain (PAN_4) (1 of 16)		KXXR,KXXK,KXXXXR,RXXR,RXXXXK,RXXXXR,RXXXXXXR	15	RXXXGR	1	KXXR,KXXK,RXXR	5		0	KK,KR,RK,RR	5		0		0		0
Cre17.g731250.t1.2	Mitochondrial ribosomal protein S15		KXXR,KXXK,KXXXXK,KXXXXR,RXXR,RXXXXK,RXXXXR,KXXXXXXK,KXXXXXXR,RXXXXXXK,RXXXXXXR	16		0	KXXR,KXXK,RXXR	5		0	KK,RK,RR	5		0		0		0	MRPS15
Cre04.g226750.t1.2	PTHR31867:SF1 - EXPANSIN-A1-RELATED (1 of 11)		KXXR,KXXXXK,KXXXXR,KXXXXXXK,RXXXXXXK,RXXXXXXR	11		0	KXXR	5		0	KK,KR,RR	5		0		0		0
Cre06.g278160.t1.1	Predicted extracellular protein		KXXK,KXXXXK,RXXK,RXXR,RXXXXR,RXXXXXXK,RXXXXXXR	11		0	KXXK,RXXK,RXXR	5		0	RK,RR	5		0		0		0	PRL5
Cre01.g044750.t1.1			KXXR,KXXXXK,KXXXXR,RXXK,RXXXXK,RXXXXR,KXXXXXXK,KXXXXXXR,RXXXXXXK	18		0	KXXR,RXXK	4		0	KK,RK,RR	5		0		0		0
Cre02.g077750.t1.2	Flagellar Associated Protein		KXXR,KXXXXK,KXXXXR,RXXK,RXXR,RXXXXK,RXXXXR,KXXXXXXK,KXXXXXXR,RXXXXXXK,RXXXXXXR	16		0	KXXR,RXXK,RXXR	4		0	RK,RR	5		0		0		0	FAP211
Cre01.g008051.t1.1	PTHR12270 - GLYCOSYLTRANSFERASE-RELATED (1 of 10)		KXXR,KXXXXR,RXXR,RXXXXR,KXXXXXXK,KXXXXXXR,RXXXXXXR	9		0	KXXR,RXXR	4		0	KR,RK,RR	5		0		0		0
Cre02.g111150.t1.1	Exostosin-like glycosyltransferase		KXXK,KXXXXR,RXXK,RXXR,RXXXXR,KXXXXXXR,RXXXXXXK,RXXXXXXR	14		0	KXXK,RXXK,RXXR	4		0	KK,KR,RK,RR	5		0		0		0	ELG26
Cre13.g603950.t1.2			KXXR,KXXXXR,RXXR,RXXXXK,RXXXXXXK	6		0	KXXR,RXXR	3		0	KK,RK,RR	5		0		0		0	CYN50
Cre03.g143867.t1.1			KXXK,KXXXXK,KXXXXR,RXXR,RXXXXK,RXXXXR,KXXXXXXK,KXXXXXXR,RXXXXXXK,RXXXXXXR	20	KXXXGK	1	KXXK,RXXR	2		0	KK,RK,RR	5		0		0		0
Cre06.g278263.t1.1	2.3.1.84 - Alcohol O-acetyltransferase / AATASE (1 of 4)		KXXK,KXXXXR,RXXR,RXXXXK,RXXXXR,RXXXXXXR	9		0	KXXK,RXXR	2		0	KR,RK,RR	5		0		0		0
Cre09.g404900.t1.1			KXXXXR,RXXK,RXXR,RXXXXR,RXXXXXXR	6		0	RXXK,RXXR	2		0	KK,RK,RR	5		0		0		0
Cre09.g394000.t1.2			RXXR	2		0	RXXR	2		0	RR	5		0		0		0
Cre01.g033550.t1.2	Protein disulfide isomerase		KXXXXK,RXXK,RXXXXK,KXXXXXXK,KXXXXXXR,RXXXXXXK	13		0	RXXK	1		0	KK,KR,RK	5		0		0		0	PDI2
Cre06.g252892.t1.1	PTHR24032:SF25 - SPORE COAT PROTEIN SP85 (1 of 2)		RXXK,RXXXXK,RXXXXR,KXXXXXXK,RXXXXXXK	6		0	RXXK	1		0	KK,RK,RR	5		0		0		0	MTA4A
Cre02.g081600.t1.1	PTHR10869//PTHR10869:SF71 - PROLYL 4-HYDROXYLASE ALPHA SUBUNIT // SUBFAMILY NOT NAMED (1 of 7)		KXXXXK,KXXXXR,RXXR,RXXXXK,KXXXXXXR,RXXXXXXK,RXXXXXXR	8		0	RXXR	1		0	KK,KR,RK	5		0		0		0	PFH8
Cre02.g117500.t1.2	Hexokinase		KXXR,KXXK,KXXXXK,KXXXXR,RXXR,RXXXXR,KXXXXXXK,KXXXXXXR	19	RXXXGR	1	KXXR,KXXK,RXXR	9		0	KR,RK	4		0		0		0	HXK1
Cre02.g085850.t1.1	Arylsulfatase		KXXR,KXXK,KXXXXK,RXXK,RXXR,RXXXXR,KXXXXXXR,RXXXXXXK,RXXXXXXR	26		0	KXXR,KXXK,RXXK,RXXR	9		0	KK,RK,RR	4		0		0		0	ARS6
Cre10.g446050.t1.1	PF01697 - Glycosyltransferase family 92 (Glyco_transf_92) (1 of 8)		KXXR,KXXK,RXXK,RXXR,KXXXXXXK,KXXXXXXR,RXXXXXXK	12		0	KXXR,KXXK,RXXK,RXXR	7		0	KK,KR,RK	4		0		0		0
Cre02.g084450.t1.2	PTHR10869//PTHR10869:SF71 - PROLYL 4-HYDROXYLASE ALPHA SUBUNIT // SUBFAMILY NOT NAMED (1 of 7)		KXXR,KXXK,RXXK,RXXXXK,RXXXXR,RXXXXXXK	13		0	KXXR,KXXK,RXXK	7		0	KR,RK,RR	4		0		0		0	PFH10
Cre13.g588800.t1.2			KXXR,KXXXXK,RXXK,RXXR,RXXXXK,RXXXXR,KXXXXXXK,KXXXXXXR,RXXXXXXK,RXXXXXXR	17		0	KXXR,RXXK,RXXR	6		0	KK,RR	4		0		0		0
Cre02.g084400.t1.2	PTHR10869//PTHR10869:SF71 - PROLYL 4-HYDROXYLASE ALPHA SUBUNIT // SUBFAMILY NOT NAMED (1 of 7)		KXXR,KXXK,KXXXXK,RXXK,RXXXXK,KXXXXXXK,RXXXXXXK	12		0	KXXR,KXXK,RXXK	6		0	KR,RK,RR	4		0		0		0	PFH9
Cre17.g732566.t1.1			KXXR,KXXXXK,RXXR,RXXXXXXK	9		0	KXXR,RXXR	6		0	KR,RR	4		0		0		0
Cre04.g224550.t1.2	PTHR12203 - KDEL LYS-ASP-GLU-LEU CONTAINING - RELATED (1 of 83)		KXXR,KXXK,KXXXXR,RXXK,RXXR,RXXXXK,RXXXXR,KXXXXXXK,KXXXXXXR,RXXXXXXK,RXXXXXXR	16		0	KXXR,KXXK,RXXK,RXXR	5		0	RK,RR	4		0		0		0
Cre17.g744897.t1.1	PTHR13068 - CGI-12 PROTEIN-RELATED (1 of 8)		KXXR,KXXXXR,RXXK,RXXR,RXXXXK,KXXXXXXK,KXXXXXXR,RXXXXXXR	13		0	KXXR,RXXK,RXXR	5		0	KR,RK,RR	4		0		0		0
Cre17.g699926.t1.1			RXXK,RXXR,RXXXXK,RXXXXR,KXXXXXXR,RXXXXXXR	12		0	RXXK,RXXR	5		0	KR,RK,RR	4		0		0		0
Cre03.g202650.t1.2	3.2.1.41 - Pullulanase / Pullulan 6-glucanohydrolase (1 of 3)		RXXR,RXXXXR,RXXXXXXR	8		0	RXXR	5		0	RK,RR	4		0		0		0
Cre16.g671400.t1.2	Periplasmic arylsulfatase		KXXR,KXXK,KXXXXK,KXXXXR,RXXXXK,RXXXXR,KXXXXXXK,RXXXXXXK,RXXXXXXR	18	RXXXGK	1	KXXR,KXXK	4		0	KK,KR,RK,RR	4		0		0		0	ARS1
Cre06.g303950.t1.2			KXXXXR,RXXK,RXXR,RXXXXK,RXXXXR,KXXXXXXR,RXXXXXXK,RXXXXXXR	14		0	RXXK,RXXR	4		0	KR,RK,RR	4		0		0		0
Cre01.g014650.t1.2	PTHR10869//PTHR10869:SF71 - PROLYL 4-HYDROXYLASE ALPHA SUBUNIT // SUBFAMILY NOT NAMED (1 of 7)		KXXR,KXXXXK,RXXK,RXXR,RXXXXXXK,RXXXXXXR	8		0	KXXR,RXXK,RXXR	4		0	KR,RR	4		0		0		0	PFH5
Cre11.g475400.t1.1	K11864 - BRCA1/BRCA2-containing complex subunit 3 (BRCC3) (1 of 1)		KXXR,RXXR,RXXXXK,RXXXXR,RXXXXXXR	10		0	KXXR,RXXR	4		0	KK,RK,RR	4		0		0		0
Cre17.g728800.t1.2	Isocitrate dehydrogenase, NAD-dependent		KXXR,KXXXXK,RXXK,RXXXXK,KXXXXXXK,KXXXXXXR,RXXXXXXK,RXXXXXXR	12		0	KXXR,RXXK	3		0	KK,RK,RR	4		0		0		0	IDH1
Cre10.g449000.t1.1	Aminotransferase		KXXR,KXXXXR,RXXK,RXXR,RXXXXK,KXXXXXXK,KXXXXXXR,RXXXXXXK,RXXXXXXR	10		0	KXXR,RXXK,RXXR	3		0	KK,KR,RK	4		0		0		0	LZY1
Cre12.g547302.t1.1	PF13360 - PQQ-like domain (PQQ_2) (1 of 11)		KXXR,KXXK,KXXXXR,RXXR,RXXXXR,KXXXXXXK,RXXXXXXK,RXXXXXXR	10		0	KXXR,KXXK,RXXR	3		0	KR,RR	4		0		0		0
Cre03.g149950.t1.1			KXXXXR,RXXK,RXXR,RXXXXR,KXXXXXXK,RXXXXXXK,RXXXXXXR	13		0	RXXK,RXXR	3		0	RK,RR	4		0		0		0
Cre16.g676150.t1.2	Mn superoxide dismutase		KXXR,RXXR,RXXXXK,RXXXXR,RXXXXXXK	7		0	KXXR,RXXR	3		0	KR,RK,RR	4		0		0		0	MSD3
Cre17.g743447.t1.1			KXXK,RXXR,RXXXXK,RXXXXR,RXXXXXXR	7		0	KXXK,RXXR	3		0	KR,RK,RR	4		0		0		0
Cre09.g396800.t1.1			KXXR,RXXR,RXXXXXXR	6		0	KXXR,RXXR	3		0	RR	4		0		0		0	CSE19
Cre13.g585550.t1.1	Putative haloperoxidase		KXXK,KXXXXR,KXXXXXXR,RXXXXXXK	5		0	KXXK	2		0	KK,RK	4		0		0		0
Cre09.g386161.t1.1	PF05050 - Methyltransferase FkbM domain (Methyltransf_21) (1 of 13)		RXXK,RXXXXXXK	3		0	RXXK	2		0	KR,RK,RR	4		0		0		0
Cre12.g498850.t1.2	3.4.18.1 - Cathepsin X / Lysosomal carboxypeptidase B (1 of 3)		KXXXXK,RXXR,RXXXXR,KXXXXXXK,RXXXXXXR	6	RXXXGR	1	RXXR	1		0	KR,RK	4		0		0		0	CEP12
Cre16.g693500.t1.1	Hydroxyproline-rich cell wall protein		KXXXXK,RXXXXR	2	RXXXGR	1		0		0	KK,KR,RR	4		0		0		0	FAP40
Cre17.g745097.t1.1	PTHR10900 - PERIOSTIN-RELATED (1 of 10)		KXXXXR,RXXXXK,RXXXXR,RXXXXXXK,RXXXXXXR	7		0		0		0	KR,RK,RR	4		0		0		0
Cre01.g000800.t1.2			KXXXXXXR,RXXXXXXK	3		0		0		0	KK,RK,RR	4		0		0		0	CGL136
Cre03.g177250.t1.2	Haloperoxidase-like protein		KXXR,KXXK,KXXXXK,RXXK,RXXXXK,RXXXXR,KXXXXXXK,KXXXXXXR	14		0	KXXR,KXXK,RXXK	9		0	KK,KR	3		0		0		0
Cre09.g413900.t1.2	PTHR12203 - KDEL LYS-ASP-GLU-LEU CONTAINING - RELATED (1 of 83)		KXXR,KXXK,KXXXXK,RXXK,RXXR,RXXXXK,RXXXXR,KXXXXXXR,RXXXXXXK,RXXXXXXR	16	RXXXGK	1	KXXR,KXXK,RXXK,RXXR	6		0	KK,KR,RK	3		0		0		0
Cre01.g038950.t1.2	PTHR13077:SF6 - 15 KDA SELENOPROTEIN (1 of 1)		KXXK,KXXXXK,RXXK,RXXR,RXXXXK,KXXXXXXK	10		0	KXXK,RXXK,RXXR	6		0	KK,KR	3		0		0		0	SELF
Cre09.g396772.t1.1	3.4.24.38 - Gametolysin / Lysin (1 of 37)		KXXK,RXXR,RXXXXK,RXXXXR,KXXXXXXK,RXXXXXXK,RXXXXXXR	14		0	KXXK,RXXR	6		0	RR	3		0		0		0
Cre02.g092950.t1.2			KXXR,KXXXXK,KXXXXR,RXXR,RXXXXR,KXXXXXXR,RXXXXXXK,RXXXXXXR	16		0	KXXR,RXXR	6		0	RK,RR	3		0		0		0
Cre12.g503450.t1.2	PTHR13271 - UNCHARACTERIZED PUTATIVE METHYLTRANSFERASE (1 of 29)		KXXK,KXXXXR,RXXK,RXXR,RXXXXR,KXXXXXXR,RXXXXXXR	11		0	KXXK,RXXK,RXXR	6		0	KK,RR	3		0		0		0
Cre06.g258800.t1.1	Hydroxyproline-rich glycoprotein component of the outer cell wall		KXXK,KXXXXR,RXXK,RXXR,RXXXXR,KXXXXXXK,KXXXXXXR,RXXXXXXK,RXXXXXXR	14	KXXXGR	1	KXXK,RXXK,RXXR	5		0	KK,KR,RR	3		0		0		0	GP2
Cre11.g481200.t1.2	PTHR10869:SF55 - OXOGLUTARATE/IRON-DEPENDENT OXYGENASE (1 of 5)		KXXK,KXXXXK,RXXK,RXXR,RXXXXR,KXXXXXXK,RXXXXXXR	11		0	KXXK,RXXK,RXXR	5		0	KK,KR,RR	3		0		0		0	PFH6
Cre10.g437400.t1.2	2.7.11.18 - [Myosin light-chain] kinase / Smooth-muscle-myosin-light-chain kinase (1 of 15)		KXXK,KXXXXK,RXXR,RXXXXR,KXXXXXXK,RXXXXXXR	10		0	KXXK,RXXR	5		0	RR	3		0		0		0
Cre10.g443801.t1.1	PF13401 - AAA domain (AAA_22) (1 of 3)		KXXR,KXXK,KXXXXR,RXXR,RXXXXK,RXXXXR,KXXXXXXR,RXXXXXXK	10		0	KXXR,KXXK,RXXR	4		0	RK,RR	3		0		0		0
Cre16.g671350.t1.2	Periplasmic arylsulfatase		KXXR,KXXXXK,KXXXXR,RXXXXK,RXXXXR,KXXXXXXK,RXXXXXXK,RXXXXXXR	17	RXXXGK	1	KXXR	3		0	KK,RK,RR	3		0		0		0	ARS2
Cre09.g396451.t1.1	1.1.3.9 - Galactose oxidase / Beta-galactose oxidase (1 of 6)		KXXXXK,RXXK,RXXR,RXXXXR,KXXXXXXR,RXXXXXXK,RXXXXXXR	13	KXXXGK	1	RXXK,RXXR	3		0	RK,RR	3		0		0		0	GOX15
Cre16.g681126.t1.1			RXXK,KXXXXK,KXXXXR,RXXK,RXXXXR,KXXXXXXK,KXXXXXXR,RXXXXXXK	12		0	RXXK,RXXK	3		0	KK,RK,RR	3		0		0		0
Cre06.g293150.t1.2	PTHR23029:SF12 - PHOSPHOMUTASE PMU1-RELATED (1 of 2)		KXXK,KXXXXK,RXXK,KXXXXXXK,KXXXXXXR,RXXXXXXK,RXXXXXXR	8		0	KXXK,RXXK	3		0	KK,KR,RR	3		0		0		0	PGM12
Cre09.g397623.t1.1	2.7.11.1 - Non-specific serine/threonine protein kinase / Threonine-specific protein kinase (1 of 543)		KXXR,KXXK,KXXXXK,KXXXXR,RXXXXK,KXXXXXXK,RXXXXXXK	14		0	KXXR,KXXK	3		0	KK,RK,RR	3		0		0		0
Cre10.g428500.t1.1	PTHR10869//PTHR10869:SF71 - PROLYL 4-HYDROXYLASE ALPHA SUBUNIT // SUBFAMILY NOT NAMED (1 of 7)		KXXR,KXXK,RXXK,RXXXXR,KXXXXXXK,RXXXXXXR	11		0	KXXR,KXXK,RXXK	3		0	KR,RK,RR	3		0		0		0	PFH2
Cre06.g278209.t1.1	Predicted extracellular protein		KXXR,KXXK,KXXXXK,KXXXXR,RXXK,RXXXXK,KXXXXXXR	8		0	KXXR,KXXK,RXXK	3		0	KK	3		0		0		0	PRL8
Cre02.g113550.t1.2			KXXXXR,RXXK,RXXR,RXXXXK,RXXXXR,KXXXXXXR	8		0	RXXK,RXXR	3		0	RR	3		0		0		0
Cre07.g333050.t1.2	2.7.11.1 - Non-specific serine/threonine protein kinase / Threonine-specific protein kinase (1 of 543)		KXXR,KXXK,KXXXXK,KXXXXR,RXXK,KXXXXXXR,RXXXXXXK	9		0	KXXR,KXXK,RXXK	3		0	KR,RK	3		0		0		0
Cre16.g668350.t1.2	PF07889 - Protein of unknown function (DUF1664) (DUF1664) (1 of 1)		RXXK,RXXXXR,KXXXXXXR,RXXXXXXR	6		0	RXXK	3		0	RK,RR	3		0		0		0
Cre09.g394250.t1.2			RXXK,RXXR,RXXXXR	4		0	RXXK,RXXR	3		0	RR	3		0		0		0
Cre08.g383050.t1.1	K13706 - abhydrolase domain-containing protein 14 (ABHD14) (1 of 1)		KXXR,KXXXXK,RXXK,RXXXXK,RXXXXR,KXXXXXXK	7		0	KXXR,RXXK	2		0	KK,KR,RR	3		0		0		0
Cre13.g571750.t1.2	PTHR10050 - DOLICHYL-PHOSPHATE-MANNOSE--PROTEIN MANNOSYLTRANSFERASE (1 of 1)		KXXK,KXXXXK,KXXXXR,KXXXXXXK,RXXXXXXR	7		0	KXXK	2		0	KK,RK	3		0		0		0
Cre16.g676600.t1.1			KXXR,KXXK,KXXXXR,RXXXXK,RXXXXR,RXXXXXXR	7		0	KXXR,KXXK	2		0	RK,RR	3		0		0		0
Cre03.g191400.t1.2			KXXXXR,RXXK,RXXR,RXXXXXXR	4		0	RXXK,RXXR	2		0	KR,RR	3		0		0		0
Cre10.g424900.t1.2	PTHR10869:SF66 - OXIDOREDUCTASE, 2OG-FE(II) OXYGENASE FAMILY PROTEIN-RELATED (1 of 2)		KXXR,KXXK,KXXXXK,KXXXXR	4		0	KXXR,KXXK	2		0	KK,RR	3		0		0		0	PFH1
Cre11.g467656.t1.1			KXXR,KXXXXK,KXXXXR,RXXXXR	5		0	KXXR	2		0	KK,RR	3		0		0		0
Cre06.g278241.t1.1			RXXR,RXXXXR,RXXXXXXR	3		0	RXXR	1		0	RR	3		0		0		0
Cre03.g192100.t1.1			KXXXXK,KXXXXR,RXXXXR,RXXXXXXR	7	KXXXGK	1		0		0	RK,RR	3		0		0		0
Cre09.g416650.t1.2	PTHR10994//PTHR10994:SF72 - RETICULON // SUBFAMILY NOT NAMED (1 of 6)		KXXXXR,KXXXXXXK,RXXXXXXR	3		0		0		0	KR,RK	3		0		0		0
Cre08.g359250.t1.2			KXXXXK,RXXXXXXK	3		0		0		0	KK,RK,RR	3		0		0		0
Cre03.g204129.t1.1			RXXXXR,RXXXXXXR	4		0		0		0	KR,RR	3		0		0		0
Cre12.g491250.t1.1	PF13391 - HNH endonuclease (HNH_2) (1 of 5)		KXXR,KXXK,KXXXXR,RXXK,RXXR,RXXXXK,RXXXXR,KXXXXXXK,RXXXXXXK,RXXXXXXR	15		0	KXXR,KXXK,RXXK,RXXR	7		0	KR,RR	2		0		0		0
Cre16.g684149.t1.1			KXXR,KXXXXR,RXXR,RXXXXK,RXXXXR,RXXXXXXR	20		0	KXXR,RXXR	7		0	RR	2		0		0		0
Cre02.g095087.t1.1	Cysteine endopeptidase		KXXR,KXXK,KXXXXK,KXXXXR,RXXK,RXXR,RXXXXK,RXXXXR,KXXXXXXK,KXXXXXXR	16	KXXXGR	1	KXXR,KXXK,RXXK,RXXR	5		0	KR,RR	2		0		0		0
Cre13.g567650.t1.1	3.4.14.2 - Dipeptidyl-peptidase II / Quiescent cell proline dipeptidase (1 of 1)		KXXXXR,RXXK,RXXR,RXXXXR,RXXXXXXR	12	RXXXGR	1	RXXK,RXXR	5		0	RR	2		0		0		0
Cre02.g111000.t1.2	Putative ER protein		KXXR,KXXXXK,KXXXXR,RXXK,RXXR,RXXXXK,KXXXXXXK,KXXXXXXR,RXXXXXXK,RXXXXXXR	19		0	KXXR,RXXK,RXXR	5		0	KR,RR	2		0		0		0	RRA1
Cre04.g215900.t1.1	PF07699 - GCC2 and GCC3 (GCC2_GCC3) (1 of 8)		RXXK,KXXXXK,KXXXXR,RXXK,RXXR,RXXXXR,KXXXXXXR,RXXXXXXK,RXXXXXXR	13		0	RXXK,RXXK,RXXR	5		0	RK,RR	2		0		0		0
Cre03.g170700.t1.1	3.2.1.39 - Glucan endo-1,3-beta-D-glucosidase / Laminarinase (1 of 3)		KXXR,RXXK,RXXR,RXXXXR,RXXXXXXK,RXXXXXXR	10		0	KXXR,RXXK,RXXR	5		0	RK,RR	2		0		0		0
Cre10.g462000.t1.1	PTHR12406//PTHR12406:SF27 - CALCIUM-INDEPENDENT PHOSPHOLIPASE A2 IPLA2 -RELATED // SUBFAMILY NOT NAMED (1 of 4)		RXXR,RXXXXR,RXXXXXXR	8		0	RXXR	4		0	RR	2		0		0		0
Cre14.g630376.t1.1			KXXR,RXXK,RXXR,RXXXXR	5		0	KXXR,RXXK,RXXR	4		0	RK,RR	2		0		0		0
Cre05.g244950.t1.2	K13250 - translocon-associated protein subunit beta (SSR2) (1 of 1)		KXXK,RXXK,RXXXXK,KXXXXXXK,RXXXXXXK	7		0	KXXK,RXXK	3		0	KK,RK	2		0		0		0
Cre17.g732600.t1.2	Glyoxal or galactose oxidase		KXXR,KXXXXK,KXXXXR,RXXK,RXXR,RXXXXK,RXXXXR,KXXXXXXK,RXXXXXXR	12		0	KXXR,RXXK,RXXR	3		0	RR	2		0		0		0	GOX5
Cre06.g262300.t1.2	Peptidyl-prolyl cis-trans isomerase, cyclophilin-type		KXXR,KXXXXK,KXXXXR,RXXK,RXXXXR,RXXXXXXK,RXXXXXXR	11		0	KXXR,RXXK	3		0	KK,RK	2		0		0		0	CYN51
Cre03.g177600.t1.1	1.1.3.8 - L-gulonolactone oxidase / L-gulono-gamma-lactone oxidase (1 of 1)		KXXR,KXXXXK,KXXXXR,RXXR,RXXXXR,RXXXXXXK,RXXXXXXR	11		0	KXXR,RXXR	3		0	KK,RR	2		0		0		0
Cre02.g120001.t1.1			KXXR,RXXR,RXXXXK,RXXXXR,RXXXXXXK,RXXXXXXR	9		0	KXXR,RXXR	3		0	RK,RR	2		0		0		0
Cre04.g230634.t1.1			KXXR,KXXXXK,RXXXXK,RXXXXR,KXXXXXXK,RXXXXXXK	7	KXXXGK	1	KXXR	2		0	KK,KR	2		0		0		0
Cre06.g308050.t1.2			KXXR,KXXK,KXXXXK,KXXXXR,RXXXXK,RXXXXR,KXXXXXXK	8		0	KXXR,KXXK	2		0	KK,KR	2		0		0		0
Cre09.g416450.t1.2	PF04577 - Protein of unknown function (DUF563) (DUF563) (1 of 14)		RXXK,RXXR,RXXXXK,RXXXXR,KXXXXXXR,RXXXXXXK,RXXXXXXR	10		0	RXXK,RXXR	2		0	KR,RR	2		0		0		0
Cre01.g031700.t1.1	PF05050 - Methyltransferase FkbM domain (Methyltransf_21) (1 of 13)		KXXXXR,RXXK,RXXXXR,KXXXXXXR,RXXXXXXR	7		0	RXXK	2		0	RR	2		0		0		0
Cre03.g177100.t1.2	PTHR31867:SF1 - EXPANSIN-A1-RELATED (1 of 11)		KXXR,KXXXXR,RXXR,RXXXXK,RXXXXR,RXXXXXXK	7		0	KXXR,RXXR	2		0	RR	2		0		0		0
Cre14.g632823.t1.1	PF07974 - EGF-like domain (EGF_2) (1 of 5)		KXXR,RXXR,RXXXXK,RXXXXR,RXXXXXXK,RXXXXXXR	6		0	KXXR,RXXR	2		0	KR,RR	2		0		0		0
Cre10.g440700.t1.1	PTHR13343:SF17 - CELLULAR REPRESSOR OF E1A-STIMULATED GENES, ISOFORM A (1 of 1)		KXXR,RXXXXR,RXXXXXXR	4		0	KXXR	2		0	KR,RR	2		0		0		0
Cre06.g311350.t1.1			KXXK,RXXR,RXXXXK	3		0	KXXK,RXXR	2		0	RK,RR	2		0		0		0
Cre17.g736550.t1.1			RXXK,RXXR,RXXXXR	4		0	RXXK,RXXR	2		0	RR	2		0		0		0
Cre17.g747297.t1.1	K04794 - peptidyl-tRNA hydrolase, PTH2 family [EC:3.1.1.29] (PTH2) (1 of 1)		KXXK,KXXXXK,KXXXXR,KXXXXXXK,KXXXXXXR	6	KXXXGK	2	KXXK	1		0	KK,RR	2		0		0		0	FAP37
Cre16.g692340.t1.1			RXXK,KXXXXK,KXXXXR,RXXK,RXXXXK,RXXXXR,KXXXXXXR,RXXXXXXK,RXXXXXXR	8	KXXXGR	1	RXXK,RXXK	1		0	KK,RK	2		0		0		0
Cre03.g158450.t1.2			KXXR,KXXXXR,RXXXXR,KXXXXXXR	5	KXXXGR	1	KXXR	1		0	RK,RR	2		0		0		0
Cre11.g478700.t1.2	Peptidyl-prolyl cis-trans isomerase, FKBP-type		RXXR,RXXXXK,KXXXXXXK	4	RXXXGK	1	RXXR	1		0	KR	2		0		0		0	FKB15-4
Cre16.g661750.t1.2	PF08332 - Calcium/calmodulin dependent protein kinase II association domain (CaMKII_AD) (1 of 2)		KXXXXK,RXXK,RXXXXK,RXXXXXXK,RXXXXXXR	8	RXXXGK	1	RXXK	1		0	KK	2		0		0		0
Cre03.g166400.t1.2	PF01663 - Type I phosphodiesterase / nucleotide pyrophosphatase (Phosphodiest) (1 of 5)		KXXK,KXXXXXXK	2		0	KXXK	1		0	KK,RK	2		0		0		0
Cre03.g152300.t1.2			KXXK,KXXXXK,KXXXXXXK,KXXXXXXR	5		0	KXXK	1		0	KK	2		0		0		0
Cre02.g119300.t1.2	PF14368 - Probable lipid transfer (LTP_2) (1 of 1)		RXXR,KXXXXXXR,RXXXXXXK,RXXXXXXR	4		0	RXXR	1		0	KR,RR	2		0		0		0
Cre11.g478750.t1.2	Peptidyl-prolyl cis-trans isomerase, FKBP-type		KXXK,RXXXXXXK	2		0	KXXK	1		0	KR,RR	2		0		0		0	FKB15-2
Cre03.g148500.t1.2	PF04720 - PDDEXK-like family of unknown function (PDDEXK_6) (1 of 15)		RXXK,RXXXXR,RXXXXXXK,RXXXXXXR	4		0	RXXK	1		0	KR,RR	2		0		0		0	PWR6
Cre17.g735700.t1.2			RXXK,RXXXXR	4		0	RXXK	1		0	RR	2		0		0		0
Cre09.g406432.t1.1	PF07645 - Calcium-binding EGF domain (EGF_CA) (1 of 5)		KXXR,KXXXXXXK,RXXXXXXR	3		0	KXXR	1		0	KK	2		0		0		0
Cre12.g490300.t1.2	Mn superoxide dismutase		KXXXXK,RXXXXXXR	2		0		0		0	KK,KR	2		0		0		0	MSD4
Cre17.g705900.t1.2			KXXXXR,RXXXXK	2		0		0		0	KK,KR	2		0		0		0
Cre03.g167756.t1.1			RXXXXK	1		0		0		0	KK,RR	2		0		0		0
Cre02.g141005.t1.1			RXXXXR	3		0		0		0	RR	2		0		0		0
Cre09.g386741.t1.1			RXXXXR	3		0		0		0	RR	2		0		0		0
Cre12.g504302.t1.1			RXXXXR	3		0		0		0	RR	2		0		0		0
Cre16.g679445.t1.1	Fasciclin-like protein			0		0		0		0	KR,RR	2		0		0		0	FAS6
Cre18.g749047.t1.1	PTHR13132 - ALPHA- 1,6 -FUCOSYLTRANSFERASE (1 of 1)		KXXR,KXXXXK,RXXK,RXXR,RXXXXK,RXXXXR,KXXXXXXR,RXXXXXXK,RXXXXXXR	18	RXXXGR	1	KXXR,RXXK,RXXR	8		0	RR	1		0		0		0
Cre06.g278204.t1.1	PTHR10334//PTHR10334:SF224 - CYSTEINE-RICH SECRETORY PROTEIN-RELATED // SUBFAMILY NOT NAMED (1 of 4)		KXXR,KXXXXR,RXXK,RXXR,RXXXXK,RXXXXR,KXXXXXXK,KXXXXXXR,RXXXXXXK,RXXXXXXR	20		0	KXXR,RXXK,RXXR	8		0	RK	1		0		0		0
Cre12.g528300.t1.1			KXXR,KXXK,KXXXXK,RXXR,RXXXXK,KXXXXXXR,RXXXXXXK,RXXXXXXR	17		0	KXXR,KXXK,RXXR	8		0	RR	1		0		0		0
Cre12.g549050.t1.2	Strictosidine synthase		KXXR,KXXK,KXXXXK,KXXXXR,RXXR,RXXXXR,KXXXXXXR,RXXXXXXK,RXXXXXXR	16		0	KXXR,KXXK,RXXR	7		0	RK	1		0		0		0	STR1
Cre12.g519600.t1.1			KXXR,KXXK,RXXK,RXXR,KXXXXXXR,RXXXXXXK,RXXXXXXR	9		0	KXXR,KXXK,RXXK,RXXR	6		0	RR	1		0		0		0
Cre13.g576950.t1.1	PTHR13690:SF71 - PROTEIN C37C3.9 (1 of 2)		KXXR,KXXK,KXXXXR,RXXR,RXXXXK,RXXXXR,KXXXXXXK,RXXXXXXK,RXXXXXXR	12	RXXXGR	1	KXXR,KXXK,RXXR	4		0	KR	1		0		0		0
Cre12.g509450.t1.1			KXXR,KXXK,RXXK,RXXR,RXXXXR,RXXXXXXK,RXXXXXXR	7		0	KXXR,KXXK,RXXK,RXXR	4		0	RR	1		0		0		0
Cre09.g401441.t1.1	PTHR32523:SF8 - PHYTOL KINASE 1, CHLOROPLASTIC (1 of 56)		KXXXXR,RXXR,RXXXXK,RXXXXR,RXXXXXXR	10	RXXXGR	1	RXXR	3		0	RR	1		0		0		0
Cre14.g611552.t1.1	3.1.1.3 - Triacylglycerol lipase / Triglyceride lipase (1 of 31)		KXXR,KXXXXR,RXXR,RXXXXR,KXXXXXXR,RXXXXXXR	8		0	KXXR,RXXR	3		0	RK	1		0		0		0	TGL22
Cre06.g278267.t1.1			RXXR,RXXXXR,KXXXXXXR,RXXXXXXR	9		0	RXXR	3		0	RR	1		0		0		0
Cre02.g086200.t1.2			RXXR,RXXXXR,RXXXXXXK,RXXXXXXR	7		0	RXXR	3		0	RR	1		0		0		0
Cre09.g386131.t1.1			KXXK,RXXK,RXXR,RXXXXK,RXXXXXXR	6		0	KXXK,RXXK,RXXR	3		0	RK	1		0		0		0
Cre12.g534961.t1.2			KXXR,RXXR,RXXXXXXR	4		0	KXXR,RXXR	3		0	RR	1		0		0		0
Cre16.g680300.t1.2	2.3.1.43 - Phosphatidylcholine--sterol O-acyltransferase / Phospholipid--cholesterol acyltransferase (1 of 5)		KXXK,KXXXXK,KXXXXR,RXXK,RXXXXK,RXXXXR	8		0	KXXK,RXXK	3		0	RR	1		0		0		0
Cre16.g692751.t1.1	K13984 - thioredoxin domain-containing protein 5 (TXNDC5, ERP46) (1 of 1)		KXXR,KXXXXK,RXXR,RXXXXK,KXXXXXXK	6		0	KXXR,RXXR	2		0	KR	1		0		0		0	PDI3
Cre03.g186400.t1.1	Putative phospholipid scramblase		RXXK,KXXXXXXK,KXXXXXXR	5		0	RXXK	2		0	RK	1		0		0		0	SCR1
Cre02.g081050.t1.2	Flagellar Associated Protein		KXXR,RXXR,RXXXXK,KXXXXXXK,KXXXXXXR	6		0	KXXR,RXXR	2		0	RR	1		0		0		0	FAP24
Cre10.g465575.t1.1			RXXR,KXXXXXXR	3		0	RXXR	2		0	RR	1		0		0		0
Cre16.g678213.t1.1	K01074 - palmitoyl-protein thioesterase (PPT) (1 of 1)		KXXXXR,RXXR,RXXXXR,KXXXXXXR,RXXXXXXR	9		0	RXXR	2		0	KR	1		0		0		0
Cre06.g253350.t1.2	Glycine cleavage system, H-protein		KXXK,RXXXXXXK	3		0	KXXK	2		0	KK	1		0		0		0	GCSH
Cre12.g549500.t1.2	1.5.4.1 - Pyrimidodiazepine synthase (1 of 2)		KXXXXR,RXXK,RXXR,RXXXXK,RXXXXR,RXXXXXXK	7		0	RXXK,RXXR	2		0	RK	1		0		0		0
Cre05.g244350.t1.2			KXXK,RXXR,RXXXXXXR	4		0	KXXK,RXXR	2		0	RR	1		0		0		0
Cre09.g398697.t1.1			RXXK,RXXR,RXXXXR,RXXXXXXR	5		0	RXXK,RXXR	2		0	KR	1		0		0		0
Cre10.g464325.t1.1			RXXR,RXXXXR,RXXXXXXR	5		0	RXXR	2		0	RR	1		0		0		0
Cre03.g179450.t1.1	Scavenger receptor cysteine rich (SRCR) protein		RXXR,RXXXXK,RXXXXR,RXXXXXXR	6	RXXXGR	1	RXXR	1		0	RR	1		0		0		0	SRR7
Cre02.g083100.t1.2	Predicted extracellular protein		RXXR,RXXXXR,RXXXXXXR	4	RXXXGR	1	RXXR	1		0	RR	1		0		0		0	PRL1
Cre14.g617276.t1.1			RXXR,RXXXXR,RXXXXXXR	4	RXXXGR	1	RXXR	1		0	RR	1		0		0		0
Cre12.g537000.t1.2	PF02041 - Auxin binding protein (Auxin_BP) (1 of 1)		KXXK,KXXXXXXK	3		0	KXXK	1		0	RK	1		0		0		0
Cre17.g705500.t1.1	PF12499 - Pherophorin (DUF3707) (1 of 70)		KXXR,KXXXXK,RXXXXK,RXXXXR,KXXXXXXK,RXXXXXXK	8		0	KXXR	1		0	KR	1		0		0		0	PHC23
Cre14.g628450.t1.1	Peptidyl-prolyl cis-trans isomerase, cyclophilin type		KXXR,KXXXXR,KXXXXXXK,RXXXXXXK	5		0	KXXR	1		0	RR	1		0		0		0	CYN48
Cre03.g153850.t1.2	PTHR31867:SF1 - EXPANSIN-A1-RELATED (1 of 11)		RXXR,RXXXXK,KXXXXXXK,RXXXXXXR	5		0	RXXR	1		0	KR	1		0		0		0
Cre17.g724050.t1.1			KXXXXK,RXXR,KXXXXXXR	3		0	RXXR	1		0	RR	1		0		0		0
Cre03.g168250.t1.1	PF06701 - Mib_herc2 (MIB_HERC2) (1 of 6)		RXXK,RXXXXK,RXXXXR,KXXXXXXR,RXXXXXXR	6		0	RXXK	1		0	RK	1		0		0		0
Cre17.g722583.t1.1			RXXR,RXXXXR,RXXXXXXK	3		0	RXXR	1		0	RK	1		0		0		0
Cre14.g633626.t1.1			RXXR,RXXXXR,RXXXXXXR	3		0	RXXR	1		0	RR	1		0		0		0
Cre07.g335100.t1.2	PF07883 - Cupin domain (Cupin_2) (1 of 7)		KXXK,KXXXXK	2		0	KXXK	1		0	KK	1		0		0		0
Cre12.g520050.t1.2			RXXK	1		0	RXXK	1		0	RR	1		0		0		0
Cre06.g272150.t1.2	1.8.4.2 - Protein-disulfide reductase (glutathione) / Insulin reductase (1 of 1)		RXXR	1		0	RXXR	1		0	RR	1		0		0		0
Cre01.g003826.t1.1			RXXR,RXXXXR	2		0	RXXR	1		0	RR	1		0		0		0
Cre06.g266276.t1.1			RXXXXK,RXXXXR	2	RXXXGR	1		0		0	RR	1		0		0		0
Cre02.g087250.t1.1			KXXXXK,KXXXXXXK	2		0		0		0	KK	1		0		0		0
Cre09.g398660.t1.1			RXXXXK,KXXXXXXR	2		0		0		0	KK	1		0		0		0
Cre02.g105851.t1.1			RXXXXR,RXXXXXXR	2		0		0		0	RR	1		0		0		0
Cre09.g391504.t1.1			RXXXXR,RXXXXXXR	2		0		0		0	RR	1		0		0		0
Cre16.g658775.t1.1			RXXXXR,RXXXXXXR	3		0		0		0	RR	1		0		0		0
Cre06.g299700.t1.2	SOUL heme-binding protein		KXXXXK	1		0		0		0	KK	1		0		0		0	SOUL1
Cre16.g693600.t1.2	Hydroxyproline-rich cell wall protein		KXXXXK	2		0		0		0	KK	1		0		0		0	FAP137
Cre07.g333100.t2.1			RXXXXXXR	1		0		0		0	RR	1		0		0		0
Cre02.g142606.t1.1				0		0		0		0	RR	1		0		0		0
Cre03.g172376.t1.1				0		0		0		0	RR	1		0		0		0
Cre04.g217983.t1.1				0		0		0		0	RR	1		0		0		0
Cre12.g483926.t1.1				0		0		0		0	RR	1		0		0		0
Cre14.g617027.t1.1				0		0		0		0	RR	1		0		0		0
Cre12.g511950.t1.2	PF08263 - Leucine rich repeat N-terminal domain (LRRNT_2) (1 of 5)		RXXK,RXXR,RXXXXR,RXXXXXXR	7		0	RXXK,RXXR	4		0		0		0		0		0
Cre06.g278162.t1.1	Cell wall protein pherophorin-C3		KXXR,KXXK,KXXXXK,KXXXXR,RXXK,RXXXXK,RXXXXR,RXXXXXXK,RXXXXXXR	13		0	KXXR,KXXK,RXXK	3		0		0		0		0		0	PHC3
Cre05.g232003.t1.1			RXXK,RXXR,KXXXXXXR	3		0	RXXK,RXXR	2		0		0		0		0		0
Cre12.g551801.t1.1	PTHR12100 - SEC10 (1 of 2)		KXXR,KXXXXR,RXXR,KXXXXXXR,RXXXXXXR	6		0	KXXR,RXXR	2		0		0		0		0		0
Cre06.g287800.t1.2	2.7.11.1 - Non-specific serine/threonine protein kinase / Threonine-specific protein kinase (1 of 543)		KXXXXK,RXXK,RXXR,RXXXXR,RXXXXXXK,RXXXXXXR	6		0	RXXK,RXXR	2		0		0		0		0		0
Cre04.g213400.t1.2	PTHR10795//PTHR10795:SF419 - PROPROTEIN CONVERTASE SUBTILISIN/KEXIN // SUBFAMILY NOT NAMED (1 of 2)		KXXR,KXXXXR,RXXK,RXXXXR,RXXXXXXR	6		0	KXXR,RXXK	2		0		0		0		0		0	SUB7
Cre06.g253900.t1.2	PTHR12931 - UBIQUITIN THIOLESTERASE PROTEIN OTUB (1 of 8)		RXXR,RXXXXK,RXXXXR,RXXXXXXR	9		0	RXXR	2		0		0		0		0		0
Cre11.g467615.t1.1	PF07645 - Calcium-binding EGF domain (EGF_CA) (1 of 5)		RXXK,RXXR,RXXXXR	3		0	RXXK,RXXR	2		0		0		0		0		0
Cre13.g583787.t1.1			RXXK,RXXR,RXXXXR	3		0	RXXK,RXXR	2		0		0		0		0		0
Cre12.g533100.t1.1	PF07452 - CHRD domain (CHRD) (1 of 2)		KXXK,KXXXXK,KXXXXXXK,KXXXXXXR	5	KXXXGK	1	KXXK	1		0		0		0		0		0
Cre02.g105200.t1.2	K12382 - saposin (PSAP, SGP1) (1 of 2)		KXXK,KXXXXK,KXXXXXXR	3		0	KXXK	1		0		0		0		0		0
Cre08.g372200.t1.2			RXXK,RXXXXK,KXXXXXXR	3		0	RXXK	1		0		0		0		0		0
Cre10.g437601.t1.1			RXXR,KXXXXXXR	2		0	RXXR	1		0		0		0		0		0
Cre06.g278268.t2.1			RXXR,RXXXXR,KXXXXXXR	4		0	RXXR	1		0		0		0		0		0
Cre15.g641926.t1.1			KXXK,KXXXXR,RXXXXXXK,RXXXXXXR	4		0	KXXK	1		0		0		0		0		0
Cre13.g577000.t1.2			KXXR,KXXXXK,RXXXXXXR	3		0	KXXR	1		0		0		0		0		0
Cre09.g398326.t1.1			RXXK,RXXXXXXR	2		0	RXXK	1		0		0		0		0		0
Cre09.g398401.t1.1			RXXK,RXXXXXXR	2		0	RXXK	1		0		0		0		0		0
Cre09.g398475.t1.1			RXXK,RXXXXXXR	2		0	RXXK	1		0		0		0		0		0
Cre09.g398512.t1.1			RXXK,RXXXXXXR	2		0	RXXK	1		0		0		0		0		0
Cre09.g398771.t1.1			RXXK,RXXXXXXR	2		0	RXXK	1		0		0		0		0		0
Cre10.g426616.t1.1			RXXR,RXXXXR,RXXXXXXR	3		0	RXXR	1		0		0		0		0		0
Cre03.g164750.t1.2			KXXK,KXXXXR	2		0	KXXK	1		0		0		0		0		0
Cre06.g298802.t1.1			RXXR	1		0	RXXR	1		0		0		0		0		0
Cre08.g368226.t1.1			RXXR	1		0	RXXR	1		0		0		0		0		0
Cre11.g467780.t1.1			KXXR	1		0	KXXR	1		0		0		0		0		0
Cre07.g349250.t1.2	PF07883 - Cupin domain (Cupin_2) (1 of 7)		RXXXXK,RXXXXXXK	2		0		0		0		0		0		0		0
Cre16.g667950.t1.2	PF07883 - Cupin domain (Cupin_2) (1 of 7)		RXXXXK,RXXXXR,RXXXXXXK,RXXXXXXR	4		0		0		0		0		0		0		0
Cre17.g746797.t1.1			RXXXXR,RXXXXXXR	5		0		0		0		0		0		0		0
Cre16.g674400.t1.2			KXXXXK,KXXXXR	2		0		0		0		0		0		0		0
Cre12.g537611.t1.1			RXXXXXXK	1		0		0		0		0		0		0		0
Cre09.g393210.t1.1			RXXXXXXR	1		0		0		0		0		0		0		0
Cre02.g109126.t1.1				0		0		0		0		0		0		0		0
Cre02.g142346.t1.1				0		0		0		0		0		0		0		0
Cre04.g217956.t1.1				0		0		0		0		0		0		0		0
Cre04.g217960.t1.1				0		0		0		0		0		0		0		0
Cre04.g229800.t1.2				0		0		0		0		0		0		0		0
Cre12.g515426.t1.1				0		0		0		0		0		0		0		0
Cre12.g559054.t1.1				0		0		0		0		0		0		0		0
Cre15.g642376.t1.1				0		0		0		0		0		0		0		0
Cre18.g748147.t1.1				0		0		0		0		0		0		0		0
Cre06.g278131.t1.1			KXXR,KXXK,KXXXXK,RXXK,RXXR,RXXXXK,RXXXXR,KXXXXXXK,KXXXXXXR,RXXXXXXK,RXXXXXXR	32	KXGK,RXGK,RXXXGR	3	KXXR,KXXK,RXXK,RXXR	10	KXGK,RXGK	2	KK,KR,RR	9	GKR,GRR	2	RXKR	1	RGKR	1
Cre08.g376950.t1.1	Matrix metalloproteinase		KXXK,KXXR,KXXXXR,RXXR,RXXXXR,RXXXXXXK,RXXXXXXR	7	KXGR	1	KXXK,KXXR,RXXR	3	KXGR	1	KK,KR,RK,RR	5	GKR,GRK,GRR	3	RXKR	1	RGKR	1	MMP14
Cre02.g114300.t1.1	PTHR22916 - GLYCOSYLTRANSFERASE (1 of 7)		KXXR,KXXXXK,KXXXXR,RXXK,RXXR,RXXXXK,RXXXXR,KXXXXXXK,RXXXXXXK,RXXXXXXR	25	KXXXGR,KXGR,RXGK,RXGR,RXXXGR	6	KXXR,RXXK,RXXR	10	KXGR,RXGK,RXGR	4	KR,RR	8	GRR	2	RXKR,RXRR	2	RGRR	1
Cre04.g226700.t1.2	PTHR12203:SF13 - F10K1.7 PROTEIN (1 of 33)		KXXR,KXXK,KXXXXK,KXXXXR,RXXK,RXXR,RXXXXK,RXXXXR,KXXXXXXK,KXXXXXXR,RXXXXXXK,RXXXXXXR	94	RXGK,RXGR,RXXXGR	9	KXXR,KXXK,RXXK,RXXR	30	RXGK,RXGR	4	KK,KR,RK,RR	45	GKK,GRR	8	RXKR,RXRR	5	RGRR	1
Cre07.g356500.t1.1	PTHR11017 - LEUCINE-RICH REPEAT-CONTAINING PROTEIN (1 of 25)		KXXR,KXXK,KXXXXR,RXXK,RXXR,RXXXXK,RXXXXR,KXXXXXXR,RXXXXXXK,RXXXXXXR	80	KXXXGR,RXGK,RXGR	5	KXXR,KXXK,RXXK,RXXR	33	RXGK,RXGR	4	KK,KR,RK,RR	39	GRK,GRR	5	RXKR,RXRR	4	RGRR	1
Cre12.g553950.t1.1			KXXK,KXXXXR,RXXK,RXXR,RXXXXR,KXXXXXXR,RXXXXXXR	33	KXXXGR,RXGR,RXXXGR	6	KXXK,RXXK,RXXR	14	RXGR	3	KR,RK,RR	9	GRR	2	RXKR,RXRR	3	RGRR	1
Cre05.g243900.t1.1			KXXR,RXXK,RXXR,RXXXXR,KXXXXXXR,RXXXXXXK,RXXXXXXR	14	RXXXGR	2	KXXR,RXXK,RXXR	7		0	KK,KR,RK,RR	9	GRR	2	RXKR,RXRR	2	RGRR	1
Cre07.g356900.t1.2		G	KXXR,KXXXXR,RXXR,RXXXXK,RXXXXR,KXXXXXXR,RXXXXXXK,RXXXXXXR	30	KXGR,RXGR,RXXXGR	4	KXXR,RXXR	6	KXGR,RXGR	3	KK,KR,RR	13	GRR	3	RXRR	1	RGRR	1
Cre01.g042352.t1.1	PTHR19331//PTHR19331:SF299 - LYSYL OXIDASE-RELATED // SUBFAMILY NOT NAMED (1 of 2)	G	KXXR,KXXK,KXXXXK,KXXXXR,RXXK,RXXR,RXXXXK,RXXXXR,KXXXXXXK,KXXXXXXR,RXXXXXXK,RXXXXXXR	40		0	KXXR,KXXK,RXXK,RXXR	18		0	KK,KR,RK,RR	19	GRR	2	RXRR	3	RGRR	1
Cre14.g613000.t1.1		GRR	KXXR,KXXK,KXXXXR,RXXK,RXXR,RXXXXK,RXXXXR,KXXXXXXK,KXXXXXXR,RXXXXXXK,RXXXXXXR	30	KXGK,RXGR,RXXXGR	3	KXXR,KXXK,RXXK,RXXR	10	KXGK,RXGR	2	KK,KR,RR	11	GKK,GRR	5	RXRR	2	RGRR	1
Cre09.g411751.t1.1		GRR	KXXK,KXXR,KXXXXR,RXXK,RXXR,RXXXXR,KXXXXXXK,RXXXXXXR	17	KXGR,KXGK,RXXXGR	4	KXXK,KXXR,RXXK,RXXR	8	KXGR,KXGK	3	KK,KR,RK,RR	10	GKK,GRK,GRR	4	RXRR	1	RGRR	1
Cre01.g022400.t1.1			KXXR,KXXXXR,RXXR,RXXXXK,RXXXXR,KXXXXXXR,RXXXXXXK,RXXXXXXR	29	RXXXGK,KXGR,RXXXGR	3	KXXR,RXXR	12	KXGR	1	KR,RR	14	GKR,GRR	5	RXRR	4	RGRR	2
Cre05.g242100.t1.1	PTHR10795//PTHR10795:SF371 - PROPROTEIN CONVERTASE SUBTILISIN/KEXIN // SUBFAMILY NOT NAMED (1 of 2)		KXXK,KXXR,KXXXXR,RXXK,RXXR,RXXXXR,KXXXXXXK,KXXXXXXR,RXXXXXXK,RXXXXXXR	22	KXGR,RXGK	2	KXXK,KXXR,RXXK,RXXR	11	KXGR,RXGK	2	KK,KR,RK,RR	16	GKK,GRR	3	RXRR	4	RGRR	1	SUB8
Cre03.g177400.t1.1	PF13416 - Bacterial extracellular solute-binding protein (SBP_bac_8) (1 of 8)		KXXR,KXXXXK,KXXXXR,RXXK,RXXR,RXXXXK,RXXXXR,KXXXXXXK,KXXXXXXR,RXXXXXXK,RXXXXXXR	57	KXXXGR,KXGR,RXGR	4	KXXR,RXXK,RXXR	25	KXGR,RXGR	3	KR,RK,RR	28	GRR	3	RXRR	3	RGRR	1
Cre06.g278153.t1.1	3.4.24.38 - Gametolysin / Lysin (1 of 37)		KXXR,RXXK,RXXR,RXXXXR,KXXXXXXR,RXXXXXXK,RXXXXXXR	14	KXGR,RXGR	2	KXXR,RXXK,RXXR	6	KXGR,RXGR	2	RK,RR	5	GRR	2	RXRR	1	RGRR	1
Cre01.g008150.t1.1	PF00069//PF00481 - Protein kinase domain (Pkinase) // Protein phosphatase 2C (PP2C) (1 of 1)		KXXR,KXXXXR,RXXK,RXXR,RXXXXR,RXXXXXXR	27	RXGK,RXGR	4	KXXR,RXXK,RXXR	11	RXGK,RXGR	4	KR,RK,RR	16	GKR,GRK,GRR	4	RXRR	1	RGRR	1	RPK1
Cre03.g192450.t1.1	PTHR12203:SF13 - F10K1.7 PROTEIN (1 of 33)		KXXR,KXXXXK,KXXXXR,RXXK,RXXR,RXXXXK,RXXXXR,KXXXXXXK,KXXXXXXR,RXXXXXXK,RXXXXXXR	81	KXXXGK,RXXXGK,RXGK,RXGR,RXXXGR	8	KXXR,RXXK,RXXR	30	RXGK,RXGR	3	KR,RK,RR	35	GKR,GRR	7	RXRR	5	RGRR	1
Cre09.g397956.t1.1	Flagellar Associated Protein		KXXXXR,RXXK,RXXR,RXXXXK,RXXXXR,RXXXXXXK,RXXXXXXR	28	RXGK,RXGR,RXXXGR	4	RXXK,RXXR	8	RXGK,RXGR	2	RK,RR	10	GRK,GRR	3	RXRR	3	RGRR	1	ELG40
Cre10.g465300.t1.1	PTHR12203:SF13 - F10K1.7 PROTEIN (1 of 33)		KXXR,KXXK,KXXXXR,RXXK,RXXR,RXXXXK,RXXXXR,KXXXXXXR,RXXXXXXR	67	RXGK,RXGR,RXXXGR	6	KXXR,KXXK,RXXK,RXXR	25	RXGK,RXGR	5	KR,RK,RR	31	GRR	5	RXRR	2	RGRR	1
Cre10.g465450.t1.2	2.8.2.20 - Protein-tyrosine sulfotransferase / Tyrosylprotein sulfotransferase (1 of 2)		KXXR,KXXK,KXXXXK,RXXK,RXXR,RXXXXK,RXXXXR,KXXXXXXK,KXXXXXXR,RXXXXXXR	29	KXXXGK,RXXXGK,RXGR	5	KXXR,KXXK,RXXK,RXXR	11	RXGR	3	RK,RR	16	GRK,GRR	7	RXRR	2	RGRR	2
Cre03.g175926.t1.1	2.7.11.1 - Non-specific serine/threonine protein kinase / Threonine-specific protein kinase (1 of 543)		KXXR,KXXXXK,KXXXXR,RXXK,RXXR,RXXXXR,KXXXXXXR,RXXXXXXK,RXXXXXXR	36	KXXXGR,RXGR,RXXXGR	3	KXXR,RXXK,RXXR	11	RXGR	1	KK,RK,RR	20	GRR	4	RXRR	2	RGRR	1
Cre17.g746597.t1.1	K16296 - serine carboxypeptidase-like clade I [EC:3.4.16.-] (SCPL-I) (1 of 2)		KXXXXR,RXXR,RXXXXK,RXXXXR,RXXXXXXK	11	RXGR	1	RXXR	3	RXGR	1	KR,RR	4	GRR	1	RXRR	1	RGRR	1
Cre14.g615550.t1.1	PTHR21493:SF153 - PROTEIN T08B1.4, ISOFORM B-RELATED (1 of 3)		KXXXXR,RXXK,RXXR,RXXXXK,RXXXXR,KXXXXXXR,RXXXXXXR	13		0	RXXK,RXXR	6		0	KK,RR	6	GKK,GRR	3	RXRR	2	RGRR	1	TGL19
Cre12.g483550.t1.2	Vacuolar processing enzyme		KXXR,RXXK,RXXR,RXXXXK,RXXXXR,KXXXXXXK,RXXXXXXK,RXXXXXXR	21	RXXXGR	1	KXXR,RXXK,RXXR	8		0	KK,RK,RR	8	GRR	2	RXRR	1	RGRR	1	VPE1
Cre12.g531750.t1.2	K13667 - protein glucosyltransferase (RUMI, KTELC1) (1 of 2)		KXXR,KXXK,KXXXXR,RXXR,RXXXXK,RXXXXR,KXXXXXXK,KXXXXXXR,RXXXXXXK,RXXXXXXR	19		0	KXXR,KXXK,RXXR	5		0	KK,KR,RK,RR	7	GRR	2	RXRR	1	RGRR	1
Cre06.g263700.t1.1			KXXK,KXXXXR,RXXR,RXXXXR,KXXXXXXK,RXXXXXXK	6		0	KXXK,RXXR	2		0	KK,KR,RK,RR	7	GRR	1	RXRR	1	RGRR	1
Cre01.g017900.t1.1	PF13360 - PQQ-like domain (PQQ_2) (1 of 11)		RXXK,KXXXXK,KXXXXR,RXXK,RXXR,RXXXXK,RXXXXR,KXXXXXXK,KXXXXXXR,RXXXXXXK,RXXXXXXR	19	KXXXGK	1	RXXK,RXXK,RXXR	3		0	KR,RK,RR	6	GRR	1	RXRR	1	RGRR	1
Cre12.g491200.t1.1			KXXR,KXXXXK,KXXXXR,RXXR,RXXXXK,RXXXXXXK	9	KXXXGK	1	KXXR,RXXR	3		0	KK,KR,RR	5	GRR	2	RXRR	1	RGRR	1
Cre13.g580700.t1.1	3.5.3.9 - Allantoate deiminase (1 of 1)		KXXK,KXXXXR,RXXR,RXXXXR,KXXXXXXK,KXXXXXXR,RXXXXXXK,RXXXXXXR	11		0	KXXK,RXXR	2		0	KR,RK,RR	5	GRR	1	RXRR	1	RGRR	1	DAL2
Cre09.g388393.t1.1	Exostosin-like glycosyltransferase		KXXXXR,RXXK,RXXR,RXXXXR,KXXXXXXR,RXXXXXXK,RXXXXXXR	10		0	RXXK,RXXR	3		0	KK,RR	4	GRR	1	RXRR	1	RGRR	1	ELG13
Cre09.g407950.t1.2	PTHR13234 - GAMMA-INTERFERON INDUCIBLE LYSOSOMAL THIOL REDUCTASE GILT (1 of 3)		RXXR,RXXXXR	4		0	RXXR	3		0	RK,RR	4	GRR	1	RXRR	1	RGRR	1
Cre17.g725350.t1.1	PTHR12630 - N-LINKED OLIGOSACCHARIDE PROCESSING (1 of 1)		KXXR,KXXK,KXXXXK,KXXXXR,RXXK,RXXR,RXXXXK,RXXXXR,RXXXXXXK,RXXXXXXR	23		0	KXXR,KXXK,RXXK,RXXR	9		0	RR	3	GRR	2	RXRR	2	RGRR	2	GLC2B
Cre11.g467614.t1.1			KXXR,RXXR,RXXXXR,RXXXXXXR	6	RXXXGR	1	KXXR,RXXR	4		0	RK,RR	3	GRR	1	RXRR	1	RGRR	1
sum				11457		829		4043		441		4486		519		333		36

## Sheet: Legend
	Supplemental Table 1. Preproneuropeptides Encoded by the C. reinhardtii Transcriptome. The 771 primary transcripts in Phytozome v.5 with a predicted N-terminal signal peptide and no transmembrane helices are listed (Protein ID), with their Phytozome 12 Description. Proteins with a C-Terminal –G(K/R)n are identified (C-Term Gly). Proteins were screened for putative prohormone convertase cleavage s…
