# Supplementary material for: Proteases Shape the Chlamydomonas Secretome: Comparison to Classical Neuropeptide Processing Machinery
Source: Proteomes. 2018 Sep 23;6(4):36. doi: 10.3390/proteomes6040036 (PMC6313938; doi:10.3390/proteomes6040036)
Supplement: Supplementary file 1 [file proteomes-06-00036-s001.zip › SupplementalTable2._NeuropredAnalysisCrTranscriptome.xlsx]

## Sheet: S.Table_2
Protein ID	Abb. Peptide	NCut	CCut	PTM applied	Predicted Avg Mass	Predicted Mono Mass	Peptide Length	Peptide Sequence
Cre01.g000200.t1.1	F712_A739	Known Motif	Known Motif	TrimKR+ Amidation	2775.22	2773.47	28	FGAPGSKFKVMGILLGEDPAAAEAARTA[Amide]
Cre01.g000200.t1.1	P60_A111	Known Motif	Known Motif	TrimKR+ Amidation	5161.57	5158.51	52	PTPAGGGAAVGSGHTHDTGPQPADCNALEQLLQLQQPRLSANSNASAEAQRA[Amide]
Cre01.g000200.t1.1	G156_V244	Known Motif	Known Motif	TrimKR+ Amidation	8748.84	8743.44	89	GEAVVVGGLGGSITAGQGVGLSWTRGWLGHMDTWLNAALPPLEATRARCAAAAAAAATSRAGTGGSSAFAGAAEETSREAAGPLRMRRV[Amide]
Cre01.g000200.t1.1	G579_K707	Known Motif	Known Motif	TrimKR+ Amidation	11997.2	11989.7	129	GDVVAQLVYLRGYDGMGAAALSCESGCSCGGGGGGGGGGGGGGGGGDGLEEVASSTEAGVAAAAGSATGPAPAPWRLVVDGYGGDRQVTVAATADFTVSQAAECVLLLTTLGPAAPPAGPQKLSDDELK[Amide]
Cre01.g000400.t1.2	S501_H532	Known Motif	Known Motif	TrimKR+ Amidation	3394.93	3392.88	32	SFVEVVPSALPRPGGLRLDQLVLSTEPAPRGH[Amide]
Cre01.g000550.t1.2	G974_V1001	Known Motif	Sequence End	Cleaved+ Amidation	2391.5	2390.15	28	GAQQGAQLAGHGGTGEGRGGADGGVAGV[Amide]
Cre01.g005701.t1.2	F377_E442	Known Motif	Sequence End	Cleaved+ Amidation	7169.03	7164.57	66	FGSLGYHMDRATPAEVLARHTDAAAASPEAFRLIVSAHLRPQHGVVDEAYLSTMTELGTLLAQDYE[Amide]
Cre01.g007550.t1.1	S377_A388	Known Motif	Known Motif	TrimKR+ Amidation	1167.25	1166.59	12	SHDAAARAVAEA[Amide]
Cre01.g007550.t1.1	L521_Q550	Known Motif	Known Motif	TrimKR+ Amidation	3488.66	3486.63	30	LHEGGAAWPRDDTAWRQQQQQQQQGQQGQQ[Amide]
Cre01.g008150.t1.1	V357_G371	Known Motif	Known Motif	TrimKR+ Amidation	1580.77	1579.86	15	VEAAGGRVEEPVRRG[Amide]
Cre01.g008150.t1.1	S16_R46	Signal Peptidase	Known Motif	TrimKR+ Amidation	3129.35	3127.55	31	SENAYGAVATGNADTAASFSLANRTGLSTRR[Amide]
Cre01.g008150.t1.1	G446_C495	Known Motif	Known Motif	TrimKR+ Amidation	4555.06	4552.33	50	GAEVVAAAEAAGDGGGGGGEVLLILTSDGVLDTPVAAGHVRPRGGAAGRC[Amide]
Cre01.g008150.t1.1	P2068_R2148	Known Motif	Known Motif	TrimKR+ Amidation	9285.88	9279.99	81	PRAWTYDIWSVGVTWLELVLATPQVWQLPAATRALLEVRLALRGRPEQERQQLFLLRGLMEWCIYPPQAPSSPPPASPPLR[Amide]
Cre01.g008200.t1.1	H559_V613	Known Motif	Known Motif	TrimKR+ Amidation	4744.89	4742.06	55	HGSSSGSGSSSGGGGGSSFMEHLQSQVLTQAAASSSNSSTGMSAGAGAGGGGGGV[Amide]
Cre01.g011300.t1.1	L387_D444	Known Motif	Known Motif	TrimKR+ Amidation	6466.86	6462.97	58	LPVLLYQGQYDILDGVASVTSWTDALEWEHQAELQTAQGSLWYLASDDDDHDDDKGGD[Amide]
Cre01.g015103.t1.2	G3514_H3559	Known Motif	Known Motif	TrimKR+ Amidation	4736.34	4733.32	46	GGVAGGGARAGSMQEVVTDVFQVTNSALLPRLAHWEQDGCACALRH[Amide]
Cre01.g015103.t1.2	Q2668_R2743	Known Motif	Known Motif	TrimKR+ Amidation	7532.56	7527.99	76	QEGTPLPPAATRLGTAKLQLQLQALEMPPPDADVYEPRISDPSPRAGTPAAAAAAAAAAAAAVSVAAATAAKSFRR[Amide]
Cre01.g015103.t1.2	V3408_H3510	Known Motif	Known Motif	TrimKR+ Amidation	10963.5	10956.4	103	VRVGVSSGLAEGRDVIWVKASGRVAYSGHCMQLTKLVADAGMGGMVLLSGDAWERLQPWPEALTHAKALHCGRYELTDAKETAGASFPMSAPMDYGGGVYWAH[Amide]
Cre01.g019051.t1.1	T1277_T1281	Known Motif	Known Motif	TrimKR+ Amidation	576.694	576.334	5	TPLFT[Amide]
Cre01.g022400.t1.1	G132_S134	Known Motif	Known Motif	TrimKR+ Amidation	258.278	258.14	3	GPS[Amide]
Cre01.g022400.t1.1	E420_R445	Known Motif	Known Motif	TrimKR+ Amidation	3350.49	3348.58	26	EQQQQQQQQQQQQQQEQQHQQAFEKR[Amide]
Cre01.g022400.t1.1	Q460_R486	Known Motif	Known Motif	TrimKR+ Amidation	2949.15	2947.36	27	QYVDYEEYARYPEWGAAAAAAAAADAR[Amide]
Cre01.g022400.t1.1	A138_K170	Known Motif	Known Motif	TrimKR+ Amidation	3015.16	3013.46	33	AAGTGTGTERGRAQAETAAAGGAADAAQQDGVK[Amide]
Cre01.g022400.t1.1	P265_P337	Known Motif	Known Motif	TrimKR+ Amidation	7883.12	7878.57	73	PRPPFPGHQHNHHNRYDQQQQLQQQQQHDAYRSHTARGGSSSGSAGSSRQGHGDGADEGEGEAGWSSRGRSGP[Amide]
Cre01.g022600.t1.1	A349_G368	Known Motif	Known Motif	TrimKR+ Amidation	1970.9	1969.82	20	AAAADEEDDGSRHDDAGGRG[Amide]
Cre01.g022600.t1.1	I585_A651	Known Motif	Known Motif	TrimKR+ Amidation	6705.66	6701.57	67	IPQEVLDLIRSHNAMDTELHSLGLALLDARIAEQKAAGLFHDLPKLPPTVGRASGGGGGAGAAAAPA[Amide]
Cre01.g024650.t1.1	P2591_S2678	Known Motif	Known Motif	TrimKR+ Amidation	9272.27	9266.58	88	PALPEDPNRCPARLAGLINRMWSQDPAARPGAGEVLKQLGVILRDVERVMSSGAAQSHRHSTTLDSPCSQSTRDGAHGSGQQREGGSS[Amide]
Cre01.g027100.t1.2	I86_G171	Known Motif	Sequence End	TrimKR+ Amidation	9731.96	9725.87	86	IIALEHDLVWDSEQHKPLKIPQGRCWVEGDNAEASGDSRNMYGPVHLGLLEGRVTHVVWPPWRWGEVARWYPADKLIVEDTGPGHG[Amide]
Cre01.g028400.t1.1	Q1135_E1141	Known Motif	Known Motif	TrimKR+ Amidation	856.891	856.411	7	QPVDDRE[Amide]
Cre01.g028400.t1.1	A715_A740	Known Motif	Known Motif	TrimKR+ Amidation	2646.08	2644.38	26	AACRAFDCALTAARLLARSTPPTAQA[Amide]
Cre01.g028400.t1.1	Q751_I878	Known Motif	Known Motif	TrimKR+ Amidation	13271	13262.8	128	QLWRCYCAALEAALGLVLPEGSGERAPAAAQRARLPPDAHNGAVWGWHDALADSPDMFRLLPEEGGRESAGPAASAAGGAGTGSGAGGANNRPGPEAAALLSAGYLRLWTLWERASLVARFKLSLRRI[Amide]
Cre01.g028850.t1.2	L16_A25	Signal Peptidase	Known Motif	TrimKR+ Amidation	962.191	961.48	10	LLLCAGCAEA[Amide]
Cre01.g030968.t1.1	L542_S551	Known Motif	Known Motif	TrimKR+ Amidation	982.145	981.556	10	LPTALPLDGS[Amide]
Cre01.g030968.t1.1	A501_S515	Known Motif	Known Motif	TrimKR+ Amidation	1381.6	1380.76	15	AALPPPPTALPHGGS[Amide]
Cre01.g030968.t1.1	L403_C428	Known Motif	Known Motif	TrimKR+ Amidation	2561	2559.36	26	LAPPPPAAAGRAASWRLPTALPYGGC[Amide]
Cre01.g032500.t1.2	Y427_E457	Known Motif	Known Motif	TrimKR+ Amidation	3583.78	3581.66	31	YHPDKVSADEREASEAQFREIAEAYEVLSDE[Amide]
Cre01.g032500.t1.2	Q461_F495	Known Motif	Sequence End	Cleaved+ Amidation	3858.15	3855.68	35	QAYDSGQDLEEMQHGGGGGGHPFFQQGGMHFTFRF[Amide]
Cre01.g034750.t1.1	V16_E41	Signal Peptidase	Known Motif	TrimKR+ Amidation	2787.13	2785.4	26	VPKLGSNAAPWYWSAKDAAAALANWE[Amide]
Cre01.g034750.t1.1	G48_H168	Known Motif	Known Motif	TrimKR+ Amidation	12286	12278.5	121	GGVEEETLHGEGPLLIPLLPYGLSNQIIALKEALALAAVLNWTVVGYGFMPHYSEYAAAAAAAAAGGSASGVEPTVEAPAGAVQSTAIPFDTLIDRASLAPLVRIITVRQAVAALRDGQGH[Amide]
Cre01.g041850.t1.1	T447_G521	Known Motif	Sequence End	Cleaved+ Amidation	6855.59	6851.4	75	TYAAAVGPQVLACRAALPWWAGVDPEPGGWGTGLWGPNGTEAGAVGAGVGAEVGAVGAGSRGGGGGRGLLGGQGG[Amide]
Cre01.g041850.t1.1	I16_D122	Signal Peptidase	Known Motif	TrimKR+ Amidation	11757.5	11750.1	107	IITLAKTAWGARLLQQSTADDRASALQNCYNEHYNGTASVFEDFLRGFNTSLYLHQALISAKPAPLPVTIFVGATLERLGALEAQCRAWPRGPLSAALYLPLLQRQD[Amide]
Cre01.g042352.t1.1	S4946_A4949	Known Motif	Sequence End	Cleaved+ Amidation	345.4	345.208	4	SGLA[Amide]
Cre01.g042352.t1.1	A4427_R4488	Known Motif	Known Motif	TrimKR+ Amidation	6912.66	6908.54	62	AQEEEPLGDRQSLEPSAEFQEFGRVTLLQHRSYVGDHETIAALQALEERLLAPQLPRGAASR[Amide]
Cre01.g044276.t1.1	A218_I295	Known Motif	Known Motif	TrimKR+ Amidation	7041.81	7037.62	78	AQGRGVLQSAALPPLSDLLGKGGSVGGPQLSGGAPPIRLSDILGGGGGGGGGGPGPGPETNPGPSGWPPPGASTNPSI[Amide]
Cre01.g048701.t1.1	L136_G145	Known Motif	Known Motif	TrimKR+ Amidation	1025.32	1024.63	10	LLGLIPMGRG[Amide]
Cre01.g052550.t1.1	A1228_S1296	Known Motif	Known Motif	TrimKR+ Amidation	7210.23	7205.87	69	ASAAAWRQHFHAFAAELQQRVRLQVFEVTEKSVEVAAAGAELLLKLRLPVSGATIASTLGGYGSKGGTS[Amide]
Cre01.g054250.t1.2	E215_Y320	Known Motif	Known Motif	TrimKR+ Amidation	10488.1	10481.9	106	EGEEEGKEEEGKGEEKQGGQAEGGQAEGVRKGEGGGARPAAGYVDVWRALGGMTLQVVGSTAYGVEFGTLTASGNYRTGTKDEEEDAAAAATATATADGAGGGGKY[Amide]
Cre01.g054750.t1.2	L359_T368	Known Motif	Known Motif	TrimKR+ Amidation	1121.36	1120.7	10	LVAPGRPRRT[Amide]
Cre02.g076950.t1.1	W719_G812	Known Motif	Known Motif	TrimKR+ Amidation	8596.52	8591.68	94	WPPPNQPPEEDTLPPPVEELSQLGGDSPSTSTSGSNSGSSGSSGSSGSSGSSGNSGSISGSSNGNSGNSGKGNSGNGNSGNGNSGNGNSGNGKG[Amide]
Cre02.g081450.t1.2	S90_A136	Known Motif	Known Motif	TrimKR+ Amidation	5015.82	5012.74	47	SSLRLSQSTLPLPLPTHTVEPGLPALDAHVRPRSATGGTACKWLRRA[Amide]
Cre02.g081450.t1.2	R16_D85	Signal Peptidase	Known Motif	TrimKR+ Amidation	7353.35	7348.9	70	RSWAVSMLTSGLDHGLGVSVLGGGPLPGLLARARHDSALAQRASEQVVPPEILRELQQLEGSLNDAARLD[Amide]
Cre02.g081650.t1.2	A143_Q164	Known Motif	Known Motif	TrimKR+ Amidation	2301.74	2300.25	22	APVSLTHRVAGVLTSFIFGAMQ[Amide]
Cre02.g087000.t1.1	E917_E964	Known Motif	Known Motif	TrimKR+ Amidation	4458.91	4456.28	48	EGTGSAPSSAHGLHSAAPLPSPGAGGGGGDGTTKLPPLRAPIKVVDSE[Amide]
Cre02.g089400.t1.1	V597_N601	Known Motif	Known Motif	TrimKR+ Amidation	557.611	557.31	5	VNGRN[Amide]
Cre02.g089450.t1.2	K271_P272	Known Motif	Known Motif	TrimKR+ Amidation	242.322	242.181	2	KP[Amide]
Cre02.g089450.t1.2	N323_G327	Known Motif	Known Motif	TrimKR+ Amidation	373.37	373.178	5	NGGAG[Amide]
Cre02.g089450.t1.2	G331_G335	Known Motif	Known Motif	TrimKR+ Amidation	316.318	316.157	5	GGGAG[Amide]
Cre02.g089450.t1.2	P272_P276	Known Motif	Known Motif	TrimKR+ Amidation	524.665	524.35	5	PGKKP[Amide]
Cre02.g089450.t1.2	P276_P280	Known Motif	Known Motif	TrimKR+ Amidation	524.665	524.35	5	PGKKP[Amide]
Cre02.g089450.t1.2	G339_G347	Known Motif	Known Motif	TrimKR+ Amidation	689.727	689.353	9	GGAGGKSTG[Amide]
Cre02.g089450.t1.2	G351_G366	Known Motif	Known Motif	TrimKR+ Amidation	1284.35	1283.64	16	GGNKGGNKPAGSGGAG[Amide]
Cre02.g089450.t1.2	S164_G267	Known Motif	Known Motif	TrimKR+ Amidation	10393.2	10387	104	SRPKTPTTPAGAPKPSPSPESDNEEHSPSPKPSPSPKPSPSPSPKPSPSPEPSPSPKPSPSPRPSPSPESGDDNGEDPSSPSPEPSPSPKPSPSPKPSPKPSPG[Amide]
Cre02.g090000.t1.1	L543_G603	Known Motif	Known Motif	TrimKR+ Amidation	5772.8	5769.2	61	LPVPPPPPALAEGPSLNQQAKVAIGVGAGVGGAIILCGAAALVWVLLLHSAGGGGRGGWRG[Amide]
Cre02.g090550.t1.1	A899_F1020	Known Motif	Known Motif	TrimKR+ Amidation	12236.5	12228.9	122	APTAAAATAQSPEGALAATGATAAASGGAQPFTNAAAGVSSSSSSSSSSSSSSSSPSSSYCWWLGRVRSRLDALLAVLAVCRGRACVRPFEVLHPDGSVSDLWAAMDEQYDGVYGGITPFRF[Amide]
Cre02.g090550.t1.1	S506_G633	Known Motif	Known Motif	TrimKR+ Amidation	12148.1	12140.9	128	SEAYKYVLHCSGDYELYDLVRDPHETTNLLASAAAAGSSSSSSSSSSSSSSSSSSGAATAEHGPTTSIASATAAAAAKLLRLVGSDRAAAAAAAAVAPASEAVRAAAGAAASSAGQAWGAAQSALLEG[Amide]
Cre02.g090550.t1.1	Y1073_L1214	Known Motif	Sequence End	Cleaved+ Amidation	13588.6	13580.6	142	YEGEAAAAEAGAGAGGGGAGGASGGAAGGTLPAQMSAGAAGAGLEKEGQEGQQQEQEGQEEGQQEEGQAAVRLRSGFLYLRDEGVEAGAVPLPRKYQLPGLDIYGLRGQQYGGGGSGGGKEGGDAVAAGVQGTGAVVDGVRL[Amide]
Cre02.g095000.t1.2	L16_Y51	Signal Peptidase	Known Motif	TrimKR+ Amidation	3887.3	3884.83	36	LSGNRAVDAVDAPGREEQPCARSCHTINCDNVGIRY[Amide]
Cre02.g095103.t1.1	N123_R131	Known Motif	Known Motif	TrimKR+ Amidation	996.225	995.642	9	NGALVVLRR[Amide]
Cre02.g095114.t1.1	Q453_R476	Known Motif	Sequence End	TrimKR+ Amidation	2617.05	2615.35	24	QVPGELGGISGVRSGMLWRHHGMR[Amide]
Cre02.g095114.t1.1	L410_G435	Known Motif	Known Motif	TrimKR+ Amidation	2588.91	2587.29	26	LLQAAVAADGAFEMAEVDEVEVALAG[Amide]
Cre02.g095114.t1.1	G24_V70	Known Motif	Known Motif	TrimKR+ Amidation	5427.99	5424.71	47	GLLASFRHQQSHTPSSEFNISRQVSFYPHPAHNRFQALGEKYNTDKV[Amide]
Cre02.g095130.t1.1	L16_C75	Signal Peptidase	Known Motif	TrimKR+ Amidation	6148	6144.01	60	LAISATDAAGTAETVLVPAPCSAFTGANSLDELARACPELSTFAKLLATADNYGKWMLDC[Amide]
Cre02.g095136.t1.1	L282_H301	Known Motif	Known Motif	TrimKR+ Amidation	2386.69	2385.1	20	LADWSYRWSAQPHCNTALMH[Amide]
Cre02.g095136.t1.1	V470_T536	Known Motif	Known Motif	TrimKR+ Amidation	7121.85	7117.36	67	VCPQPDATTRFGDDTLMVFPAQLFDVSWLRHDGFAPGGWEGLPVYESFFRAPSNSTSAGTSTGGAPT[Amide]
Cre02.g095136.t1.1	Q67_S159	Known Motif	Known Motif	TrimKR+ Amidation	9395.86	9390.28	93	QQQAGPQPPPAPPEPAELWVWLDPQSQLAADGSSSGSGSSSGSSSSSSSSRYGGSGSSSSRYGSSSGSSRALYSAEDLDPDMDLPFQLVNGRS[Amide]
Cre02.g097000.t1.2	I361_K408	Known Motif	Known Motif	TrimKR+ Amidation	5391.23	5387.74	48	IPNGVNGIEERMHVVWQEMVVAGLSTPSEYVRMTSTAAAQIFNIYPRK[Amide]
Cre02.g097000.t1.2	V285_G353	Known Motif	Known Motif	TrimKR+ Amidation	7128.1	7123.72	69	VIGEPVASGLALDESPVWDSNFTRAAAFVMSPPLRSAEHAPALRKALASGVLQLVATDHAVFNSSQKAG[Amide]
Cre02.g097050.t1.2	Q339_K342	Known Motif	Known Motif	TrimKR+ Amidation	560.716	560.329	4	QMRK[Amide]
Cre02.g097600.t1.1	H291_C297	Known Motif	Known Motif	TrimKR+ Amidation	884.022	883.44	7	HVLEERC[Amide]
Cre02.g097600.t1.1	I97_V109	Known Motif	Known Motif	TrimKR+ Amidation	1283.54	1282.76	13	IIGTWGLRGAAAV[Amide]
Cre02.g097600.t1.1	G113_G126	Known Motif	Known Motif	TrimKR+ Amidation	984.081	983.522	14	GAAAAAAAAAAAAG[Amide]
Cre02.g103000.t1.2	A16_A71	Signal Peptidase	Known Motif	TrimKR+ Amidation	5776.6	5772.86	56	AGHACALRSLQQVSDAAAAQASQPQPQLLMPGLPVREICTNTCSKAKNGVCEEGRA[Amide]
Cre02.g103000.t1.2	W340_E402	Known Motif	Known Motif	TrimKR+ Amidation	7117.09	7112.6	63	WDDMAATPAMLVDLIQKYGYRIGHIGDAGKHHSGGWDAPLPALREVALDNLKYDVNDIKLWRE[Amide]
Cre02.g103200.t1.1	S1012_A1014	Known Motif	Known Motif	TrimKR+ Amidation	303.319	303.161	3	SQA[Amide]
Cre02.g103200.t1.1	L2692_K2733	Known Motif	Known Motif	TrimKR+ Amidation	4062.52	4059.95	42	LGHSSSLEAELRKGGAAGSYSMPGVACLGTSSGCGTNAHGRK[Amide]
Cre02.g110000.t1.1	C197_A338	Known Motif	Known Motif	TrimKR+ Amidation	14772.7	14762.8	142	CDCTISQTKDCGGLTTSRLLWGFAQWRMSSGGEYIPVAPLECCGLCLGDKIHDKTNCEDLNFCSNNGICTLGACECFEGYAGADCSVRAGGGEETGTLPWWGTLLIVTGSVMFISFSSIAMKYTFQTIRAHAGGGGGGSGAA[Amide]
Cre02.g111900.t1.1	P172_G184	Known Motif	Known Motif	TrimKR+ Amidation	1362.66	1361.77	13	PSPKHKSPKMLGG[Amide]
Cre02.g111950.t1.1	D672_E679	Known Motif	Known Motif	TrimKR+ Amidation	902.961	902.453	8	DSVGERLE[Amide]
Cre02.g111950.t1.1	I688_G702	Known Motif	Known Motif	TrimKR+ Amidation	1624.69	1623.77	15	IPEEGPAEQDDRGRG[Amide]
Cre02.g111950.t1.1	A760_A856	Known Motif	Known Motif	TrimKR+ Amidation	8914.97	8909.44	97	AIHANQHGGAAAGGPQGDLAGAFAWRSPVPGATCGAQPVAAAGGSAAAAAGLVPGAGRPGGAYQHLGTAAEGGACLNLLGLVGQMKGQIPPANTPDA[Amide]
Cre02.g112150.t1.2	R464_H465	Known Motif	Known Motif	TrimKR+ Amidation	310.36	310.194	2	RH[Amide]
Cre02.g112150.t1.2	Y293_L430	Known Motif	Known Motif	TrimKR+ Amidation	14579.9	14571	138	YWSVAGLVAAQFEGLAAGFWASTTDPARNMTWHELYTLNAVGDLYELNVLFPPPNATAVAGAASAVGAEQQQQQQQEEEAPERHYTPGHGEVGEYGYGELLDCSAIIKVADVDPESDLALDSGTESADGPTALGARLL[Amide]
Cre02.g113626.t1.1	S564_G579	Known Motif	Known Motif	TrimKR+ Amidation	1278.21	1277.52	16	SGGGSEGDGGSEVGAG[Amide]
Cre02.g113626.t1.1	G341_P380	Known Motif	Known Motif	TrimKR+ Amidation	3975.19	3972.8	40	GAQWREQHGEELAGEGGAGDNSGEAEAEAAAITPAQCLPP[Amide]
Cre02.g113626.t1.1	A783_A901	Known Motif	Sequence End	Cleaved+ Amidation	11535.4	11528.5	119	AAEDGEAEAAAGGESQAGRFPGQLPSRHLGADGGAADGSSTTPTSSTSAASGEEAEAAAGLHAPIPLIDTFSATRILHEATWDGIHYTNRGLGGELQLTAVLHALCATGGAAEGAAEGA[Amide]
Cre02.g113750.t1.1	A16_L69	Signal Peptidase	Known Motif	TrimKR+ Amidation	5739.25	5735.78	54	AEAGWSLVSAGPDHSPTPSCSDLYRSLSPEERHAARDSAQAVQALESYIGQARL[Amide]
Cre02.g114300.t1.1	R609_R610	Known Motif	Known Motif	TrimKR+ Amidation	329.406	329.236	2	RR[Amide]
Cre02.g114300.t1.1	H69_L90	Known Motif	Known Motif	TrimKR+ Amidation	2333.7	2332.26	22	HAARDAVQALQAIGSQLGQMRL[Amide]
Cre02.g114300.t1.1	G567_Q598	Known Motif	Known Motif	TrimKR+ Amidation	2750.07	2748.45	32	GLGYPQAAPVTVAAGAGGAGAGGARALGQVGQ[Amide]
Cre02.g114300.t1.1	F522_L564	Known Motif	Known Motif	TrimKR+ Amidation	4495.1	4492.25	43	FSHFPPDWANCSVPPDADVAAVAAAWQLALPPLPPGANVSERL[Amide]
Cre02.g116350.t1.2	E26_R69	Known Motif	Known Motif	TrimKR+ Amidation	4746.33	4743.54	44	EPAALRGADVSANAAAWTSSALRLRDTPANAAAVRWIQERLSRR[Amide]
Cre02.g118650.t1.1	V101_G111	Known Motif	Known Motif	TrimKR+ Amidation	1135.28	1134.6	11	VSAYLLLGEDG[Amide]
Cre02.g118650.t1.1	L625_G694	Known Motif	Known Motif	TrimKR+ Amidation	6941.8	6937.43	70	LDACSTDYVPSADGGSGDGGGVFPYVRVCGSVDSPLLYDTLLALYIWAAGGDPGAIDIPVPRVAAGLVTG[Amide]
Cre02.g119400.t1.1	L51_A60	Known Motif	Known Motif	TrimKR+ Amidation	1037.19	1036.58	10	LDLAHATARA[Amide]
Cre02.g119400.t1.1	K418_G434	Known Motif	Known Motif	TrimKR+ Amidation	1879.24	1878.13	17	KGVLRLGELDAQVLRRG[Amide]
Cre02.g119900.t1.2	G295_T321	Known Motif	Known Motif	TrimKR+ Amidation	3172.36	3170.34	27	GDNSLQLESGDCWYGEPEWQMEQDVRT[Amide]
Cre02.g119900.t1.2	L16_E44	Signal Peptidase	Known Motif	TrimKR+ Amidation	3156.6	3154.72	29	LSVALLGVDAGKNWQGHGPRDKSLQKPRE[Amide]
Cre02.g141886.t1.1	P2205_A2210	Known Motif	Known Motif	TrimKR+ Amidation	543.578	543.272	6	PSAAEA[Amide]
Cre02.g141886.t1.1	A1454_H1613	Known Motif	Known Motif	TrimKR+ Amidation	14643.5	14634.6	160	ASPVLPVAAAAAMVASAASEASAEAAAAAFTTAHLMASMSLSAGAAAAAAAPDSASVVRALLASSSSGGGGGLRGRNRDSFRPVMRVASPVPLSLPSPKVSPATSAAAIAAGLDLEGGVIAAVQAAAAVAVRLDGREGGGAGSGGGGAPAPIGQTAAPAH[Amide]
Cre02.g142601.t1.1	P2797_K2822	Known Motif	Known Motif	TrimKR+ Amidation	2366.71	2365.3	26	PPPVPPPAAAAAGAAAADRSRIAGSK[Amide]
Cre02.g144050.t1.2	L706_V709	Known Motif	Known Motif	TrimKR+ Amidation	463.578	463.286	4	LFSV[Amide]
Cre02.g144050.t1.2	G513_V630	Known Motif	Known Motif	TrimKR+ Amidation	12909.9	12901.5	118	GPDVPVRNLTLYFAGFTKPQMSYSQGVRQLIHKLFGPGGKYDPKGPNARPDYKVGGPGGGEAATYMQQSRFCLAPMGSGWGIRLVEAMISGCVPVIIQDHVYQAHWDVVPFPEFSIRV[Amide]
Cre02.g145000.t1.1	A273_A275	Known Motif	Known Motif	TrimKR+ Amidation	258.322	258.176	3	AVA[Amide]
Cre02.g145000.t1.1	S285_Q296	Known Motif	Known Motif	TrimKR+ Amidation	1294.4	1293.67	12	SQGRPQPQGRGQ[Amide]
Cre02.g145000.t1.1	V16_R54	Signal Peptidase	Known Motif	TrimKR+ Amidation	4160.77	4158.11	39	VSTAWTSSSACAPPACTSRMVLRSRAVAPHSAQPVQHRR[Amide]
Cre02.g145000.t1.1	V71_Y133	Known Motif	Known Motif	TrimKR+ Amidation	6795.65	6791.41	63	VASAIQREIGDMFVSDPVIQAAICPERKLGDDALSAVASITDTYVSNDLQVVKVFVSVYSDDY[Amide]
Cre02.g145350.t1.1	T488_Y599	Known Motif	Known Motif	TrimKR+ Amidation	11163.6	11156.4	112	TTSMAPSLATSYAAGGGALGGGGGSCGGGGGALQAGSPHLVAYHPQLLADLAAAGSWRDYSALLVALATAAEAMGRVPVWPDMPCSAGWIADRGPEHASMLPLDIRTEWVPY[Amide]
Cre02.g146900.t1.1	S16_A125	Signal Peptidase	Known Motif	TrimKR+ Amidation	10823.4	10816.6	110	SASSLQLVAAGCQPASGWISSLLGNDACHGSLWPDAGDPVQPLCGVARAVPAPALAPTTQPLAAVTPQLPQQQQSAYSVLQAGGGIARGQSPAAAIPLPLPLGVWARAAA[Amide]
Cre03.g144344.t1.1	Q729_S797	Known Motif	Known Motif	TrimKR+ Amidation	7262.12	7257.55	69	QRYGSDVAFDGATCGFYPAFMPPSPPPPPPRPHQQSTPFATRSPPLQAPYQQQASAAAAQPLLPNAVSS[Amide]
Cre03.g144564.t1.1	A749_N750	Known Motif	Known Motif	TrimKR+ Amidation	202.214	202.114	2	AN[Amide]
Cre03.g144564.t1.1	T194_S224	Known Motif	Known Motif	TrimKR+ Amidation	3297.76	3295.78	31	TLAEFNDLTDVLSQLGVQNQVPKAKVPKTGS[Amide]
Cre03.g144564.t1.1	V290_K327	Known Motif	Known Motif	TrimKR+ Amidation	4222.91	4220.11	38	VCSYNKLGFYPDRNLVFGPIDVPCTGSMPTKGAYDLRK[Amide]
Cre03.g148201.t1.1	G128_Q234	Known Motif	Known Motif	TrimKR+ Amidation	10782	10775.5	107	GSGGDGGDGRSTAGSSSSSSGAGSSGGSRAASALLRGPWHGVSLGNVPFFPLRTAALGRLNHSEAELREIIKVAVRDLAAAGGNLLRVWFHIDGSMSPPAWALQQSQ[Amide]
Cre03.g151700.t1.2	L16_G24	Signal Peptidase	Known Motif	TrimKR+ Amidation	861.997	861.478	9	LAVASAQFG[Amide]
Cre03.g151700.t1.2	M83_K146	Known Motif	Known Motif	TrimKR+ Amidation	7105.01	7100.29	64	MCDPDTDDGEWITKYDIVEEDSALVLKDTGAVGRCKSECRTIARACEMISDDVDLTDLSAMLFK[Amide]
Cre03.g151700.t1.2	A201_F301	Known Motif	Known Motif	TrimKR+ Amidation	10640.7	10634	101	AAGLSGTMYNKETMQEELAEMADQYEDNEDFARMLEETGLDKHMPSRPGSDAQEPDSGVGGGAAAGAVADAAARLQDTLTQVKEGASKLFDSAKGLVGKWF[Amide]
Cre03.g154750.t1.2	Q142_A181	Known Motif	Known Motif	TrimKR+ Amidation	4031.53	4028.97	40	QSVESAVLDFAFGGSTACPSQARVSAMVPSLAAQVDSYLA[Amide]
Cre03.g154750.t1.2	H16_Q138	Signal Peptidase	Known Motif	TrimKR+ Amidation	12987.2	12979.2	123	HMYFLLSRACCLAVGGSLTERAHTDSPANSSRDSAHRDLNGQGPQVVVFGDSLSDVGNVYNFTDGFMPSRGRYWAGRYADGPGWLDQLATTAAAAGSTATATDQRQQQKEGPGGAAEPQGPRQ[Amide]
Cre03.g160200.t1.2	G199_G250	Known Motif	Known Motif	TrimKR+ Amidation	5476.36	5472.85	52	GLAVKPIKGDALMFYSLKPDGSNDPASLHGSCPTLKGDKWSATKWIHVAPIG[Amide]
Cre03.g170001.t1.1	V102_C131	Known Motif	Known Motif	TrimKR+ Amidation	2962.39	2960.47	30	VPGAANTPDPNADSLPNAAAVAVCVHKFLC[Amide]
Cre03.g173300.t1.2	G241_L244	Known Motif	Known Motif	TrimKR+ Amidation	371.438	371.224	4	GSPL[Amide]
Cre03.g175926.t1.1	G1282_R1289	Known Motif	Known Motif	TrimKR+ Amidation	831.992	831.424	8	GWLGMGGR[Amide]
Cre03.g175926.t1.1	Q1667_T1682	Known Motif	Known Motif	TrimKR+ Amidation	1850.98	1849.94	16	QGSREHQQRQRQAAAT[Amide]
Cre03.g175926.t1.1	L16_L58	Signal Peptidase	Known Motif	TrimKR+ Amidation	4449.94	4447.27	43	LLPQPSLASVQKASFNGSLADLVGVSANQGYDSPTYQQQVTGL[Amide]
Cre03.g175926.t1.1	P1421_G1475	Known Motif	Known Motif	TrimKR+ Amidation	5445.7	5442.47	55	PPPPPSPRGHSTAEVYPVTWEGSRGDGYGHAGGYPNGYGDGPHGNDGGTAAASRG[Amide]
Cre03.g175926.t1.1	K1356_P1417	Known Motif	Known Motif	TrimKR+ Amidation	6187.57	6183.86	62	KGGGATPRELLYGDERYGGNGNGNGNGGGAMPWHGGGGGEKYGDGRNDNVRAYISNGPPPSP[Amide]
Cre03.g176900.t1.1	T1367_C1373	Known Motif	Known Motif	TrimKR+ Amidation	678.759	678.308	7	TTTSPAC[Amide]
Cre03.g176900.t1.1	L981_R1060	Known Motif	Known Motif	TrimKR+ Amidation	7363.96	7359.49	80	LQALAAAAASRDASAGASSGAGCSGDGDGSAAAEALMELAAAAAAAAADGSADGAAAVTLMDSDEAHPALSPHLTLSQRR[Amide]
Cre03.g176900.t1.1	G574_D703	Known Motif	Known Motif	TrimKR+ Amidation	12522.4	12514.4	130	GHTATALGGCILVFGGEGADGSLLGDLWRFDPRDCTWTRLQPTAFGPPPPPPPPPPPAAAAAGPPTVTTGFPGTAPHPAVAAAAPAVAPAPAAPAVAVAPAPAPAVPCPRTLHSAVALSGSQLLLCGGRD[Amide]
Cre03.g177400.t1.1	P278_R310	Known Motif	Known Motif	TrimKR+ Amidation	3554.11	3551.82	33	PHDPAHALCLPAGPDCTRLHLLHAVWASVAQTR[Amide]
Cre03.g177400.t1.1	M3249_D3284	Known Motif	Known Motif	TrimKR+ Amidation	3494.9	3492.68	36	MLFIQGWDSSRNLTLSGGPTAAATMAAAAAAADAAD[Amide]
Cre03.g177400.t1.1	G3639_A3678	Known Motif	Known Motif	TrimKR+ Amidation	4053.52	4051.05	40	GTVVAHGESLVTSCSLAFDAAAISPVDTPTLSREHSVTRA[Amide]
Cre03.g177400.t1.1	F3444_T3502	Known Motif	Known Motif	TrimKR+ Amidation	5725.13	5721.72	59	FAEPSIIGSAVPDIAGSVLPADDASADPGNNGRSPHDPAAVNDCPGRSSAPAADRVNGT[Amide]
Cre03.g177800.t1.1	G212_W215	Known Motif	Known Motif	TrimKR+ Amidation	473.536	473.257	4	GGRW[Amide]
Cre03.g189500.t1.2	L16_L21	Signal Peptidase	Known Motif	TrimKR+ Amidation	612.814	612.439	6	LLAGKL[Amide]
Cre03.g192201.t1.1	P352_P429	Known Motif	Known Motif	TrimKR+ Amidation	7608.77	7603.99	78	PPSPPPPSPRPPVSPRKVSPPSPSSPPPFPPAPPSPPPPSPPPPSPPPPSPPPPSPPPPSPPPPSPPPPSPPPPSPPP[Amide]
Cre03.g192250.t1.1	L16_L32	Signal Peptidase	Known Motif	TrimKR+ Amidation	1730.04	1729.01	17	LVPLLAAGNHVRGSDVL[Amide]
Cre03.g192450.t1.1	F1566_S1567	Known Motif	Known Motif	TrimKR+ Amidation	251.286	251.134	2	FS[Amide]
Cre03.g192450.t1.1	V4057_F4059	Known Motif	Known Motif	TrimKR+ Amidation	400.482	400.229	3	VHF[Amide]
Cre03.g192450.t1.1	Y442_G481	Known Motif	Known Motif	TrimKR+ Amidation	3849.33	3846.93	40	YGPPPGGMTTGSNLTAGSNVSSAVAAEVLQPPPLPSAWLG[Amide]
Cre03.g192450.t1.1	L1349_T1391	Known Motif	Known Motif	TrimKR+ Amidation	4363.89	4361.13	43	LLGAGVEAPAFATSSAPLDAACYPNNVSAAMYNRITTGTYGRT[Amide]
Cre03.g192450.t1.1	S4063_A4105	Known Motif	Known Motif	TrimKR+ Amidation	4309.91	4307.12	43	SPAEGGGAAAAGGIISRPSCAQCTGVLFEALPHWQQQMVVSRA[Amide]
Cre03.g192450.t1.1	G2453_L2509	Known Motif	Known Motif	TrimKR+ Amidation	5097.5	5094.54	57	GGGTTGGSGSANALLPTNLRDLAAVAAPTAAAGDLSDSAAAQVLAGSSPSDSVTSGL[Amide]
Cre03.g192450.t1.1	L3281_A3405	Known Motif	Known Motif	TrimKR+ Amidation	12014.6	12007.3	125	LKGAIDVGSLQATLLGSSGRLQYKGWAADRAAALAAAALSGQLLVTEQAVRAACRLPTFVSLEELHQADVGGGSAHSARTAGGGKGAAGTAAGGAYGPVAQALESPRMAAGLYGSGLLQAAAAAA[Amide]
Cre03.g192450.t1.1	A1424_H1562	Known Motif	Known Motif	TrimKR+ Amidation	14411.7	14402.8	139	ASAMQHSQSQPGSSMAASPAPPAEDDDDASLAGASSPVGGSSSSGLYRPPAWLWSSGQRLGQPPTAQPQLRERSDSGWAAIPAGTSPPQLDDAAFLRMLPQLSINTTNDDPPQNQMDVSPTRCGQLRSDLSPKHAAGDH[Amide]
Cre03.g194700.t1.1	W467_W590	Known Motif	Known Motif	TrimKR+ Amidation	13449.9	13441.4	124	WVPIVDCGITALPGQAYPPYDRGLAAGVFLRDSGGRQPLLGQVWSGPTHWPDFLHPNTSEYWGGLLSDMAARLPYDGLWLDMNEPSNFCTGQCRLRQSPGHVQGGGGAEAVNGRNDGNANSRQW[Amide]
Cre03.g199250.t1.1	G198_P255	Known Motif	Known Motif	TrimKR+ Amidation	5970.73	5966.97	58	GVLRVPSGLVAAEAAQQLLLPEYCDLAGGLSELMAAADIMDLTLVEEEGEGEQSRSGP[Amide]
Cre03.g199650.t1.1	V45_T150	Known Motif	Known Motif	TrimKR+ Amidation	10762.6	10756	106	VLQNPDLPSQRDSNPSWMNGGSSGGGGSSSGAGSGPQQATYTSSPIADVRIYNGGSYGADWIDSSYGVRPFTQYSPAGHTGGVAKCSILPYGAATSFFDKSAGDFT[Amide]
Cre03.g200879.t1.1	W438_E441	Known Motif	Known Motif	TrimKR+ Amidation	545.599	545.278	4	WGRE[Amide]
Cre03.g203451.t1.1	Q2362_G2383	Known Motif	Known Motif	TrimKR+ Amidation	2029.22	2028	22	QPAASPALMGATRGSGSGSNRG[Amide]
Cre03.g203451.t1.1	S750_K820	Known Motif	Known Motif	TrimKR+ Amidation	6359.3	6355.26	71	SISSQLPLPSPPPPPPGAAAGGSGSGGVGAPPGDGAAGSSGGDGMPSWAITLVGCVGCVAVAAGLVLLVRK[Amide]
Cre03.g203451.t1.1	P2762_G2911	Known Motif	Known Motif	TrimKR+ Amidation	13665.6	13657.4	150	PSSAHCPRPAAVDSALSAAVAAAAASGSAAAASGSAAAASGTAAAGLGAAVPGALPQHNAGVSGPLGGSGSLMHAAIAEAVSIAAASAGGRGGGASPGLDREDSWSNSLIEHIGDDAETIDEEDLDADGDAVHEVVASSMDGGSGGSGRG[Amide]
Cre03.g203550.t1.1	P449_G509	Known Motif	Known Motif	TrimKR+ Amidation	6835.82	6831.47	61	PVCVPLVEEIKFLKSFDVTHAHCRYDEVLGPYAAADPAARTPEFLKDLTAQHQAVPHHLWG[Amide]
Cre03.g204050.t1.1	R454_G455	Known Motif	Known Motif	TrimKR+ Amidation	230.271	230.156	2	RG[Amide]
Cre03.g204050.t1.1	D531_V566	Known Motif	Known Motif	TrimKR+ Amidation	4158.91	4156.31	36	DLVIPIWRPPLHYARSPLQGAPAKPRDIFLFFRGDV[Amide]
Cre03.g204050.t1.1	D148_R196	Known Motif	Known Motif	TrimKR+ Amidation	5284.9	5281.47	49	DLNWTEPGVTPSRCYGVCDDDLGLCYCDGPLGRIPAPDDAPPGTPPRRR[Amide]
Cre03.g204100.t1.1	R460_G461	Known Motif	Known Motif	TrimKR+ Amidation	230.271	230.156	2	RG[Amide]
Cre03.g204100.t1.1	P205_D218	Known Motif	Known Motif	TrimKR+ Amidation	1642.94	1641.84	14	PLVTFHMAPKTTWD[Amide]
Cre03.g204100.t1.1	P546_V572	Known Motif	Known Motif	TrimKR+ Amidation	3081.49	3079.59	27	PDHYRASPLAAATSKPRDIFFFFRGDV[Amide]
Cre03.g204100.t1.1	G768_A801	Known Motif	Sequence End	TrimKR+ Amidation	3456.75	3454.64	34	GDPTVDDAFATIMQWLHSRIPDTRGEGGGAASGA[Amide]
Cre03.g204100.t1.1	P122_W202	Known Motif	Known Motif	TrimKR+ Amidation	8901.84	8896.09	81	PCTNKQSHPNDGDFIRTEPLSHTLPDGRDKDWTVMDTVYSRCGGICDEDLAICYCDGQGPDQFGRIPAPEGSPPGTPPIRW[Amide]
Cre03.g204465.t1.1	L203_G214	Known Motif	Known Motif	TrimKR+ Amidation	1452.73	1451.87	12	LPWANRTKVRRG[Amide]
Cre03.g205428.t1.2	V16_G147	Signal Peptidase	Known Motif	TrimKR+ Amidation	10983.9	10977.5	132	VDVGGTEGGLGPGPGPGPAGPGPLGPGPPAAAAAAAAVADAGTAAVQRVAATVPRAVGGPGVTGVTGQVAAGASAGAVAHSGGGSGGGGGWRAPTQPTPLTQQRGASGGGGGSQAGGGGGGGSPGGTLGGGG[Amide]
Cre03.g206850.t1.1	V57_D69	Known Motif	Known Motif	TrimKR+ Amidation	1430.74	1429.75	13	VEVLLAVMSRCPD[Amide]
Cre03.g206850.t1.1	F16_W53	Signal Peptidase	Known Motif	TrimKR+ Amidation	3945.27	3942.92	38	FNAVVSSARTLHAADTNVAVIQAADTDVDVGSDVGSWW[Amide]
Cre04.g217650.t1.2	H73_R120	Known Motif	Sequence End	TrimKR+ Amidation	4637.33	4634.61	48	HKGDEVVAPAAKAKTDAKTAAEGKAAKVPAAKAGKAARGKAARGNAAR[Amide]
Cre04.g218500.t1.2	N53_W174	Known Motif	Known Motif	TrimKR+ Amidation	12988.6	12980.4	122	NGCIRDPYNMRTFCPISCGVSKCMSTGTLKVRHRGSVTQEDTSAFAQRWTAGQLGKQGASAGAHSHFRNIMLGGDKLQLSSVGVGTYLGALDARTDEAVAAAVVYSVASGWNVIDTASNYRW[Amide]
Cre04.g220900.t1.2	L146_I164	Known Motif	Known Motif	TrimKR+ Amidation	2250.59	2249.2	19	LQLPNVLFIYNTFDNGNRI[Amide]
Cre04.g222600.t1.2	G440_Y529	Known Motif	Sequence End	Cleaved+ Amidation	9896.22	9889.83	90	GRLRAVSIMLNGTLLEMRPQLWRVHEARDGQQGAVLSVVLGWAPEYVEQNSPQLCFTLSEGSMSDLSPQELAYALHSGPSCCPRDGASYY[Amide]
Cre04.g224350.t1.1	F16_D102	Signal Peptidase	Known Motif	TrimKR+ Amidation	9863.11	9856.79	87	FSVDTGSWPNMTVAQMSEWFWGPSAARLPGKDFVDAVQTAQLRVYDSQGQERKISILSIASEFSFMGDGMWQLFLQSLQNITFAHRD[Amide]
Cre04.g225150.t1.1	M377_A474	Known Motif	Known Motif	TrimKR+ Amidation	10168.7	10162.3	98	MRWPEAQRSATTDSQGTLPTVDMAVCGVALVFQLTLSPGRGVLPVAQPPPGLLNPPYHRLPPPAHPRYLSPYSSSAVHVFDLIAAAASSSLGVGGARA[Amide]
Cre04.g226700.t1.2	A139_K140	Known Motif	Known Motif	TrimKR+ Amidation	216.284	216.166	2	AK[Amide]
Cre04.g226700.t1.2	I2742_R2779	Known Motif	Known Motif	TrimKR+ Amidation	4134.34	4131.74	38	IVCGISTWQYGDDEPCDYQPYDPADNEADADAADAAIR[Amide]
Cre04.g226700.t1.2	A3754_G3792	Known Motif	Known Motif	TrimKR+ Amidation	3451.81	3449.82	39	AAGGALGRAGPALRSRHSVGGTAGAVSGGAAIASRYGSG[Amide]
Cre04.g226700.t1.2	S4874_G4932	Known Motif	Known Motif	TrimKR+ Amidation	5466.98	5463.79	59	SSTIAALASGTSAHARARSGDLRHNISGPGLAPAAATAAAASATGDGYARAHSAVGLPG[Amide]
Cre04.g226700.t1.2	P4151_A4227	Known Motif	Known Motif	TrimKR+ Amidation	7034.83	7030.7	77	PTETAKAVGGSIFDRLRNLASPAAAAAGGDAAAGGDAGAAGTGGSGGAKSPPAGALGKSKSIRQRLGFGLGLGRTSA[Amide]
Cre04.g226700.t1.2	L16_A135	Signal Peptidase	Known Motif	TrimKR+ Amidation	12012.4	12005	120	LLCLARLSSAAQADCAATLEKLSLSCESSPALNVSAALVVDYIQQGCLPEWEANQAPTLELLVGAGVALPEAVLAQFLSDTGWAVRVTPWDEASGTAPPLPGGGAGGNSSSSSNINSSSA[Amide]
Cre04.g226700.t1.2	G4429_R4569	Known Motif	Known Motif	TrimKR+ Amidation	14412.9	14404.3	141	GTANAMLPMSLTQQHLRTSPSDLHSSGAAASPVRQPPQVPPAAARLVTVQQQQHLSSYGILEDDDEEVEDDSNLTATDVLLRSGGAGAFRLHHIGTASGAAASPAREPPTTPSGQAAAAGAAAAPSLTNRLASLTTSFLRR[Amide]
Cre04.g226700.t1.2	P702_G847	Known Motif	Known Motif	TrimKR+ Amidation	14044.4	14036	146	PYASPAVAAAVAYAATALPEAVAAEFILAAGSSTGGSSNGGSDSGDSGSGSVQWTELYGSASFAPAGSSSSPAAATAAAVLRAQYRASISYRAPLEAHADELPDPESSSRGSALVVGLSVGLGSAAAAGAVLLWLWRSSSGGLLRG[Amide]
Cre04.g229374.t1.1	A445_D483	Known Motif	Known Motif	TrimKR+ Amidation	4202.81	4200.19	39	ACARLVTIGDLVRAHAARPPAVAAVDWEGWLRDYLAPSD[Amide]
Cre05.g232454.t1.1	L330_C339	Known Motif	Known Motif	TrimKR+ Amidation	964.151	963.503	10	LPTALPHGGC[Amide]
Cre05.g232454.t1.1	L294_C321	Known Motif	Known Motif	TrimKR+ Amidation	2780.3	2778.36	28	LPTALPHGGCGRCCHLGRVPTALPHGGC[Amide]
Cre05.g236500.t1.1	L542_G582	Known Motif	Known Motif	TrimKR+ Amidation	4254.79	4252.14	41	LYLAAGEQAPLTGPLAYRSSFIDMANTSVAPVNTSSWAARG[Amide]
Cre05.g236500.t1.1	T585_A682	Known Motif	Known Motif	TrimKR+ Amidation	10406.2	10399.4	98	TCPPAMGMSFAAGTTDGPGAFDFTQGDTRGPPLWRLVARLLTPPSPQQVACQAPKPILLDTGQITVPYPWQPRITQVSLLRLGHLLVACLPGEPTTMA[Amide]
Cre05.g237870.t1.1	G95_A109	Known Motif	Known Motif	TrimKR+ Amidation	1335.48	1334.57	15	GSGGSCAGGPACWRA[Amide]
Cre05.g238150.t1.2	Q154_P188	Known Motif	Known Motif	TrimKR+ Amidation	3914.18	3911.82	35	QDYQPGHDFDELWRLDLTTGDWTRLPSTGPDGAGP[Amide]
Cre05.g238150.t1.2	Y192_P249	Known Motif	Known Motif	TrimKR+ Amidation	5706.38	5702.84	58	YLLAAAEVAGRMVLYGGLVDGQGDVWSYTPATGPTGGLSSGGVWEKLADEVPAAAGGP[Amide]
Cre05.g238150.t1.2	Y16_P94	Signal Peptidase	Known Motif	TrimKR+ Amidation	8863.85	8858.29	79	YLSSVRIAAMADANVPGWHVLHPQTASSGGTRTQPSIRYGHACNTYKGHLVSTHGYFYDRERNNATWLSDTWAMDLTRP[Amide]
Cre05.g239850.t1.1	S822_Q827	Known Motif	Known Motif	TrimKR+ Amidation	734.873	734.393	6	SSMRKQ[Amide]
Cre05.g239850.t1.1	P157_Q203	Known Motif	Known Motif	TrimKR+ Amidation	5129.62	5126.51	47	PSARTFQRFAHHTHCITTQPLPHSRSSPLPPSSFSSSSTQPTGDARQ[Amide]
Cre05.g242100.t1.1	P1245_G1251	Known Motif	Known Motif	TrimKR+ Amidation	747.853	747.41	7	PPPPERG[Amide]
Cre05.g242100.t1.1	P1216_A1239	Known Motif	Known Motif	TrimKR+ Amidation	2049.23	2048.04	24	PAGGGKSPKAPSPSPSPSATGGSA[Amide]
Cre05.g242100.t1.1	Q192_V222	Known Motif	Known Motif	TrimKR+ Amidation	3000.18	2998.43	31	QLLGGGSDAGGEVAGEEEEDTELVAAVAVEV[Amide]
Cre05.g242178.t1.2	L16_A152	Signal Peptidase	Known Motif	TrimKR+ Amidation	13431	13422.8	137	LAWATPLPKGVSTASPSQTPRINFPLLVYSHRGGDREVDPSCGLRYVENTLPAFRNSVAVGADLLELDVQLSADGAVVVCHDSHDLARLCGPGPPPPPPPAGPGRSSSVASAGASAAASGGAGGAAGGRAVGSSGQA[Amide]
Cre05.g242750.t1.1	A1269_A1278	Known Motif	Known Motif	TrimKR+ Amidation	1019.22	1018.62	10	AAPRPRPKGA[Amide]
Cre05.g243900.t1.1	D120_R121	Known Motif	Known Motif	TrimKR+ Amidation	288.307	288.162	2	DR[Amide]
Cre05.g243900.t1.1	L126_G165	Known Motif	Known Motif	TrimKR+ Amidation	3543.78	3541.76	40	LQQQAGLGSDRAQAYASRAVAGVSLDGRGGGGGGGGGGAG[Amide]
Cre05.g245350.t1.1	G355_N492	Known Motif	Known Motif	TrimKR+ Amidation	13309.2	13300.5	138	GLLIKANPGEPECGDLHAKCPEWAASGECEVNPNYMIGTAGHKGHCRKSCGMCQPTDLLSAAPALAADLEALSAALLLAAKNLGCGASGACLTGVSGMAFGAGLIKQPQQSGSGSGGGVQPAPGVGIQGVVGIGVGAN[Amide]
Cre05.g245352.t1.1	W3744_L3755	Known Motif	Known Motif	TrimKR+ Amidation	1256.43	1255.69	12	WNGANITVGGRL[Amide]
Cre05.g245352.t1.1	D1940_Q1958	Known Motif	Known Motif	TrimKR+ Amidation	1972.01	1970.87	19	DGQSAASGSFFEEALSNQQ[Amide]
Cre06.g257900.t1.1	I92_N98	Known Motif	Known Motif	TrimKR+ Amidation	719.855	719.371	7	ITMTAAN[Amide]
Cre06.g258600.t1.2	S65_G96	Known Motif	Known Motif	TrimKR+ Amidation	3603.14	3600.76	32	SECLPECRTQTLKNLTRVEFPSKFGMTPGFEG[Amide]
Cre06.g263700.t1.1	A16_R23	Signal Peptidase	Known Motif	TrimKR+ Amidation	814.903	814.427	8	AGGAWAQR[Amide]
Cre06.g264700.t1.2	E27_G159	Known Motif	Known Motif	TrimKR+ Amidation	13464.4	13455.6	133	ELSMMKVMPRAVYTQTNDPAGNQIVAIMFNASSGMLVGNMTTRTPTGGMGAAGLGANGQPVTADGLFSQGAVAVSGSWLLAVNGGSNTLSLFRISDSDPTSLMLVGSPVDTLGDFPVSVTYSAKCKTACVLNG[Amide]
Cre06.g265300.t1.2	E27_G159	Known Motif	Known Motif	TrimKR+ Amidation	13541.5	13532.6	133	ELSMMKVMPRAVYTQTNDPAGNQIVAIMFDASSGMLVGNMTTRTPTGGMGAAGLGANGQPVTADGLFSQGAVAISGSWLFAVNGGSNTLSLFRISDSDPTTLMLVGTPVDTLGDFPVSVTYSAKCKTACVLNG[Amide]
Cre06.g267750.t1.2	G240_Q298	Known Motif	Known Motif	TrimKR+ Amidation	5138.55	5135.59	59	GASVAAGSGDAVTREHTLVPGLVDAKVAGSSSGSGSVAAAAAAASGGGKSAGASKVDGQ[Amide]
Cre06.g273100.t1.1	D431_S488	Known Motif	Known Motif	TrimKR+ Amidation	5964.68	5960.53	58	DACLDCVGARLGGWACGECTAKPTACEQQRCIDCLRAQPNNSWGCYSASYAAACAGSS[Amide]
Cre06.g278122.t1.1	Q331_A404	Known Motif	Known Motif	TrimKR+ Amidation	7649.67	7644.84	74	QLLSGTATATATTRTTTATQADRGNSPVAKMTRCPFESSPLPLDGPALASDPAMTSVLVHEATANCLLWGLHRA[Amide]
Cre06.g278131.t1.1	L110_R168	Known Motif	Known Motif	TrimKR+ Amidation	6617.66	6613.42	59	LDSNVFRAGAALWQLILYPNGDEGHKGYISLYIGATLAPHWGPKEGVLCSWRFTIINMR[Amide]
Cre06.g278131.t1.1	T512_Q583	Known Motif	Known Motif	TrimKR+ Amidation	6571.78	6568.02	72	TKARSNSSGRHHDAVGAGSSSGGAGAGGSSGGGSSGGGASGAHGSHAHPHAHPHPHHVPASSPTALSPSNSQ[Amide]
Cre06.g278153.t1.1	S146_R153	Known Motif	Known Motif	TrimKR+ Amidation	879.028	878.504	8	SPPPLVDR[Amide]
Cre06.g278153.t1.1	N16_A35	Signal Peptidase	Known Motif	TrimKR+ Amidation	2169.43	2168.15	20	NAAVDERWLVGTVTVQQGRA[Amide]
Cre06.g278220.t1.1	R677_R678	Known Motif	Known Motif	TrimKR+ Amidation	329.406	329.236	2	RR[Amide]
Cre06.g278220.t1.1	E44_V90	Known Motif	Known Motif	TrimKR+ Amidation	4960.66	4957.2	47	ECDPGCQQCNRELGECECPYGLSGPTCQVALWPACRTSTAAGLPVFV[Amide]
Cre06.g278236.t1.1	L16_A24	Signal Peptidase	Known Motif	TrimKR+ Amidation	860.04	859.466	9	LGASAMQLA[Amide]
Cre06.g279400.t1.2	V506_A513	Known Motif	Known Motif	TrimKR+ Amidation	828.924	828.452	8	VVEAEGRA[Amide]
Cre06.g279400.t1.2	T115_V156	Known Motif	Known Motif	TrimKR+ Amidation	4858.25	4855.24	42	TLNETTYGWDTFHNMIFVDQPIGTGFSYSNDGRDRVFDEGRV[Amide]
Cre06.g281526.t1.2	D919_C929	Known Motif	Known Motif	TrimKR+ Amidation	1147.37	1146.56	11	DKDKVCALPGC[Amide]
Cre06.g284300.t1.1	I52_R60	Known Motif	Known Motif	TrimKR+ Amidation	1107.29	1106.63	9	IQAAWRAHR[Amide]
Cre06.g284300.t1.1	A381_V394	Known Motif	Known Motif	TrimKR+ Amidation	1422.61	1421.78	14	AAQAHALSLTDARV[Amide]
Cre06.g292249.t1.1	P3433_P3437	Known Motif	Known Motif	TrimKR+ Amidation	507.634	507.324	5	PPAKP[Amide]
Cre06.g292249.t1.1	A16_P112	Signal Peptidase	Known Motif	TrimKR+ Amidation	10480.6	10473.9	97	ARISSSGAAPAGEAAWEHDVSRSDATSTLQSWSNVANRCLSLNTYADSCDTRTDGSVYCKTCLTWRHEAGEAGCQRALARVLHVCAADRLMQWYSGP[Amide]
Cre06.g296300.t1.1	R475_S476	Known Motif	Sequence End	TrimKR+ Amidation	260.297	260.167	2	RS[Amide]
Cre06.g296300.t1.1	S129_R131	Known Motif	Known Motif	TrimKR+ Amidation	317.349	317.188	3	SGR[Amide]
Cre06.g296300.t1.1	L117_S129	Known Motif	Known Motif	TrimKR+ Amidation	1535.76	1534.74	13	LQDLNCVDRSMRS[Amide]
Cre06.g296300.t1.1	L442_A471	Known Motif	Known Motif	TrimKR+ Amidation	3162.72	3160.67	30	LVQDVPGLRVSAERCASGALFAFRCDLVVA[Amide]
Cre06.g296300.t1.1	G137_S204	Known Motif	Known Motif	TrimKR+ Amidation	6487.76	6484.06	68	GVDDERDSLWSVLAASGSAEHPEQPRTAASDSGSRSGSSTAAQAARDLAVVGSGSGSGSGIDGAGARS[Amide]
Cre06.g302350.t1.1	T229_T268	Known Motif	Known Motif	TrimKR+ Amidation	3412.81	3410.8	40	TAAAAAVGSGAAAKPAPAGITPGVEPAAGSDAAAVPAART[Amide]
Cre06.g304876.t1.1	P59_A161	Known Motif	Known Motif	TrimKR+ Amidation	9873.28	9867.61	103	PTTSGSRPGSKTRPSSTASSSSSSSSSSSSSSSSSSSSSSSSSSSSSSSSSSSSSSSSSLSSPSSSSAAAVAAPRPLPRDEDLVMVLPTAPHRLELAHTSARA[Amide]
Cre06.g304876.t1.1	M508_E622	Known Motif	Sequence End	Cleaved+ Amidation	11173.3	11166.7	115	MAALYGGARHRAAAALEAAGLSARGELDAHTAATRAELERLLPQEAWVAAASGLLAPTVSAAAARGRAKAEAAIAKAGGRGGLERGAVENGGGAAMEEVGRGGVGEEDEGAEGGE[Amide]
Cre06.g307650.t1.1	G562_D601	Known Motif	Known Motif	TrimKR+ Amidation	3977.54	3975.14	40	GVTPQAQLAFNAALLDAAHGLGLSAGLKNALDLLGRSFAD[Amide]
Cre06.g307650.t1.1	L103_G179	Known Motif	Known Motif	TrimKR+ Amidation	8221.19	8216.18	77	LADSGIRLYGYVHTLSDVATHTARPLSAVQADIAAWYGPGLAELLTGVFLDEVDPALSNAKAWDYYSQLAEAVQARG[Amide]
Cre06.g311500.t1.1	K845_R847	Known Motif	Known Motif	TrimKR+ Amidation	414.552	414.314	3	KLR[Amide]
Cre06.g311500.t1.1	D734_T747	Known Motif	Known Motif	TrimKR+ Amidation	1627.82	1626.85	14	DWQRLLQQEAALGT[Amide]
Cre06.g311950.t1.1	D495_W523	Known Motif	Known Motif	TrimKR+ Amidation	3365.74	3363.52	29	DHIWLMTHDEGACYAPSDIYGSSIFLTHW[Amide]
Cre06.g311950.t1.1	G391_G492	Known Motif	Known Motif	TrimKR+ Amidation	12182	12173.7	102	GMCTWRAFGSRNHTETFAWTYGLEVLMHEMLLQSEHRTFDPEAADFFYVPVYGSCFIFPLHCYADGPWWYAPSGPRVMHVTNMMLEVRDLIRKHFPYWDRRG[Amide]
Cre07.g313164.t1.1	F367_A394	Known Motif	Known Motif	TrimKR+ Amidation	2911.18	2909.42	28	FHWPFTARLGGGEAAADLPAQEEAGLEA[Amide]
Cre07.g313164.t1.1	L418_L506	Known Motif	Known Motif	TrimKR+ Amidation	9713.11	9706.92	89	LALDWLNRAEVRSALHAAPLAALPDWQPCSDVLYYAMDTADLVPLHVRMAVEEGLRVLVYSGDHDMVVPHTGTTAWLYGRASGGGRGRL[Amide]
Cre07.g319002.t1.1	L320_T448	Known Motif	Known Motif	TrimKR+ Amidation	13626.8	13618.3	129	LHQTGPVGSGNYANAFRLVFGNFFDLVGGAGRYLATLAAEANLLLLNLPWIRDLAYLATAPLDNLVNSNPLPLPQSNAQLRALLVTALNAYCTPEVTTPPALLLGSYKGPTLSLAIQPAVCPVQVDLET[Amide]
Cre07.g319002.t1.1	V492_S620	Known Motif	Sequence End	Cleaved+ Amidation	12086.5	12079.3	129	VLGTDVTLRLGGGSTATTLRSSARQLDIVPVLNQFFFRGLFSAFVADNIATRNITGGPVLQASSVAAPAPGAGTNGAVVFRTPAAAAAAAAAGAAGGSGLQGGGGGVGGGAGGGVSSAGEEVPTLYKAS[Amide]
Cre07.g320050.t1.1	C199_V212	Known Motif	Known Motif	TrimKR+ Amidation	1637.93	1636.78	14	CWPQVSNFIDVTMV[Amide]
Cre07.g320150.t1.2	G323_F349	Known Motif	Sequence End	Cleaved+ Amidation	3084.54	3082.57	27	GDMWVQYTVAFPPSLTEEQKAAVRTLF[Amide]
Cre07.g321600.t1.2	T197_S221	Known Motif	Known Motif	TrimKR+ Amidation	2119.23	2118.04	25	TGSSSGGSVGTAALPREAAVGSGGS[Amide]
Cre07.g325050.t1.1	R454_G455	Known Motif	Known Motif	TrimKR+ Amidation	230.271	230.156	2	RG[Amide]
Cre07.g325050.t1.1	G744_R767	Known Motif	Sequence End	Cleaved+ Amidation	2673.97	2672.35	24	GDPGVDDAFGTIIQWLHSRIGYTR[Amide]
Cre07.g325050.t1.1	C162_R197	Known Motif	Known Motif	TrimKR+ Amidation	3690.22	3687.66	36	CFGVCDDDLGACYCDGPMGRVPAPADAPPGTPPIRR[Amide]
Cre07.g325715.t1.1	L477_D488	Known Motif	Known Motif	TrimKR+ Amidation	1311.44	1310.61	12	LLESGHDPCARD[Amide]
Cre07.g325715.t1.1	G226_E250	Known Motif	Known Motif	TrimKR+ Amidation	2640.13	2638.5	25	GAAGKWVVVLLRGGHFAATVFKARE[Amide]
Cre07.g325744.t1.1	L421_P429	Known Motif	Known Motif	TrimKR+ Amidation	1043.3	1042.61	9	LMARSLTRP[Amide]
Cre07.g325744.t1.1	K1024_S1056	Known Motif	Known Motif	TrimKR+ Amidation	3120.74	3118.86	33	KHAHRTGLIVGLSLGGAGLLALVLAGAVAAARS[Amide]
Cre07.g330750.t1.1	S668_S782	Known Motif	Known Motif	TrimKR+ Amidation	11188.8	11181.6	115	SACSAMAIDNLLLYVAKPYATSAATATLGGVSTKVVAGAEGPTNFLNISMSSYASVAPGTVTVTVKGDVALADLCVTPAAGGSRVCGYVLKGAQRTSGSTQSCCPAGNIAATLPS[Amide]
Cre07.g334150.t1.1	L16_L31	Signal Peptidase	Known Motif	TrimKR+ Amidation	1581.92	1580.96	16	LVVLLLANVGSATAEL[Amide]
Cre07.g336600.t1.1	L16_I38	Signal Peptidase	Known Motif	TrimKR+ Amidation	2189.42	2188.15	23	LHPARVADAAVTQGGADSGGARI[Amide]
Cre07.g342552.t1.1	E497_Q517	Known Motif	Known Motif	TrimKR+ Amidation	2332.44	2330.97	21	EGGGEPDLDPEMADDPFLDWQ[Amide]
Cre07.g342552.t1.1	A844_D898	Known Motif	Known Motif	TrimKR+ Amidation	5466.13	5462.72	55	AAPTMAVPSATATVMVGDVARVMADTLRQAVVEAHRAGYQQVPDGRGSGGGGGRD[Amide]
Cre07.g347000.t1.1	H326_P348	Known Motif	Known Motif	TrimKR+ Amidation	2135.41	2134.15	23	HAGELDAVVAGTAAATATSVKVP[Amide]
Cre07.g347000.t1.1	G1376_G1508	Known Motif	Known Motif	TrimKR+ Amidation	12251.9	12244.4	133	GSGIARAVLVGGLRSALAEPPAAAAASAHAAKSGRAAPHAAGSGSFGDVAASGGGNRSGVSYPAQALAAARLPGDSGLAALPPLLLPLPADHAGITVEFPAAADVPAAAAAAGMPPAPAPPAAPLPPPQTTQG[Amide]
Cre07.g352900.t1.1	L16_G99	Signal Peptidase	Known Motif	TrimKR+ Amidation	8601.06	8595.55	84	LPLSGAGGEDVGLKGLPAATERMRFRPALLDHLQLSGPTKLPTGLPTCCMPDGVELIPPSEVEAAVKPAGLGPKLYAVVLTDEG[Amide]
Cre07.g353600.t1.2	S36_K68	Known Motif	Known Motif	TrimKR+ Amidation	3757.17	3754.87	33	SFEGELTYVDYHDGTGDWALLDKAVRKFEPLGK[Amide]
Cre07.g353750.t1.2	L16_K67	Signal Peptidase	Known Motif	TrimKR+ Amidation	5798.38	5794.88	52	LALQVWSSLAQTPGQDKNNIQGELTYIDYHDGTGDWALLDKSNGRHFEPLGK[Amide]
Cre07.g356500.t1.1	L4601_S4618	Known Motif	Known Motif	TrimKR+ Amidation	2041.49	2040.2	18	LRIGVDFGRAMVRLVPRS[Amide]
Cre07.g356500.t1.1	D2855_R2876	Known Motif	Known Motif	TrimKR+ Amidation	2161.27	2160.02	22	DSTGGFLGDLEPGPVEGASNSR[Amide]
Cre07.g356500.t1.1	Q2942_S2964	Known Motif	Known Motif	TrimKR+ Amidation	2204.43	2203.16	23	QAASHRAATAAAAATPQLRASPS[Amide]
Cre07.g356500.t1.1	Q3008_S3030	Known Motif	Known Motif	TrimKR+ Amidation	2407.52	2406.09	23	QQHEPQCQAHGKEQGAGTSGSRS[Amide]
Cre07.g356500.t1.1	D3036_D3061	Known Motif	Known Motif	TrimKR+ Amidation	2458.67	2457.24	26	DIASKAEAQSLEGKAAAAAAAADITD[Amide]
Cre07.g356500.t1.1	A2807_V2852	Known Motif	Known Motif	TrimKR+ Amidation	4942.33	4939.37	46	AMGVDGHQGPEVPRAEAAAERTEADEAPGIDSDLLRWRDGEPQSRV[Amide]
Cre07.g356500.t1.1	G3618_F3678	Known Motif	Known Motif	TrimKR+ Amidation	5575.04	5571.68	61	GQQPGDASAAAHADANGGPGTGWSLGVADIETGLLADGGPPGDMGAAVSLGVRAATATAAF[Amide]
Cre07.g356500.t1.1	L16_A96	Signal Peptidase	Known Motif	TrimKR+ Amidation	8215.51	8210.41	81	LLSLNALVVAGEAQCGNASAAVGICGCVGLTNSSTAPHILVRAGLRPSLPLLATLAREHSARALQPNPDERLAVVDVHARA[Amide]
Cre07.g356900.t1.2	R794_R795	Known Motif	Known Motif	TrimKR+ Amidation	329.406	329.236	2	RR[Amide]
Cre07.g356900.t1.2	G948_S954	Known Motif	Sequence End	Cleaved+ Amidation	684.791	684.388	7	GLLPAES[Amide]
Cre07.g356900.t1.2	L782_R789	Known Motif	Known Motif	TrimKR+ Amidation	842.954	842.479	8	LQGGGEKR[Amide]
Cre07.g356900.t1.2	E798_G937	Known Motif	Known Motif	TrimKR+ Amidation	13546.7	13538.6	140	EEAAEEEGQDEEEGASKEAAAAAADGAGEAAAAAAASGGGNPLVHLLPTLSVIKELEAGAVQYDNLLYGWGRLLAALDDVVWRLAAAGGREPVPGLFAEGVRGAGEDGQEVEVAPPRCGYLHAAEGGAAGGGAGGGGGQG[Amide]
Cre08.g358569.t1.1	Y435_T461	Known Motif	Known Motif	TrimKR+ Amidation	3035.48	3033.51	27	YGLVHVRPGMEGGVYPAGWLEGTWFRT[Amide]
Cre08.g358583.t1.1	L126_G167	Known Motif	Known Motif	TrimKR+ Amidation	3960.51	3957.82	42	LQGMCVACMAAPATMGFLHAPPPSPSPSRSGGSSGSSSAGRG[Amide]
Cre08.g361150.t1.2	R141_I142	Known Motif	Known Motif	TrimKR+ Amidation	286.378	286.219	2	RI[Amide]
Cre08.g361150.t1.2	L97_S121	Known Motif	Known Motif	TrimKR+ Amidation	2631.04	2629.47	25	LGEQLHRLVSHPHGGQVAAVVAIRS[Amide]
Cre08.g361300.t1.1	P337_E412	Known Motif	Sequence End	Cleaved+ Amidation	7583.45	7578.71	76	PEGLPAITVGEVAWRNKGSAAAASDLTSTAAAATVYAPKYRACGGACVGALADFYAADLALFGWERPGPAPEGEGE[Amide]
Cre08.g361650.t1.1	Q154_Q161	Known Motif	Known Motif	TrimKR+ Amidation	1056.15	1055.55	8	QQQIREQQ[Amide]
Cre08.g361650.t1.1	V80_K149	Known Motif	Known Motif	TrimKR+ Amidation	7008.84	7004.57	70	VVVAIPDLQEHKFSDGGARFMFASELFDLAALTAAGVDHVPLAQLRGLVETGAGGAGSEAGSEAGQGRGK[Amide]
Cre08.g363100.t1.1	R1836_G1837	Known Motif	Sequence End	Extended+ Amidation	230.271	230.156	2	RG[Amide]
Cre08.g365050.t1.2	G159_S163	Known Motif	Known Motif	TrimKR+ Amidation	376.37	376.178	5	GGASS[Amide]
Cre08.g365103.t1.1	G110_S114	Known Motif	Known Motif	TrimKR+ Amidation	376.37	376.178	5	GGASS[Amide]
Cre08.g365141.t1.1	G159_S163	Known Motif	Known Motif	TrimKR+ Amidation	376.37	376.178	5	GGASS[Amide]
Cre08.g365150.t1.2	G159_S163	Known Motif	Known Motif	TrimKR+ Amidation	376.37	376.178	5	GGASS[Amide]
Cre08.g365200.t1.2	G159_S163	Known Motif	Known Motif	TrimKR+ Amidation	376.37	376.178	5	GGASS[Amide]
Cre08.g365205.t2.1	G159_S163	Known Motif	Known Motif	TrimKR+ Amidation	376.37	376.178	5	GGASS[Amide]
Cre08.g365300.t1.2	G159_S163	Known Motif	Known Motif	TrimKR+ Amidation	376.37	376.178	5	GGASS[Amide]
Cre08.g367750.t1.1	K403_G412	Known Motif	Sequence End	Cleaved+ Amidation	1142.28	1141.62	10	KELLEQQQAG[Amide]
Cre08.g369300.t1.2	V272_I309	Known Motif	Known Motif	TrimKR+ Amidation	4151.67	4148.87	38	VQYVPPPPPAVPGCENQHKLCSHWAESGECESNPGYMI[Amide]
Cre08.g370900.t1.1	S16_T36	Signal Peptidase	Known Motif	TrimKR+ Amidation	2213.56	2212.25	21	SSALLEAAAQKDNLIKVDVKT[Amide]
Cre08.g373346.t1.1	I371_K390	Known Motif	Known Motif	TrimKR+ Amidation	2380.82	2379.38	20	ITEHTRNFLTNILLIDLARK[Amide]
Cre08.g376720.t1.1	V1022_P1024	Known Motif	Known Motif	TrimKR+ Amidation	300.359	300.187	3	VSP[Amide]
Cre08.g376720.t1.1	L940_P1018	Known Motif	Known Motif	TrimKR+ Amidation	8204.42	8199.28	79	LMNAHYAADALRLGGFLNRTTGVVAAMDSQERAAATSGLGFAQGLLKDVADRYPVLWAELSIALHPPSPPAAPPSPPKP[Amide]
Cre08.g376950.t1.1	A16_K68	Signal Peptidase	Known Motif	TrimKR+ Amidation	5781.56	5777.96	53	ALPRGIHCGRKNPPSASSPKPPAALQTLEGTLQIQTMDEDEGANQLWFQQPKK[Amide]
Cre08.g376950.t1.1	N684_R771	Known Motif	Known Motif	TrimKR+ Amidation	8748.58	8742.35	88	NESAAACPRDCGPRCGDGYCDSARGEGHEVCSMDCPADVCGDGVCGASEDPVSCARDCCSGLAAPRCGDGVCDAFAGENCVTCAADCR[Amide]
Cre08.g382560.t1.1	R730_R731	Known Motif	Known Motif	TrimKR+ Amidation	329.406	329.236	2	RR[Amide]
Cre08.g382560.t1.1	G16_P34	Signal Peptidase	Known Motif	TrimKR+ Amidation	1908.19	1907.08	19	GILLRLAAASGREQGVSNP[Amide]
Cre08.g382560.t1.1	P382_M464	Known Motif	Known Motif	TrimKR+ Amidation	8984.16	8978.39	83	PRSRTLFFAGRVCGSRAQPSANGTYPNCPDVLGKEDAYSAATRQVAYYHHHNRTGWKVVTASKSYAIDMLTSKFCLAPSGGGM[Amide]
Cre08.g382560.t1.1	P230_P343	Known Motif	Known Motif	TrimKR+ Amidation	13002.7	12994.5	114	PLMYMVWQRLLSAGVRVADPAQADFFLVPVRVRLSYDSEKVVQAVSYIRATWPYWDGQPGGAAGERHIFVHTGDWGRDELSEEAQALTRNATWLTHWGLARDHEFAGWKAAHRP[Amide]
Cre09.g387502.t1.1	L16_T19	Signal Peptidase	Known Motif	TrimKR+ Amidation	430.505	430.261	4	LAQT[Amide]
Cre09.g387502.t1.1	D40_P56	Known Motif	Sequence End	Cleaved+ Amidation	1852.08	1850.98	17	DPPGTQPGIRGKYRDVP[Amide]
Cre09.g387950.t1.1	P936_S957	Known Motif	Sequence End	TrimKR+ Amidation	2376.88	2375.37	22	PAAAEAVKELLVVREQLLLMPS[Amide]
Cre09.g387950.t1.1	P810_M902	Known Motif	Known Motif	TrimKR+ Amidation	10237.7	10231	93	PSNVLISNPGGEHPIVKLTDFGLSKISEMTLETAHPEAGTPAYLAPECFDITNNKLTHQVDMYAFAVCIWAMLTGEIPWKNHNVVSVAYNVHM[Amide]
Cre09.g388134.t1.1	P533_L658	Known Motif	Known Motif	TrimKR+ Amidation	13517.7	13509	126	PPTLGSMLAAPFRLFERWVLIMEDAHALAAANRFVEMYTGGAVASLVLEGRQDVPVAALVECVVAEASRAGALALHVAMLDVPEQQQVLIMQQLEAARSLAQVTRMGGAAQERGNTFTMLWRGDGL[Amide]
Cre09.g388351.t1.1	V427_S524	Known Motif	Sequence End	TrimKR+ Amidation	10691.3	10684.2	98	VEWWSKDACRSSVKAVYLDGVKVDQQWAPKGTFKIPALNMAAASVPSAGREVCIELNAKSTCPTLQSFCARSAQGRCYYAMFSEDKTCCPLDTFVAVS[Amide]
Cre09.g388353.t1.1	V476_S573	Known Motif	Sequence End	TrimKR+ Amidation	10661.3	10654.2	98	VEWWSKDACRSSVKAVYLDGVKVDQQWAPKGTFKIPALNMAAASVPSAGREVCIELNAKSACPTLQSFCARSAQGRCYYAMFSEDKTCCPLDTFVAVS[Amide]
Cre09.g388355.t1.1	V473_S570	Known Motif	Sequence End	TrimKR+ Amidation	10691.3	10684.2	98	VEWWSKDACRSSVKAVYLDGVKVDQQWAPKGTFKIPALNMAAASVPSAGREVCIELNAKSTCPTLQSFCARSAQGRCYYAMFSEDKTCCPLDTFVAVS[Amide]
Cre09.g388393.t1.1	L401_R413	Known Motif	Known Motif	TrimKR+ Amidation	1424.71	1423.85	13	LVHFAQSGKVALR[Amide]
Cre09.g390750.t1.1	P161_E167	Known Motif	Known Motif	TrimKR+ Amidation	808.929	808.318	7	PCHHMGE[Amide]
Cre09.g390750.t1.1	G449_G480	Known Motif	Known Motif	TrimKR+ Amidation	3633.22	3630.87	32	GLLGPRTHGATMMQREAARWLNATFPYFARRG[Amide]
Cre09.g390750.t1.1	D171_D236	Known Motif	Known Motif	TrimKR+ Amidation	7159.99	7155.21	66	DAGWHNLTAWSHTRCAGVCDDDVAMCYCPADTKYGHREAPPGAKPGTPPEQRGRPLFMCTPGTDKD[Amide]
Cre09.g390850.t1.1	L144_W251	Known Motif	Known Motif	TrimKR+ Amidation	11988.7	11981	108	LLLSQLLTAWLEDWGRQLPEGAEQGVAALVAQLYDIHQAAVLQRGVMEYFHISKSGGTSWNAAAKMNGCVRAQAGGSHVKGFDDECRWIDQAVYKNITGGRKIMWGRW[Amide]
Cre09.g390875.t1.1	P250_K253	Known Motif	Known Motif	TrimKR+ Amidation	436.555	436.287	4	PPPK[Amide]
Cre09.g390875.t1.1	S261_R271	Known Motif	Sequence End	Cleaved+ Amidation	1273.46	1272.72	11	SPPPRPSPRQR[Amide]
Cre09.g393300.t1.2	Q72_G211	Known Motif	Known Motif	TrimKR+ Amidation	14736.5	14727.4	140	QAGGTVHVAGHFFLHDPSRPIHSTQLQALDEAKDWASQEGALVLKSPHSGREWPLTLLLAGPWSNPHRHRYPGRLSAALTDLDPVDAALLEFHVIARPGFHTFCTFLAATARAPAWPPLGGVGGVGGGGDEAGREEGDGG[Amide]
Cre09.g393700.t1.1	M146_T156	Known Motif	Known Motif	TrimKR+ Amidation	1289.51	1288.69	11	MLSQLREELAT[Amide]
Cre09.g397660.t1.1	T33_V45	Known Motif	Known Motif	TrimKR+ Amidation	1346.46	1345.68	13	TDAATEQLASELV[Amide]
Cre09.g397956.t1.1	R609_E610	Known Motif	Known Motif	TrimKR+ Amidation	302.334	302.177	2	RE[Amide]
Cre09.g397956.t1.1	E613_R636	Known Motif	Known Motif	TrimKR+ Amidation	2457.43	2456.07	24	EGGSKGRGSERAHGEEDEEDGGGR[Amide]
Cre09.g397956.t1.1	E257_P285	Known Motif	Known Motif	TrimKR+ Amidation	3285.64	3283.64	29	EATPNLTWLHHWGLTADAPHSGWRAAHRP[Amide]
Cre09.g397956.t1.1	L641_A712	Known Motif	Known Motif	TrimKR+ Amidation	6680.93	6677.11	72	LNSSSSSGSHSSGSSSSSGGHSNGSSSSSGEGRPLWTRWGSLLRAALLGRGGGATGDEEAFRGAGGAGGGGA[Amide]
Cre09.g400600.t1.1	F543_S650	Known Motif	Known Motif	TrimKR+ Amidation	11411	11403.8	108	FLVTNSGIILSQALQKNFGFNTSDIGPDYLTKQVVSDVVQFLKDNEADLDYGLAYVPGVVGYGLLTLMGLDDRFTIPDLISDALIAMYAMAEVPVQVLGGGSSSSSAS[Amide]
Cre09.g401256.t1.1	A363_E369	Known Motif	Sequence End	TrimKR+ Amidation	761.796	761.364	7	AAHQAHE[Amide]
Cre09.g401900.t1.2	L288_R337	Known Motif	Known Motif	TrimKR+ Amidation	5728.62	5725.07	50	LRLSVLQMIGQGNVQLRTNPGYAPLHTVYDNTYINLPQASKDYILDLVRR[Amide]
Cre09.g403350.t1.1	L16_S22	Signal Peptidase	Known Motif	TrimKR+ Amidation	756.947	756.504	7	LAIKARS[Amide]
Cre09.g404250.t1.1	L1831_A1843	Known Motif	Known Motif	TrimKR+ Amidation	1229.52	1228.64	13	LCIAPPASVMSAA[Amide]
Cre09.g404250.t1.1	G292_S397	Known Motif	Known Motif	TrimKR+ Amidation	10994.3	10987.5	106	GEVLREGFCAGVGKVESTGADAAVTLRSLATSLNVTLDELIRVNSHIKGGADTPIESQTNYFIPPCTREVPPPPVPQAACGTTYSIFAASEPLDAQQGKPAQDPVS[Amide]
Cre09.g404250.t1.1	Y3099_V3234	Known Motif	Sequence End	Cleaved+ Amidation	14625.3	14616	136	YLDIRSLELRPSGHVWFRTNDNVYTGNSREMTKNDRYDWLSNDPNAPIPVCGAGWTDVAAAAVCRGAGYTGGTARILGTPTDANFGTWIWYGINNVTCASSSTVYTDCTFIPVEDPKGVDICGKVFAGVSCTSATV[Amide]
Cre09.g404800.t1.1	S474_G481	Known Motif	Known Motif	TrimKR+ Amidation	738.799	738.373	8	SNPTPPAG[Amide]
Cre09.g407050.t1.2	P696_K701	Known Motif	Known Motif	TrimKR+ Amidation	560.609	560.299	6	PSGSSK[Amide]
Cre09.g407050.t1.2	Q108_S166	Known Motif	Known Motif	TrimKR+ Amidation	6176.76	6173.1	59	QIRLEDAGNATFRAYAKVDLGEQAQLLRTGDNVEAPLTFQLDPAVAEELGLTDSGSGGS[Amide]
Cre09.g407950.t1.2	A16_R63	Signal Peptidase	Known Motif	TrimKR+ Amidation	4504.9	4502.29	48	ALAGARKLHASEAGGVSVIQAADASGASSLQHATSTADASGAIDVASR[Amide]
Cre09.g408000.t1.1	G16_W57	Signal Peptidase	Known Motif	TrimKR+ Amidation	4315.72	4313.14	42	GLALASARKLQTAVSDVSVIESAATYAHDDGTAVGQTDPGWW[Amide]
Cre09.g408000.t1.1	V61_F180	Known Motif	Known Motif	TrimKR+ Amidation	13503.4	13494.7	120	VEILLAVMSRCPDARAAEAVMDEVLARVHPIANIRLIYIAEVVNSTKEHTYGVICKHGDLECAGNAQQLCAQYWSRQAPAETGLDPWTRAWDFIKCQNREYEDLGKFSLANKCLEEAGFF[Amide]
Cre09.g408400.t1.1	Y1169_R1192	Known Motif	Sequence End	Cleaved+ Amidation	2719.08	2717.19	24	YCCGLCQLQHWREGGHDTSCPGLR[Amide]
Cre09.g411751.t1.1	P498_R506	Known Motif	Sequence End	TrimKR+ Amidation	879.034	878.527	9	PAARAPAAR[Amide]
Cre09.g411751.t1.1	P383_A403	Known Motif	Known Motif	TrimKR+ Amidation	1830.04	1828.97	21	PGAPAAPATGRGRGAAPPSTA[Amide]
Cre09.g413250.t1.2	A16_I36	Signal Peptidase	Known Motif	TrimKR+ Amidation	2048.28	2047.04	21	AVHGLGDGPGPSDVPYVEAVI[Amide]
Cre09.g414550.t1.2	T276_D319	Known Motif	Known Motif	TrimKR+ Amidation	4368.88	4366.31	44	TLQASGSIGAKGPQAHANKFGGAQGLRPRAQVTVETAVTLAHGD[Amide]
Cre09.g414550.t1.2	Q365_C443	Known Motif	Known Motif	TrimKR+ Amidation	9325.48	9319.55	79	QCYQRSSILGWSVYDVFLENYFASFPPQQLLVQYTEDLEAQPLEVLQRVEAHIGVPHHDYNQTQIATVYNARGCYKWRC[Amide]
Cre09.g414600.t1.1	H716_A741	Known Motif	Known Motif	TrimKR+ Amidation	2893.41	2891.58	26	HGANLRSWLALKGWVALKMTDVAERA[Amide]
Cre09.g414800.t2.1	L28_A117	Known Motif	Known Motif	TrimKR+ Amidation	9570.66	9564.86	90	LNALKDVSQPQGGVPAHKQIAARLEALRARPDEYSEAALDDLVPHLPGWGSVDDFNLFAGYVTVDEEAGRALFYVLAEAVDEPPAAAGRA[Amide]
Cre09.g417000.t1.2	Y362_H391	Known Motif	Sequence End	Cleaved+ Amidation	3552.05	3549.71	30	YTPLEFYIMAKMKGPGNFNSYVLSNQHQHH[Amide]
Cre09.g417000.t1.2	N57_L105	Known Motif	Known Motif	TrimKR+ Amidation	5538.19	5534.78	49	NATYEDAHKTDGAWVTISNGIAYVESKQDGYETRLFASLLQLYRAMARL[Amide]
Cre10.g428950.t1.2	V160_H281	Known Motif	Known Motif	TrimKR+ Amidation	13025.7	13017.1	122	VMWESGKVVSAVCHGPMALVHAKLSDNSSLVAGRAMTGFSNAEEEWLGSSNNVCGLCYPGNEATGCSAGLSPANCSGPHMPTEYAKQGSFLLEDGLKASGAIYMSTQQDWARFYFRPHVVRH[Amide]
Cre10.g430100.t1.1	I252_P287	Known Motif	Known Motif	TrimKR+ Amidation	4176.75	4174.07	36	ILTPELLHMTENCTFLTHWGLHRNHSGGNWLASHRP[Amide]
Cre10.g430100.t1.1	Q346_Y393	Known Motif	Known Motif	TrimKR+ Amidation	5379.88	5376.55	48	QDYSAGTRQQVAHHHWNRPNWTITTHTPAYAEALSTHIFCLSPTGGGY[Amide]
Cre10.g430100.t1.1	P176_I248	Known Motif	Known Motif	TrimKR+ Amidation	8385.67	8380.4	73	PLVQVLLQRMLSSGVRTTDGDSADYYFIPLLMRTRTHTVNHLAAVVHYVRKHWPWWDRTGGGHRHLLVAPGDI[Amide]
Cre10.g430200.t1.2	C16_E31	Signal Peptidase	Known Motif	TrimKR+ Amidation	1815.08	1813.94	16	CIDHSFVGAQRKAVRE[Amide]
Cre10.g430200.t1.2	F685_G704	Known Motif	Sequence End	Cleaved+ Amidation	2399.62	2398.08	20	FEFQGCSPEKLDNELTWYHG[Amide]
Cre10.g431200.t1.2	S1239_V1375	Known Motif	Known Motif	TrimKR+ Amidation	12493.5	12486.2	137	SVAQAMRAAAEAAAQGVASAGKQATGAVAGAGRSAAEELHSAVGTAQHEVEAAGEAVRHGASSAADAARKAGQATAGAAAAAAGALQSGVGHAGAEVTGAAADVAQKAQHGAEHAAEKVAEAAADAARNAAGAAATV[Amide]
Cre10.g434650.t1.1	A696_A712	Known Motif	Known Motif	TrimKR+ Amidation	1811.12	1810.02	17	ASPPPHRASPPPRFVKA[Amide]
Cre10.g434900.t1.1	V223_T303	Known Motif	Known Motif	TrimKR+ Amidation	8466.64	8461.32	81	VLAVAVEDMDCRVQAGVTRQQLNQHLHDTGLFFPVDPGADATLGGMAATRASGTNAVRYGTMRDAVIGLTAVLADGRVVRT[Amide]
Cre10.g436300.t1.2	R16_G41	Signal Peptidase	Known Motif	TrimKR+ Amidation	2936.12	2934.31	26	RPYAAQFGVKATDSEEGDYSCNWERG[Amide]
Cre10.g437000.t1.2	A16_A22	Signal Peptidase	Known Motif	TrimKR+ Amidation	664.76	664.361	7	AYASLAA[Amide]
Cre10.g437800.t1.1	G629_P630	Known Motif	Known Motif	TrimKR+ Amidation	171.2	171.108	2	GP[Amide]
Cre10.g437800.t1.1	S1585_A1614	Known Motif	Known Motif	TrimKR+ Amidation	2937.29	2935.52	30	SSSRPHSCALSTALLGSPNIRAAAQAGSRA[Amide]
Cre10.g437800.t1.1	P1748_G1833	Known Motif	Known Motif	TrimKR+ Amidation	8001.71	7996.73	86	PSDSGAACVFSGLAGTASPTGAGTASDAGSNVRCSDSGTVCTASTIAPIPMSTSPIPPSGTWHSSAAASSVNSAKPAPASPDPARG[Amide]
Cre10.g443050.t1.2	T28_L55	Known Motif	Known Motif	TrimKR+ Amidation	3194.61	3192.6	28	TDEDILPGWMGTDFKPDVVQPDLISHRL[Amide]
Cre10.g443050.t1.2	G221_P320	Known Motif	Known Motif	TrimKR+ Amidation	11092.7	11085.4	100	GTAILFHSIKPTGELERKSLHTACPVIKGIKWSAAKWIHVGHYAMGNEQAEMIEQHPQPKVKPQNLPPGCEDSDEMCPDWAEAGECERNASFMIGTRARP[Amide]
Cre10.g448200.t1.1	Q285_Y406	Known Motif	Known Motif	TrimKR+ Amidation	12746.1	12738.3	122	QRQQARQLPEQHQQQQQQRSVIHRWAAGAMRGAAGGSHPYGASTGAATATKSTSSGGAGAGGGGGGPVLPSAEERLSGWLAEPVAAGDSDDAFLAALEACEPGVRWDHFAHLRLAWLYLVRY[Amide]
Cre10.g448200.t1.1	A783_S915	Known Motif	Sequence End	Cleaved+ Amidation	13983.6	13975	133	AGDLGSLLGMDVSQLQEVVRDVARGIAARLPTAPEPAPSAAGKSARARISVDVGDGKPRVGGGSKQGDCSDDEEEEGEWLSVGDHEAWGVVTALNDKALRVDGEDAELEKMLGSDRVPLMRAALPQYRLLFTS[Amide]
Cre10.g450150.t1.2	C243_P304	Known Motif	Known Motif	TrimKR+ Amidation	6952.13	6947.7	62	CWNVEVQEVMIRGTTSHLPALMEAAELLGPPQVLRLRTIYNYDLRVPLLQPATPAGQEAKRP[Amide]
Cre10.g451250.t1.1	D981_G1120	Known Motif	Known Motif	TrimKR+ Amidation	13547.1	13538.9	140	DAAATAPVAGAAAAAPSGGPPVHRGRSAIALGQDDVVFLPPGACRTQQSIPRQHSNRMLTLAGRPSVTGARASTGGHTDGSGLLSPPHGPTLASTATGSTTVSPGLALIERSAWEAVAAAVPSTMAAPGVGRTSGNRVSG[Amide]
Cre10.g453350.t1.2	F598_Q665	Known Motif	Known Motif	TrimKR+ Amidation	7590.59	7585.61	68	FGAGVGFGGGPFGGVGYGVGYGPYGYGGRMNEEMLMTEMLFRLRQLQRQHPDFVSGQMLQQWEQDLRQ[Amide]
Cre10.g453350.t1.2	T95_E166	Known Motif	Known Motif	TrimKR+ Amidation	7870.75	7865.94	72	TTGDPAEYAETFARSLHDRWGVGSSECNNGVLFFLSLNDRQLYISTGAGAKHALSFDVLGDIISDIRPVLRE[Amide]
Cre10.g453350.t1.2	D244_L383	Known Motif	Known Motif	TrimKR+ Amidation	12647.5	12639.9	140	DQAALRANSYNPTSCPVCLEDFATDLDTAQRAAEGASAPSAAAAAAADRAAGASGAAGAGTSGGAAGAGSGGAAGAGLSHQRSGSAGAVAAAAGMDVPLQEVGSFSSAAGASWGGEARGLSGEAAAAGQDGSSKGPQALL[Amide]
Cre10.g457950.t1.1	G637_Q660	Known Motif	Known Motif	TrimKR+ Amidation	2740.09	2738.33	24	GHISWQPLFLLVDAWLEENCGQGQ[Amide]
Cre10.g458850.t1.2	G16_P32	Signal Peptidase	Known Motif	TrimKR+ Amidation	1897.17	1896.03	17	GLYQEAEARPRSTLLPP[Amide]
Cre10.g458950.t1.2	R220_H221	Known Motif	Known Motif	TrimKR+ Amidation	310.36	310.194	2	RH[Amide]
Cre10.g458950.t1.2	G174_V216	Known Motif	Known Motif	TrimKR+ Amidation	4099.54	4097.12	43	GLLQAGTGDVGRHAAAGAVGSSSTGTGALLYGHAHSRSELLPV[Amide]
Cre10.g458950.t1.2	A236_Y318	Known Motif	Known Motif	TrimKR+ Amidation	8090.13	8085.43	83	ALLQAAAGSSSGGSSNSLMYKLLKQVTDKAANNDGGRDEDGASDVYNDDEEEEEAEAEADAAASEDGDEDEGGGGGGGGGGGY[Amide]
Cre10.g459450.t1.2	L179_D189	Known Motif	Known Motif	TrimKR+ Amidation	1197.4	1196.71	11	LGGGLLRLERD[Amide]
Cre10.g463900.t1.1	H469_V502	Known Motif	Known Motif	TrimKR+ Amidation	3843.34	3840.95	34	HAGVAEESADALWGLRLRAFDHLTHMPSHTYVRV[Amide]
Cre10.g463900.t1.1	A138_T196	Known Motif	Known Motif	TrimKR+ Amidation	5677.33	5673.86	59	AATTAAQLVGLLPPSGSSSKGGGPRAAGQLRLMARLTHCPPSYDGEQQGAADGSKGAGT[Amide]
Cre10.g463900.t1.1	A802_A899	Known Motif	Known Motif	TrimKR+ Amidation	10115.7	10109.4	98	ALAAEWAALRAANSLVPYDVPYPPGQGLGIVVPGWRLLANVLGRMAEARLAVLSGNLAAAAEALGQAAVVEGSGGYYEPPRLGPQPARQCLGWVLLRA[Amide]
Cre10.g465300.t1.1	V836_R849	Known Motif	Known Motif	TrimKR+ Amidation	1491.72	1490.79	14	VVHFSFPSAAAFGR[Amide]
Cre10.g465300.t1.1	V2883_S2903	Known Motif	Known Motif	TrimKR+ Amidation	2328.62	2327.22	21	VRVGIHSGLDEGADVFWTKRS[Amide]
Cre10.g465300.t1.1	E3513_E3579	Known Motif	Known Motif	TrimKR+ Amidation	6539.25	6535.31	67	EEPEGWGQPPHTPPLAPPLLQPLDSAGVSGSGPLLSSPNNASVPAATGVRAIAPAAAAWHAGGTGRE[Amide]
Cre10.g465300.t1.1	P1335_L1413	Known Motif	Known Motif	TrimKR+ Amidation	7822.61	7818.05	79	PSLQPRASDPVGGGGRAAEAAAAAAAAVSAGVTAAPGSPLAPRSASASRPATGPSQLQQQQQQQQLLQQQQQQQQLSVL[Amide]
Cre10.g465300.t1.1	M3167_L3251	Known Motif	Known Motif	TrimKR+ Amidation	7994.08	7988.96	85	MGQTLVSGSIQRLLQASGGPLLEHMHVEPLLPSAATAAARDGGGSSLHAGGAVTADGMLSMAMGSAAGGGGGGGGGMASPRTPRL[Amide]
Cre10.g465300.t1.1	S1514_G1642	Known Motif	Known Motif	TrimKR+ Amidation	11978.2	11970.8	129	SALAMGSNSSGGTLAPPGASPLSPPQHISPPQHGGGSARLTSPNAGDWAVSASGGSITGGSGFDVLLPSGPSLIGAAPSRSMSRFAMDAGALAARSPSRSWMAAAGLYGAGGGAAASPHAVEDGGAAGG[Amide]
Cre10.g465450.t1.2	R571_G572	Known Motif	Known Motif	TrimKR+ Amidation	230.271	230.156	2	RG[Amide]
Cre10.g465450.t1.2	L554_R568	Known Motif	Known Motif	TrimKR+ Amidation	1510.72	1509.84	15	LLQAAEAAEAAAARR[Amide]
Cre10.g465450.t1.2	G575_R592	Known Motif	Known Motif	TrimKR+ Amidation	1797.86	1796.84	18	GIQQGGAVGEEGEGEEPR[Amide]
Cre10.g465450.t1.2	L862_E902	Known Motif	Known Motif	TrimKR+ Amidation	4069.42	4067.08	41	LQEAAEAAEASKAAAETEGRKAAAEGRKAAKAAEGKEGGRE[Amide]
Cre10.g465450.t1.2	A596_Y654	Known Motif	Known Motif	TrimKR+ Amidation	6060.01	6056.12	59	AVFVMGLPRSGSTLVETMLAAIPGVWGAGEDTAMAPLTTAVNQLLATQGLSQPDKLAEY[Amide]
Cre10.g465450.t1.2	A365_G471	Known Motif	Known Motif	TrimKR+ Amidation	9164.4	9159.16	107	AAAAAAGGAGTAAGATDEEEDEGDEEALQQTLAAAGEAGGVGGSAADAAASAASIAVLAQLPGLGSSSSSSGSSSGSSGEGDGSSSSSTGAATAAASFLTAAAAAAG[Amide]
Cre11.g467540.t1.1	S16_L25	Signal Peptidase	Known Motif	TrimKR+ Amidation	977.101	976.472	10	SAATCQVEGL[Amide]
Cre11.g467614.t1.1	G162_R248	Known Motif	Known Motif	TrimKR+ Amidation	9628.82	9622.19	87	GSQQCVDDTASPPCVWPQFRFEGQCVEDPCQFSPCAKHERCITAPDGSDVFCACKGQRVDGVCKLSPCLTDPCPQPWATCFNNNDWR[Amide]
Cre11.g467660.t1.1	S42_L50	Known Motif	Known Motif	TrimKR+ Amidation	795.894	795.431	9	SGGVPNPGL[Amide]
Cre11.g467660.t1.1	W552_G564	Known Motif	Known Motif	TrimKR+ Amidation	1788	1786.89	13	WIQQHFPYWDRRG[Amide]
Cre11.g467660.t1.1	A54_R84	Known Motif	Known Motif	TrimKR+ Amidation	3399.77	3397.77	31	ALPRDANTTEAVASLYDHHILHQSNKALGTR[Amide]
Cre11.g467660.t1.1	P187_H244	Known Motif	Known Motif	TrimKR+ Amidation	6172.8	6168.72	58	PCTNGHKSQNDPVDLIVTHIGADGMDLDLSEGGWTASRCAGFCDADRASCWCPPDTKH[Amide]
Cre11.g467666.t1.1	L368_M378	Known Motif	Known Motif	TrimKR+ Amidation	1432.72	1431.7	11	LCYYRTLIEEM[Amide]
Cre11.g467670.t2.1	L361_L371	Known Motif	Known Motif	TrimKR+ Amidation	1432.72	1431.7	11	LCYYRTLMEEL[Amide]
Cre11.g467672.t1.1	D389_A488	Known Motif	Sequence End	TrimKR+ Amidation	10772	10765	100	DPLNGIGIWYNEVCEYDFSKPGFASATGHYTQMVWADTRTVGCGYTACPDGVMGLGAKTGVLVCQYWPPGNLDSASKFRDNVPPPRTFPDRCPNGYGSSA[Amide]
Cre11.g467691.t1.1	L769_G779	Known Motif	Known Motif	TrimKR+ Amidation	1138.42	1137.73	11	LLDVAGLLLRG[Amide]
Cre11.g467691.t1.1	L303_G340	Known Motif	Known Motif	TrimKR+ Amidation	3073.3	3071.48	38	LAADCAALRAAATATATASGAADGAGAGAEAGAAGAAG[Amide]
Cre11.g467691.t1.1	L809_K867	Known Motif	Known Motif	TrimKR+ Amidation	5359.52	5356.4	59	LLNSGAAAAAAHAAQAAAQAAEAAAEAAMEAAGLSSAQTSKGSDDSADDGDDGDGGAEK[Amide]
Cre11.g467691.t1.1	D1271_G1359	Known Motif	Known Motif	TrimKR+ Amidation	7344.84	7340.52	89	DSSAGRSGGAGGGGVLGGFGGHGLHGGGGGAHAGGHGLGGGGGGGGHGLMGGSGGGGGLGGGVRPQHHRPHLATAAQLAGVAGSAAGGG[Amide]
Cre11.g467779.t1.1	T803_E853	Known Motif	Known Motif	TrimKR+ Amidation	5934.6	5931.07	51	TLLGQRLRFAHPEDANEAERPSLSLARPYLHPGPHRAITVPRHRQEQEEQE[Amide]
Cre11.g468200.t1.1	L47_H51	Known Motif	Known Motif	TrimKR+ Amidation	579.657	579.32	5	LPQSH[Amide]
Cre11.g469350.t1.1	P819_G830	Known Motif	Known Motif	TrimKR+ Amidation	1296.37	1295.61	12	PQDQDAAWPGRG[Amide]
Cre11.g469350.t1.1	G833_A853	Known Motif	Known Motif	TrimKR+ Amidation	2061.16	2059.91	21	GASEGSALGLPLEGDMQDDEA[Amide]
Cre11.g469350.t1.1	A273_G301	Known Motif	Known Motif	TrimKR+ Amidation	2552.84	2551.32	29	AHLFRGGVLVFGDRVGPSGGGGGGAAAGG[Amide]
Cre11.g476250.t1.2	A952_S976	Known Motif	Known Motif	TrimKR+ Amidation	2425.68	2424.16	25	ASHNPATIAAMPSGRGMSANGRQGS[Amide]
Cre11.g476700.t1.2	N595_M622	Known Motif	Known Motif	TrimKR+ Amidation	2998.47	2996.37	28	NLEGNAVAMDDVVLERLDSCASRMAGMM[Amide]
Cre11.g480950.t1.2	P82_I109	Known Motif	Known Motif	TrimKR+ Amidation	3322.84	3320.52	28	PMGAYMWFCKEMREQVKADNPEFSVTDI[Amide]
Cre11.g481050.t1.2	E71_S90	Known Motif	Known Motif	TrimKR+ Amidation	2218.29	2216.96	20	EMQEYASTKSDSESEARSPS[Amide]
Cre11.g483351.t1.1	S875_L963	Known Motif	Sequence End	Extended+ Amidation	9943.41	9936.9	89	SIFNMTVNGVFRERIISPYSQWNAVSFKWTAMDLSPTQASSTTFCFTAVGSCADLSVLALQGRLQAAVFDPTHTCCPTFFLYTGRHRRL[Amide]
Cre12.g483550.t1.2	L579_R614	Known Motif	Known Motif	TrimKR+ Amidation	3471.84	3469.72	36	LAESGAEAGTEAGAEAGPGQALLTAMAQDLVYGPVR[Amide]
Cre12.g483550.t1.2	Q538_G575	Known Motif	Known Motif	TrimKR+ Amidation	3657.19	3655.01	38	QSLDQSAVAAAASLLQRLPALAQEVAPLVQAVSAAAAG[Amide]
Cre12.g485276.t1.1	V16_L35	Signal Peptidase	Known Motif	TrimKR+ Amidation	2245.58	2244.24	20	VALLPQGRAHQGRGHGWHRL[Amide]
Cre12.g486950.t1.1	A625_P635	Known Motif	Known Motif	TrimKR+ Amidation	962.97	962.438	11	AATSSADGTSP[Amide]
Cre12.g486950.t1.1	K297_A320	Known Motif	Known Motif	TrimKR+ Amidation	2464.94	2463.45	24	KPLSVSAQVWRAVASLAAALVTRA[Amide]
Cre12.g486950.t1.1	Q246_R275	Known Motif	Known Motif	TrimKR+ Amidation	3082.48	3080.66	30	QHHLSPSIVHLPPPAPSRSGAAGLGSAERR[Amide]
Cre12.g486950.t1.1	S586_A622	Known Motif	Known Motif	TrimKR+ Amidation	3617	3614.91	37	SGALPRVRGGSDSGRGHGPSATELVTSLPTDKAVGRA[Amide]
Cre12.g486950.t1.1	S385_Y462	Known Motif	Known Motif	TrimKR+ Amidation	7506.24	7501.76	78	SDGRGGQQTGKASPAPAPASSPTAAARPRQHFTAWAPRSAAVAVAASVRGTSMPGAAGAGAGIGGSFADDRAAASRRY[Amide]
Cre12.g488351.t1.1	L591_P603	Known Motif	Sequence End	Cleaved+ Amidation	1408.67	1407.78	13	LQRPPWPPPPAGP[Amide]
Cre12.g488351.t1.1	R16_L40	Signal Peptidase	Known Motif	TrimKR+ Amidation	2712.35	2710.46	25	RMRGVCHMALLALVAVSMAQRGQTL[Amide]
Cre12.g488400.t1.1	N104_P131	Known Motif	Known Motif	TrimKR+ Amidation	2763.03	2761.42	28	NGSAQRLAVAGHIAPGHDNVAAEPASRP[Amide]
Cre12.g488400.t1.1	M343_M420	Known Motif	Known Motif	TrimKR+ Amidation	8413.07	8407.63	78	MALLLPLRMPHLFTGIRHPPRNFLLHGPPGTGKTMLVERIASETGAALLVLTPGAILSKWAGESEKQLRGVFTAAARM[Amide]
Cre12.g488550.t1.2	A16_V42	Signal Peptidase	Known Motif	TrimKR+ Amidation	2839.17	2837.33	27	AEDGTPRLVCTNSCSKSKNGVCEEGRV[Amide]
Cre12.g489900.t1.1	G2207_T2248	Known Motif	Known Motif	TrimKR+ Amidation	4676.16	4673.31	42	GKGPMETFWIEEPPASSQAQHEERSEAQQAQQLAKQPLVGRT[Amide]
Cre12.g491200.t1.1	A70_V128	Known Motif	Known Motif	TrimKR+ Amidation	5188.47	5185.33	59	ADCDDDGVADWVCIDPTGPDPTTAAGGGAAASGGAGGAGGGAGGVRSVTNVSLSGDVGV[Amide]
Cre12.g491200.t1.1	L154_R270	Known Motif	Known Motif	TrimKR+ Amidation	12733	12724.5	117	LCPEVFGGPDECEQPDDWCVHPAMSLGRVDCDGDGILDLVCSDAEGNRGLLLSGSSPPCDSEQDGWSLAPREWCPGYFVDVRVCPGPAWWCTHTSAVLQQADCDGDEIQDWVCSDDR[Amide]
Cre12.g492152.t1.1	Q64_A66	Known Motif	Sequence End	Extended+ Amidation	372.428	372.23	3	QRA[Amide]
Cre12.g494650.t1.1	P1076_L1088	Known Motif	Known Motif	TrimKR+ Amidation	1516.83	1515.86	13	PPPHRSLMARSRL[Amide]
Cre12.g494650.t1.1	F746_H770	Known Motif	Known Motif	TrimKR+ Amidation	2984.24	2982.42	25	FQMRHGHGHQHQHQGHAPVHGRDRH[Amide]
Cre12.g498750.t1.1	S302_P311	Known Motif	Known Motif	TrimKR+ Amidation	997.126	996.565	10	SRGQVAGARP[Amide]
Cre12.g502450.t1.1	G181_V292	Known Motif	Known Motif	TrimKR+ Amidation	12831.3	12823.4	112	GLAWVFWQRLLGAGVLTTNGDEADWFYIPVKLRSTSDGYSLKDAVSYIRSHWPWFERYGGNRHFVLHSGDTGRGEVTGAIREDATLANITWLHHWGLTEDYPSSGWRKAHRV[Amide]
Cre12.g509950.t1.1	S789_R794	Known Motif	Sequence End	Extended+ Amidation	773.854	773.444	6	SSNRRR[Amide]
Cre12.g509950.t1.1	N753_T770	Known Motif	Known Motif	TrimKR+ Amidation	2200.43	2199	18	NLESGDDRVRFSCEWMRT[Amide]
Cre12.g513300.t1.2	H415_T424	Known Motif	Known Motif	TrimKR+ Amidation	1022.23	1021.54	10	HLAPLTCPAT[Amide]
Cre12.g513300.t1.2	A307_T330	Known Motif	Known Motif	TrimKR+ Amidation	1900.94	1899.89	24	AGQAGGAAEAGGGGGTGGDAVGRT[Amide]
Cre12.g516300.t1.1	S697_Y712	Known Motif	Known Motif	TrimKR+ Amidation	1710.86	1709.84	16	SLPGRGSAQVVTDDFY[Amide]
Cre12.g516300.t1.1	D781_A850	Known Motif	Known Motif	TrimKR+ Amidation	7675.62	7670.88	70	DLVVDSLNGTDNQAFVYDSSYAWPFKTIQAALVNINQCDRILLRAQTHAGGFGIYRPNVTITTYPADLAA[Amide]
Cre12.g518200.t1.1	V16_A26	Signal Peptidase	Known Motif	TrimKR+ Amidation	995.061	994.49	11	VEDGAAAGVHA[Amide]
Cre12.g519401.t1.1	D993_H1015	Known Motif	Known Motif	TrimKR+ Amidation	2396.65	2395.23	23	DVSAAPPPAPDARTQVLDALQQH[Amide]
Cre12.g519401.t1.1	G572_E626	Known Motif	Known Motif	TrimKR+ Amidation	6067.76	6063.95	55	GGPGDFMDHLDVVCLQETHVLDSDIDLVTADLAAAAQRLHAREWTAWWAPAQKPE[Amide]
Cre12.g519401.t1.1	V117_W187	Known Motif	Known Motif	TrimKR+ Amidation	7698.72	7694.05	71	VSGLPHGLPEGLQRDLVQHLLSTPVEEITRDVFSYQFSQPVLQSGQVLVKVGDTARLPSADDAFAVGLGRW[Amide]
Cre12.g519401.t1.1	L16_K110	Signal Peptidase	Known Motif	TrimKR+ Amidation	9498.79	9492.89	95	LISLLWEPLLLAAAAAGVDGPAQRLGIPVTSRGGGGGAAAAVVCIQFDATFPCELESKLSELLDEGGGVVAPAAGDVPSLRWEAEAQYSEAGPPK[Amide]
Cre12.g519401.t1.1	A440_Q568	Known Motif	Known Motif	TrimKR+ Amidation	11121.4	11114.6	129	AAKQALAAAAAVQAAATAAAAAAAAAAGATGTPAAAEAGAAAAAAAAAGVSGTMTAVEATAAAGVEPASPPAAPVSTAGLGGIVGPAVLPAGWSSDGGVGDEGLAGGVGQGLLGDAEAAPNVNAKLLCQ[Amide]
Cre12.g523300.t1.2	V534_Y552	Known Motif	Known Motif	TrimKR+ Amidation	2130.48	2129.21	19	VAGQVREVLDKSKALQARY[Amide]
Cre12.g523300.t1.2	A269_G334	Known Motif	Known Motif	TrimKR+ Amidation	7247.39	7242.84	66	AVLPPSARSLYYVDLIGNISSSNTRKTVQATVVDIDLRYPLMGGWKVDFTLGYSVPLTGFLFHTKG[Amide]
Cre12.g524900.t1.1	L16_G53	Signal Peptidase	Known Motif	TrimKR+ Amidation	4051.73	4049.07	38	LSDISSLTTLSCVSKACRESSRAALQVCTELRPCLPRG[Amide]
Cre12.g531150.t1.1	G945_A950	Known Motif	Known Motif	TrimKR+ Amidation	689.834	689.35	6	GMWARA[Amide]
Cre12.g531750.t1.2	A408_R412	Known Motif	Known Motif	TrimKR+ Amidation	523.596	523.305	5	AAAHR[Amide]
Cre12.g531750.t1.2	E336_M400	Known Motif	Known Motif	TrimKR+ Amidation	7271.21	7266.58	65	ELTELEQKYSEEPPPMAIAAREFATTQLSDAAVSCYLYRTLVAYGRLYLSEKGSDVPEEVELPAM[Amide]
Cre12.g533500.t1.2	G747_W748	Known Motif	Known Motif	TrimKR+ Amidation	260.296	260.134	2	GW[Amide]
Cre12.g533500.t1.2	T1668_G1677	Known Motif	Known Motif	TrimKR+ Amidation	701.738	701.353	10	TAAAAAGGGG[Amide]
Cre12.g533500.t1.2	Y2072_G2121	Known Motif	Known Motif	TrimKR+ Amidation	4489.81	4487.08	50	YYPPGYAGPAGSTNAPGGSETAAAAGGGSAGPTPPGTSGQQPQLLMTGGG[Amide]
Cre12.g537150.t1.2	R806_L807	Known Motif	Known Motif	TrimKR+ Amidation	286.378	286.219	2	RL[Amide]
Cre12.g540850.t1.1	S601_Q676	Known Motif	Known Motif	TrimKR+ Amidation	7810.34	7805.52	76	SLGQDTDPATSGYPSCSVYPAPSGVRQDSAGRLWSSEGGKSCVYRTSDGRSAAWFDVAPACAADPSDANIHSTDAQ[Amide]
Cre12.g541352.t1.1	P391_G450	Known Motif	Known Motif	TrimKR+ Amidation	6302.99	6298.99	60	PGARDTVFFMHGVLDTSMAWVSGGVTGSQAFAAWEAGLDVWLGNSRGNAPRQHSDPACRG[Amide]
Cre12.g541352.t1.1	L1166_A1291	Known Motif	Known Motif	TrimKR+ Amidation	14168.5	14159.2	126	LILGRSFCFPLYIPTPLGRALTFKLLLSASRIPGLGELMRLGFKAMLDGDVSQWDRALQMPHYNAEDMPAISLDQVLHLVQLAFSDCFRLYDYGSGTANRLHYGVSQPPDVSAEYWRLDMPVHLVA[Amide]
Cre12.g541352.t1.1	A985_E1125	Known Motif	Known Motif	TrimKR+ Amidation	13318.1	13309.9	141	ATSTDQLASSAAGVLQAGQATARGRGPLYAASLQHGLTGPARLGIRNALQGFGAGAGVDPGPTATTGSGMGAAGQAFPAMLSEPGAAAAAASGGAGSAAQAALAVAAAAAAPPPPPYKLRCVAHSLGGMSVLIHLVNRLRE[Amide]
Cre12.g542900.t1.1	G801_S808	Known Motif	Known Motif	TrimKR+ Amidation	763.827	763.347	8	GTNAGRCS[Amide]
Cre12.g542900.t1.1	G812_N830	Known Motif	Known Motif	TrimKR+ Amidation	1685.77	1684.82	19	GSASGNPSNSGALVVAANN[Amide]
Cre12.g546550.t1.1	V321_M332	Known Motif	Known Motif	TrimKR+ Amidation	1115.4	1114.66	12	VAAAVKGVLSAM[Amide]
Cre12.g546800.t1.1	A636_F730	Known Motif	Sequence End	TrimKR+ Amidation	10058.4	10051.8	95	AIIVNNRTTLSPTFSNHIGATGEEFTVLGVTKLDKVPPKANGSPVMDICFRLAANSSCGFADSLCDGRGDSGCLYSIFGAEDSNCCPRGYLDLFF[Amide]
Cre12.g547050.t1.2	S299_S300	Known Motif	Known Motif	TrimKR+ Amidation	191.188	191.098	2	SS[Amide]
Cre12.g547050.t1.2	S305_S306	Known Motif	Known Motif	TrimKR+ Amidation	191.188	191.098	2	SS[Amide]
Cre12.g547734.t1.2	L141_E194	Known Motif	Sequence End	TrimKR+ Amidation	5860.08	5856.18	54	LVFNIVCQELLLGAVPTDTLPAIFACVLLVVAGWSCAPYFSGRVVPRLLSWVLE[Amide]
Cre12.g548450.t1.1	F356_F406	Known Motif	Known Motif	TrimKR+ Amidation	4798.34	4795.36	51	FLGKVAAASGGGGSASGGGGSGRSSDSKAAPAAALPDMLFLVNAADNMQRF[Amide]
Cre12.g548500.t1.2	H598_H663	Known Motif	Known Motif	TrimKR+ Amidation	7328.33	7323.65	66	HSIPWVHINTTDVVQPFGDSLDSLQCEWTGFMHTTCLASPPAPADTGRGLLAVELRHLLGWLPERH[Amide]
Cre12.g551650.t1.2	Y504_E541	Known Motif	Known Motif	TrimKR+ Amidation	4381.88	4379.2	38	YYEDRISSLEDELCASKAQLALLAEDQNQERKVILTPE[Amide]
Cre12.g553950.t1.1	S260_G261	Known Motif	Known Motif	TrimKR+ Amidation	161.161	161.087	2	SG[Amide]
Cre12.g553950.t1.1	V252_R256	Known Motif	Known Motif	TrimKR+ Amidation	501.587	501.309	5	VTAGR[Amide]
Cre12.g553950.t1.1	P57_P65	Known Motif	Known Motif	TrimKR+ Amidation	961.092	960.532	9	PPGERGPRP[Amide]
Cre12.g553950.t1.1	F230_A249	Known Motif	Known Motif	TrimKR+ Amidation	2346.73	2345.31	20	FHIHPYRLRILQQAAEAGRA[Amide]
Cre12.g553950.t1.1	G104_P146	Known Motif	Known Motif	TrimKR+ Amidation	4330.87	4328.22	43	GAAIRVGALGGSITFGQGAGGPEFTYAAQFVEWLNAALPPDRP[Amide]
Cre12.g557078.t1.1	L878_R883	Known Motif	Sequence End	Cleaved+ Amidation	616.676	616.336	6	LDSAGR[Amide]
Cre12.g557078.t1.1	M526_D533	Known Motif	Known Motif	TrimKR+ Amidation	1097.26	1096.53	8	MSTRWFRD[Amide]
Cre12.g557078.t1.1	V827_R872	Known Motif	Known Motif	TrimKR+ Amidation	3887.29	3885.03	46	VAAAPPPRQAGGLVVASGAGAGAASGGGGGGAATSAAHAAPPPSRR[Amide]
Cre12.g557078.t1.1	Q545_R686	Known Motif	Known Motif	TrimKR+ Amidation	14809.4	14800.2	142	QYSFDYQGASYTDAASNQLLPGDELLTSCSWDSSGRPNVTTFGEATSDEMCFNFVSYYPRVPEIELCSTVLTAPTAPPPPPAGRSLPPPSPAPPRSSPSPSPSPSSSALSSLLGGLGSAPTASCTTVNRLRELTSALTALRR[Amide]
Cre12.g561101.t1.1	C470_P587	Known Motif	Known Motif	TrimKR+ Amidation	13083.2	13075	118	CAAQHFVYSSIVGGLFGEDGRYDAFETTLEVLRVKAEHPDAAPETYRQIDEDFDAFMDCRDPPRWKAAAPAPHLWGLEDEEEDGEGEGEGEEVEKGSGAHRVQNGAEWAVAKEQMTMP[Amide]
Cre13.g568850.t1.2	P16_L28	Signal Peptidase	Known Motif	TrimKR+ Amidation	1289.58	1288.79	13	PAVGALPLLAQQL[Amide]
Cre13.g572732.t1.2	G737_S830	Known Motif	Known Motif	TrimKR+ Amidation	8287.79	8282.86	94	GRIGAAAAQAPAMQAAAIAAGGGTSTGGGVTTIGIAAAAGAPPEAGERPTAATPHDGGMDAEAEAGADAEAEAEADDLGPGSSSASVAGSASAS[Amide]
Cre13.g572732.t1.2	P224_L326	Known Motif	Known Motif	TrimKR+ Amidation	9969.31	9963.19	103	PVAGGGTAGGQQQQQPPQARPVPAEALAMQLLLVGRPLQAAQALQSAGGASALATASLLCARAAAAAGAAASVGSGVAPDAAEAEPMNDEVTRLNYKATLARL[Amide]
Cre13.g573800.t1.2	H16_E94	Signal Peptidase	Known Motif	TrimKR+ Amidation	8706.9	8701.17	79	HAGACFLIGVAGGTASGKTTVCDQIMQRLHDSCVVMLSQDSFYRCLTDEERQNVGAFNFDHPSAFDVPLLMKTLQDLRE[Amide]
Cre13.g574041.t1.1	F327_Q336	Known Motif	Known Motif	TrimKR+ Amidation	1210.36	1209.65	10	FAKGHRPDRQ[Amide]
Cre13.g574041.t1.1	L235_V324	Known Motif	Known Motif	TrimKR+ Amidation	10366.1	10359.1	90	LPPINIGVLYFKATAGVTRCVYSWLMEMYTEVLNRPRVWDQDLYGKVMVKCTALHELRWQVLDPRLFQSACFPGCGCSFSDSDMTDPERV[Amide]
Cre13.g575400.t1.1	C89_V95	Known Motif	Known Motif	TrimKR+ Amidation	756.919	756.402	7	CSHSLLV[Amide]
Cre13.g575400.t1.1	L16_S62	Signal Peptidase	Known Motif	TrimKR+ Amidation	4808.36	4805.42	47	LTGSALAATPPTEATPDPGCAPIVNATLYNGTSWISDRIVDVAHTRS[Amide]
Cre13.g575550.t1.2	C89_V95	Known Motif	Known Motif	TrimKR+ Amidation	756.919	756.402	7	CSHSLLV[Amide]
Cre13.g575550.t1.2	F99_L134	Known Motif	Known Motif	TrimKR+ Amidation	4244.82	4242.04	36	FCGKLDWAAPTQGHIYYHFSSGHYTYEPDLCVLRRL[Amide]
Cre13.g575550.t1.2	L16_S62	Signal Peptidase	Known Motif	TrimKR+ Amidation	4994.57	4991.53	47	LSAFSRTTTPPPEATPDPGCALIVNTTLQNASSWISDRIVDVAHTRS[Amide]
Cre13.g576000.t1.1	S16_L47	Signal Peptidase	Known Motif	TrimKR+ Amidation	3658.21	3655.86	32	SVQASLFPDRYAYAPCSLLKELEENCQVKSRL[Amide]
Cre13.g579250.t1.2	V885_A972	Known Motif	Known Motif	TrimKR+ Amidation	8591.58	8586.29	88	VGNAASAADSSTEARGPAGCEDGGSVLASAIEARLMSEWRGAVRPRYPWLLSPGEVRAGLHDLMASQAVAAAAAAAAGTVGGIGSSRA[Amide]
Cre13.g588750.t1.1	W37_F39	Known Motif	Known Motif	TrimKR+ Amidation	451.526	451.229	3	WTF[Amide]
Cre13.g588750.t1.1	G510_A522	Known Motif	Known Motif	TrimKR+ Amidation	1227.47	1226.72	13	GLLGKAWAALASA[Amide]
Cre13.g588750.t1.1	A16_S33	Signal Peptidase	Known Motif	TrimKR+ Amidation	1843.97	1842.9	18	ASAGWHLAEAQSSIRSSS[Amide]
Cre13.g588750.t1.1	L526_G549	Known Motif	Known Motif	TrimKR+ Amidation	2300.42	2299.1	24	LLGAAALGNDLDSDSQPQSAVDSG[Amide]
Cre13.g588850.t1.2	E427_G431	Known Motif	Known Motif	TrimKR+ Amidation	533.644	533.27	5	EKMAG[Amide]
Cre13.g588850.t1.2	C16_M127	Signal Peptidase	Known Motif	TrimKR+ Amidation	12566.7	12558.5	112	CQIAKLEAAEEKQQYLIPFMWHGPNNQINEIKEALALAKILGRTIVLPDLQAHLWTDQNKEPMLFKELFDVAHVKANADAVLMAELPAALGRPEWAGEMDAALLLVPPDQRM[Amide]
Cre13.g589400.t1.1	A126_P149	Known Motif	Known Motif	TrimKR+ Amidation	2355.64	2354.21	24	APPSPGAPDPPALPPPSPSPEQRP[Amide]
Cre13.g590200.t1.1	L3530_G3583	Known Motif	Sequence End	Cleaved+ Amidation	5495.45	5491.79	54	LDMGTTCVNLGSALQSLGVTMAVPATSFTLCNLVVTRVPAVTGTYIRGSCKGYG[Amide]
Cre14.g609800.t1.2	P253_R257	Known Motif	Sequence End	Cleaved+ Amidation	601.71	601.352	5	PPPHR[Amide]
Cre14.g609800.t1.2	W187_G242	Known Motif	Known Motif	TrimKR+ Amidation	5209.94	5206.48	56	WAQAHATVPIAPESAAECAAAAAVCASGGSGKMPMPSGSGGSGPRVAAHKPPPAMG[Amide]
Cre14.g609850.t1.2	P307_R311	Known Motif	Sequence End	Cleaved+ Amidation	620.756	620.394	5	PPPRR[Amide]
Cre14.g609850.t1.2	Q288_G296	Known Motif	Known Motif	TrimKR+ Amidation	937.067	936.521	9	QPSKLHTAG[Amide]
Cre14.g613000.t1.1	R340_Q341	Known Motif	Known Motif	TrimKR+ Amidation	301.349	301.193	2	RQ[Amide]
Cre14.g613000.t1.1	G352_R377	Known Motif	Known Motif	TrimKR+ Amidation	3277.29	3275.38	26	GLLQEEQDEEEEEGEEEEEEGRWWQR[Amide]
Cre14.g613000.t1.1	G620_Q646	Known Motif	Known Motif	TrimKR+ Amidation	2932.37	2930.49	27	GTARAPACDRSCVWLIEHVVGTHVRAQ[Amide]
Cre14.g613000.t1.1	Y295_G336	Known Motif	Known Motif	TrimKR+ Amidation	4430.66	4427.95	42	YKPAMDWEQRDPPQPGAAGAAGAAAGQEEPGNEDTDPQTWYG[Amide]
Cre14.g613000.t1.1	V650_K704	Known Motif	Sequence End	TrimKR+ Amidation	5924.61	5920.98	55	VDDTVAAMHKHLDTHAAAYAWIQEARADPDVATGNVSVAQWVRARYGPPPGQKGK[Amide]
Cre14.g615550.t1.1	S60_R72	Known Motif	Known Motif	TrimKR+ Amidation	1379.51	1378.65	13	SAAEGPQEPMHAR[Amide]
Cre14.g615550.t1.1	G313_S339	Known Motif	Known Motif	TrimKR+ Amidation	2958.24	2956.42	27	GWYTIFTANVASFRQEYDKFVAGGSGS[Amide]
Cre14.g616650.t1.2	E944_K961	Known Motif	Sequence End	TrimKR+ Amidation	2092.35	2091.08	18	ELQRLHAYYSGRWSAAGK[Amide]
Cre14.g616700.t1.1	E945_K962	Known Motif	Sequence End	TrimKR+ Amidation	2092.35	2091.08	18	ELQRLHAYYSGRWSAAGK[Amide]
Cre14.g616700.t1.1	M156_S218	Known Motif	Known Motif	TrimKR+ Amidation	6877.7	6873.45	63	MVWRDSELLLRTIPDGGFFVGDSYDPSSAVYNATPEARAKTVLQATTFISDWTVQALAVQPSS[Amide]
Cre14.g619850.t1.1	A16_Y41	Signal Peptidase	Known Motif	TrimKR+ Amidation	2946.5	2944.73	26	ASLLVLAIHLRHVEASRVVTSLSRRY[Amide]
Cre14.g621250.t1.2	G412_S414	Known Motif	Sequence End	Cleaved+ Amidation	290.277	290.13	3	GES[Amide]
Cre14.g621800.t1.1	I394_G421	Known Motif	Known Motif	TrimKR+ Amidation	2357.7	2356.29	28	IPAPVPAAAVAANATTAAAGVVAAAGQG[Amide]
Cre14.g622050.t1.1	L219_P331	Known Motif	Known Motif	TrimKR+ Amidation	13000.8	12992.7	113	LDRATHWALWERLLSSGVMTADGEQADWYFLPLKLRSTGDGPKLLQALAYVRKHWPWFDRLQGHRHFVLHTGDSGRGEVQAAVRAATANMTWLHHFGLIRDFPYSGWKAGHRP[Amide]
Cre14.g625251.t1.2	G395_D433	Known Motif	Known Motif	TrimKR+ Amidation	3723.57	3721.2	39	GVGVARPAGTKLPLPLPLLALLVGAGAACLAGFVLRGVD[Amide]
Cre14.g625251.t1.2	F796_G858	Known Motif	Known Motif	TrimKR+ Amidation	5720.31	5716.82	63	FGSASLLTGAPVRVLAPAQRFQPSALLDPGPNTGNNRGAGMGMGGAGSGGGGSGSGAGSLGHG[Amide]
Cre14.g629050.t1.2	S235_W244	Known Motif	Sequence End	Cleaved+ Amidation	1288.52	1287.71	10	SPPPRKWVHW[Amide]
Cre14.g630350.t1.1	T30_P128	Known Motif	Known Motif	TrimKR+ Amidation	9753.4	9747.29	99	TSLSAPFGLHALLLLPLLLCACSGHCPAATGLKLVARHTAAAAQSQSPAAAEGQAAAMAQRAALRGAALRGAVPGTAVAPRTAVATRTAVAARQLPERP[Amide]
Cre14.g630823.t1.1	L391_V539	Known Motif	Known Motif	TrimKR+ Amidation	14280.3	14271.5	149	LEAAAAAARAAVEDKARAAAAAATAAGDAAGAIKAIAAGGVTTPGGQPWLYGAADLTIATPSTRLAVAAPPPPPPPPPPLVIDGVVVDTEAGVTQAPPLKQCDMACTAKWVAGAAVSAHLDVPLDEGAALTRAELTAAAALLAAAAERV[Amide]
Cre14.g632750.t1.1	E269_S344	Known Motif	Known Motif	TrimKR+ Amidation	8038.68	8033.74	76	EGEAADVWAAYQGQSSGAGLPPPLGDEFVLGNRVPDYDSGPGYETYNVGPYNDYIVAVEGCFHANEVEGLTLVSRS[Amide]
Cre14.g632750.t1.1	L773_T912	Known Motif	Known Motif	TrimKR+ Amidation	14078.8	14070.1	140	LGNGPYVNSTAGRQDLCTVAIGNTDTAPIGSINNSSLAAQPSSSSTGAIAGQRATAVVTLQQPITAISVSVAVQLSNETDSVAVLSAVRLRLGTGGSWQSMGLVSSGGWETFQLAPGEVVVAVSGCMGGFVERLVFHTNT[Amide]
Cre14.g632847.t1.1	L610_A615	Known Motif	Known Motif	TrimKR+ Amidation	657.775	657.41	6	LGSRRA[Amide]
Cre15.g635000.t1.1	V1377_G1397	Known Motif	Known Motif	TrimKR+ Amidation	1824.03	1822.97	21	VPSRLGQLAALAEAGGSGGGG[Amide]
Cre15.g639504.t1.1	L75_H124	Known Motif	Known Motif	TrimKR+ Amidation	4863.89	4861.15	50	LSGNGGNGHGGGGGPHNGHNHPNDHRANGHGANGHNRHNGHAAGSGEGRH[Amide]
Cre15.g639504.t1.1	A715_G830	Known Motif	Known Motif	TrimKR+ Amidation	10062	10056.1	116	ALAPALSRERSRNSMLLPASPSAGGGAAGGSGGGGRGGSRPASSRGAAATAGGGGGGGATGTATAATAGAGDLVLSLLPGQPDSPELQPASILLVSQGGAAATAAAAATATAGGGG[Amide]
Cre15.g640600.t1.2	C16_Q97	Signal Peptidase	Known Motif	TrimKR+ Amidation	8754.72	8749.42	82	CTQASRLLQQDVVASDPTLIDRSQPDWYVSMELQQQQQQQQQTELVELASLGAAAPSSTVIGDGTAAETRVASLVRAAAAKQ[Amide]
Cre15.g642950.t1.2	M60_P73	Known Motif	Known Motif	TrimKR+ Amidation	1497.7	1496.75	14	MGSPGFQARHTGRP[Amide]
Cre16.g649550.t1.1	K331_S433	Known Motif	Known Motif	TrimKR+ Amidation	10719.2	10712.6	103	KEAVAAEAEALQPRVGAMLERLRGLLQAAANSSGLVPGNATAETQLAAGAGTAAGDPNDIVADPNDLDLYELLLPRCVLARLDPINYVSYPARPFVSIVLSYS[Amide]
Cre16.g652200.t1.2	F599_T603	Known Motif	Known Motif	TrimKR+ Amidation	592.653	592.304	5	FQQAT[Amide]
Cre16.g655000.t1.1	V507_L519	Known Motif	Known Motif	TrimKR+ Amidation	1513.76	1512.85	13	VTGFEPRPLTERL[Amide]
Cre16.g655000.t1.1	V238_A277	Known Motif	Known Motif	TrimKR+ Amidation	4598.29	4595.23	40	VTDSKHYWSKSMTNLFCYCVLPGTGIGYVLDPSFKEHFRA[Amide]
Cre16.g655500.t1.1	S586_A587	Known Motif	Known Motif	TrimKR+ Amidation	175.188	175.103	2	SA[Amide]
Cre16.g656551.t1.1	P226_Q362	Known Motif	Known Motif	TrimKR+ Amidation	14489.6	14480.9	137	PDHIQEPGRVVYATHVEPGVYDRPANASLGERSGDTNNNTEYQAHDNAVRAPVADHISAAGGANHSSRITAPPQAPPPASIHPEEQASSTTAVEELQIDPTVVDMAAEMVTDAHVRPAHAVGDAADEGDEERVHVRQ[Amide]
Cre16.g657200.t1.1	Y71_E119	Known Motif	Known Motif	TrimKR+ Amidation	5250.86	5247.48	49	YNAGLMDSVTGAFTNIKTPFSMENCGHSYLENGTVAILAGHKPQSSYVE[Amide]
Cre16.g657200.t1.1	V16_D67	Signal Peptidase	Known Motif	TrimKR+ Amidation	5364.99	5361.63	52	VAAAGVDPSADPAVVGEFTQLGLSNCVGVQLAAVPNTDQFLFMERPQANHPD[Amide]
Cre16.g657200.t1.1	A123_T235	Known Motif	Known Motif	TrimKR+ Amidation	12790.6	12782.5	113	AIQVLNLQNRTLDSVGSLQFGHWLATATRLPNGMITIMSDSPSPVGPVRKDGIKNPFYELWDPTNPATTTVFQLEDVFLSNTKYFYYPFNFVLPTGDMFVWSNKYGQIINPLT[Amide]
Cre16.g657250.t1.2	L16_E120	Signal Peptidase	Known Motif	TrimKR+ Amidation	11115.5	11108.4	105	LINAADTVPKTGPAVLGEFTKIGLSNCVGTQLAAVPDTDQFLFMERPQSNHPDGKSFNAGLMDSVTGAFTNIKTPFSMENCGHSYLENGTVAILAGHKPQSSYVE[Amide]
Cre16.g657250.t1.2	A124_T236	Known Motif	Known Motif	TrimKR+ Amidation	12734.5	12726.4	113	ALQVLNLQSRTLDSVGSLQFGHWLATATRLPNGMITIMSDSPSPVGPARKDGIKNPFYELWDPTNPATTKAFQLDNNFLSNTKYFYYPFNFVLPTGDMFVWSNKYGQIINPLT[Amide]
Cre16.g658800.t1.1	A120_D156	Known Motif	Known Motif	TrimKR+ Amidation	3688.96	3686.62	37	AAGVSDASDDTGADDLMAKLVAEMDTSDVSVPTMTSD[Amide]
Cre16.g659500.t1.2	R429_H430	Known Motif	Sequence End	Extended+ Amidation	310.36	310.194	2	RH[Amide]
Cre16.g659550.t1.1	T123_S198	Known Motif	Known Motif	TrimKR+ Amidation	8024.9	8020.03	76	TPEATEVAAAFAAAHAVAPGGLHLFANKLEDGDLEARGWAGPGGTGLTLVHYDVHDVLEDTPLGSWFKDKEEKLRS[Amide]
Cre16.g659750.t1.1	S16_A18	Signal Peptidase	Known Motif	TrimKR+ Amidation	288.348	288.187	3	SLA[Amide]
Cre16.g660350.t1.1	V1297_L1300	Known Motif	Known Motif	TrimKR+ Amidation	498.67	498.371	4	VLRL[Amide]
Cre16.g660350.t1.1	G1656_G1662	Known Motif	Known Motif	TrimKR+ Amidation	718.833	718.373	7	GGMRSRG[Amide]
Cre16.g660350.t1.1	Y1232_P1249	Known Motif	Known Motif	TrimKR+ Amidation	1904.34	1902.98	18	YGPAACLLRALLQGRCCP[Amide]
Cre16.g660350.t1.1	H1619_V1652	Known Motif	Known Motif	TrimKR+ Amidation	2945.25	2943.55	34	HLPGRGRSAVAVPVAGTSGAGTSGGNGAAATAAV[Amide]
Cre16.g660350.t1.1	G1565_G1615	Known Motif	Known Motif	TrimKR+ Amidation	5310.08	5306.86	51	GDALVSEVKGPRDRLSDQQRAWMAALAAAEVRVEVLRVVEAPPVGAARAAG[Amide]
Cre16.g663750.t1.1	P441_A462	Known Motif	Known Motif	TrimKR+ Amidation	2232.43	2231.08	22	PPSPPSSALEVFTDNLAFADSA[Amide]
Cre16.g668700.t1.2	S440_Q488	Known Motif	Known Motif	TrimKR+ Amidation	5069.42	5066.48	49	SLLRSDQAGTGSASVSSGAGQEQEHAAATEAVPQHLHHPQHHRHIGVGQ[Amide]
Cre16.g668837.t1.1	R16_E26	Signal Peptidase	Known Motif	TrimKR+ Amidation	1239.44	1238.73	11	RLKASPANVRE[Amide]
Cre16.g668837.t1.1	A239_H349	Known Motif	Sequence End	Cleaved+ Amidation	11361.8	11354.8	111	AITAANPAAPPAPARPAAMPCLAPAQQAGGPGTQPAAQSRLAEREAEWQRAAVQLTTTAAQHFHNNPVALDPWLHRTSAAAAAAAAAVEGDPRMPPPDASLLRGRARAFVH[Amide]
Cre16.g669850.t1.2	G107_Q128	Known Motif	Known Motif	TrimKR+ Amidation	2554.91	2553.25	22	GHISWQPLFLLVDAWLEENCGQ[Amide]
Cre16.g672049.t1.1	L408_Y449	Known Motif	Known Motif	TrimKR+ Amidation	4991.67	4988.45	42	LSGMSAKQIQLEYGFPYEWSANVLQMRASDLYNKGFEWTLRY[Amide]
Cre16.g673950.t1.2	V91_N165	Known Motif	Known Motif	TrimKR+ Amidation	7577.16	7572.54	75	VKHCFNTFSGGIGHTTSTGPTTPDTSKVISDAKTKHESSRAQTCSDLRTCTNTLTGSGSGSVPGVYGGSGNSNNN[Amide]
Cre16.g677093.t1.1	P271_A398	Known Motif	Known Motif	TrimKR+ Amidation	13207.1	13198.8	128	PCALRLLLFAELVSDAQLAAVMPTNALRNAARLAATTRLAAMLDADLAVSSRFSSLAEDSDWVARVAELADGKQPSICILPAWEATIATTATNSGTTASGLDAQAAELQAVEATIAGSKPEVVGLWRA[Amide]
Cre16.g677550.t1.1	S1213_A1294	Known Motif	Known Motif	TrimKR+ Amidation	7851.41	7846.83	82	STVVLSTTSHHSHHLSSHHTGSHRTSHHTGSHRTSHHTSAAFEHASASASASEALGHVIVGGAAGIGAVGGAAGIGAVGGAA[Amide]
Cre16.g679333.t1.1	L84_S189	Known Motif	Known Motif	TrimKR+ Amidation	11316	11309.1	106	LAEAPRPSGFPSATIAIDALNATGVSNFIGNDTIATIFAPEDNAFIRLAPILNITTRWQLFTHPLAANITELHIIPGVALRSLDIPLDTTLNETSLLGPTLEITRS[Amide]
Cre16.g682950.t1.1	L310_N356	Known Motif	Known Motif	TrimKR+ Amidation	4491.98	4489.2	47	LPGGAGASQLPAAAGPRGVYAAAAAAAGMQAPAQTESMEDDVPARRN[Amide]
Cre16.g682950.t1.1	E183_G305	Known Motif	Known Motif	TrimKR+ Amidation	11350.2	11343.1	123	EGGETDFTAMLVLASVPETMLGPEHAAAMAQMAEQRAQEAGPAAGTGAGAGVGAGPPGSGIGAYGGGEDGMGEDGGGAAAAAYTGGHGEDDGDFEMAEQGGAYGAAQLAAAPQAAAAPADGKG[Amide]
Cre16.g683900.t1.1	Y302_A374	Known Motif	Known Motif	TrimKR+ Amidation	8530.46	8525.08	73	YGMQLHPYTFRDEAYRLTYGSFSTPWDEYELFFDKMGIDGAFTDSADTLKTFFNEKAKEQGRLWNTGAVINRA[Amide]
Cre16.g688751.t1.1	L258_A334	Known Motif	Known Motif	TrimKR+ Amidation	7092.05	7087.66	77	LSPESVRHSCPTSAADAAAALLSVAGGRCSGVSSSCNGPLLLPPASLRQASASAAAPRPVLGLGLGLGVGGAAADGA[Amide]
Cre16.g689851.t1.1	V1525_V1573	Known Motif	Known Motif	TrimKR+ Amidation	4654.52	4651.68	49	VIAVPPSSARGLILLHPAAVPVFTAATVGGGGALPLPNSTAPVIASARV[Amide]
Cre16.g691350.t1.1	T454_S515	Known Motif	Sequence End	Cleaved+ Amidation	6905.75	6901.39	62	TLDDGKYTFRSDLRMAAEQLLCGLPYDLDDGGINLRMQLLEGQLTATQALEHAWLAQYTSSS[Amide]
Cre16.g692000.t1.1	L1023_P1030	Known Motif	Known Motif	TrimKR+ Amidation	767.884	767.436	8	LAAAAQQP[Amide]
Cre16.g692000.t1.1	L424_S473	Known Motif	Known Motif	TrimKR+ Amidation	5147.52	5144.42	50	LLDAAMCEEAARGEQAVAGDAERLLQQLQSQQHGTRQHAQGAAAGGDSDS[Amide]
Cre16.g694750.t1.2	L146_F162	Known Motif	Known Motif	TrimKR+ Amidation	1898.11	1896.97	17	LTNASAGARDNYPVFRF[Amide]
Cre17.g696500.t1.1	A102_G222	Known Motif	Known Motif	TrimKR+ Amidation	12295.4	12287.2	121	AIGSVTVNGLPAPVPTFEVFGSAHDKALFKLPRLNLTTANVTGAKICITLKDPCPNLEALCPEGDGSCTYAIGSMAAMPCKCCPVNKLGFFPPPPSPKPPSPPPPAPPSPSPPSPEPISPG[Amide]
Cre17.g696700.t1.2	A16_N108	Signal Peptidase	Known Motif	TrimKR+ Amidation	9979.41	9972.94	93	ASVALARDLLQATSSNPSWKNLFPPYGCDRNPNHSRFKIVPGYSVQADGSVCFTVMTQTCTGSATCCKVKTANKLEINVNPTCNRAILTATVN[Amide]
Cre17.g699850.t1.2	L146_K200	Known Motif	Known Motif	TrimKR+ Amidation	6696.66	6692.46	55	LRERLYSRSQVYNDWYPVITFEECIHFAQHAPRVVGIYPETKHPTWHDTLIKARK[Amide]
Cre17.g701000.t1.2	L332_R378	Known Motif	Known Motif	TrimKR+ Amidation	5045.76	5042.41	47	LLLMSAADYGAAMSHTAFNHSSPCGLAEPLFQRFTAAPSCSFAGWRR[Amide]
Cre17.g701000.t1.2	L248_H328	Known Motif	Known Motif	TrimKR+ Amidation	8570.76	8565.44	81	LFSDAVAEVAAWLAAPGNEAEFIVLYLDDQMDLATWGRVPELLAQVTAAFPRAAILTPPELADLVAQGGSPPSIESLVSRH[Amide]
Cre17.g703950.t1.2	F539_Q562	Known Motif	Sequence End	Cleaved+ Amidation	2681.95	2680.35	24	FDYGARAESHGVTAFRLTAKDNKQ[Amide]
Cre17.g704050.t1.1	A685_L686	Known Motif	Known Motif	TrimKR+ Amidation	201.269	201.155	2	AL[Amide]
Cre17.g704100.t1.2	Q576_A595	Known Motif	Known Motif	TrimKR+ Amidation	1923.08	1921.95	20	QAHEQLGQGASTAAAAWVGA[Amide]
Cre17.g704100.t1.2	H166_K253	Known Motif	Known Motif	TrimKR+ Amidation	9905.25	9899.11	88	HGAFRPPQERTVQRLLQQLWTRHRAAAREKGIVEFAHVSKSGGTTFCQLAERNGCATESFAANKNCEVAVFRDQPRYVNGTVHVALRK[Amide]
Cre17.g708450.t1.1	K780_R797	Known Motif	Sequence End	Extended+ Amidation	1878.26	1877.12	18	KSPPPARSAAPPPPPKKR[Amide]
Cre17.g714750.t1.2	T246_L253	Known Motif	Sequence End	TrimKR+ Amidation	873.061	872.54	8	TKVVTVDL[Amide]
Cre17.g715800.t1.1	Q16_P31	Signal Peptidase	Known Motif	TrimKR+ Amidation	1641.72	1640.8	16	QGRSLTQANADGGDRP[Amide]
Cre17.g716613.t1.1	R57_I58	Known Motif	Known Motif	TrimKR+ Amidation	286.378	286.219	2	RI[Amide]
Cre17.g716613.t1.1	A126_P133	Known Motif	Known Motif	TrimKR+ Amidation	879.037	878.538	8	APGRARRP[Amide]
Cre17.g716613.t1.1	S62_D81	Known Motif	Known Motif	TrimKR+ Amidation	2144.39	2143.07	20	SAGTCSLLHHATVQLQVQHD[Amide]
Cre17.g716613.t1.1	V16_A47	Signal Peptidase	Known Motif	TrimKR+ Amidation	3281.79	3279.79	32	VRLHSIATVPTSGRSRLPARTYTCAAAAAGRA[Amide]
Cre17.g721750.t1.1	Y408_G503	Known Motif	Known Motif	TrimKR+ Amidation	11392.8	11385.3	96	YSQDNSSFLLSMTYSVEAYLHETLLQSEHRTFDPDEADFFYVPVYVTCYMWPILGWADGPWWYAPLAHTRTMHVSNMLSEVHAHISSTFPWWNRRG[Amide]
Cre17.g722950.t1.2	N309_Q318	Known Motif	Known Motif	TrimKR+ Amidation	1293.45	1292.67	10	NYSSIWRQLQ[Amide]
Cre17.g722950.t1.2	A453_G501	Known Motif	Sequence End	Cleaved+ Amidation	5177.97	5174.83	49	ALLDLRARLNVRARLFLKEELEALCAGSVGWRDRVNAGKGAAAGEAGRG[Amide]
Cre17.g723150.t1.1	V293_L333	Known Motif	Known Motif	TrimKR+ Amidation	4762.49	4759.44	41	VFYRLISGMHASISAHISANYLLSEERGLWGHNLTDFRMRL[Amide]
Cre17.g725350.t1.1	D313_R378	Known Motif	Known Motif	TrimKR+ Amidation	7956.77	7951.93	66	DEQEALSEWEDFMVFVGIVQEWGARWWHTLKTVFQKGIRDEVLAHRERQRQRVQEASSNQGNQETR[Amide]
Cre17.g725350.t1.1	Q155_R250	Known Motif	Known Motif	TrimKR+ Amidation	10458	10452	96	QKLQTKAATIDQDYAAAQAEVERLKAEVSRLEAEESVQRAAEEAQRAADQAAQEQAAAAAAEHQELNAGSDGHAERTLQEEGQQASEEREETPEER[Amide]
Cre17.g725600.t1.1	V179_E281	Known Motif	Known Motif	TrimKR+ Amidation	11406.2	11398.9	103	VWEASFPDHRAPFCLPPSSAALCHRLAPAAAYTPDRPALWSVLIPLRSMGAPWGTHVSRTTVRLHHHLAYLREVGAAGALLYTDPLMRQALEAEAAVQRFLRE[Amide]
Cre17.g730750.t1.1	A667_G672	Known Motif	Known Motif	TrimKR+ Amidation	592.7	592.352	6	APPPRG[Amide]
Cre17.g731700.t1.1	V236_L305	Known Motif	Known Motif	TrimKR+ Amidation	7618.89	7614.04	70	VLVLGAGKSAHDCSVLAASEAAKTASVTTLFRQAHWPLPREIFGIPFHKIVYTRFTAAMLPAYYTAEGRL[Amide]
Cre17.g734693.t1.1	V154_A237	Known Motif	Sequence End	Cleaved+ Amidation	8616.7	8611.42	84	VTHAHLPSTAGEHSLSGWVVTVLAGAANAAHPAIHAVGVQSDRVHILGDDGTIRAVSDRCNVVLNIISVVMEEEGVHNQAPGLA[Amide]
Cre17.g735600.t1.2	A422_G497	Known Motif	Known Motif	TrimKR+ Amidation	6789.26	6785.26	76	AELLADAAAAPAAATPAAANGNGNGNAKEVFRGGPKDNAGGGGIHGGAKEMFRGGPKDNVGAAAGSSGSGNGGGSG[Amide]
Cre17.g735876.t1.1	I16_P55	Signal Peptidase	Known Motif	TrimKR+ Amidation	4358.05	4355.39	40	IVSQSEIVGTHPTSLLRKLTSCAPTAARPGHPREPQLRRP[Amide]
Cre17.g736300.t1.1	P1394_S1410	Known Motif	Known Motif	TrimKR+ Amidation	1730.96	1729.91	17	PRSVLIDGRSMSGGGRS[Amide]
Cre17.g737300.t1.1	Q529_S545	Known Motif	Sequence End	TrimKR+ Amidation	1782.04	1780.98	17	QPPRSASPKPPSPRPPS[Amide]
Cre17.g740550.t1.1	S263_G275	Known Motif	Known Motif	TrimKR+ Amidation	1216.31	1215.62	13	SPDDASTAKLGVG[Amide]
Cre17.g743647.t1.1	S377_G381	Known Motif	Known Motif	TrimKR+ Amidation	545.557	545.274	5	SRNNG[Amide]
Cre17.g743647.t1.1	M304_P374	Known Motif	Known Motif	TrimKR+ Amidation	7347.3	7342.75	71	MMTSAAGVYPSPVPSPEPEENGKPNKSPKPGKSPKPGKSPKPGKSPKPGKSGKSPKPDDEPEPEPEPSPRP[Amide]
Cre17.g744347.t1.1	T292_L300	Known Motif	Sequence End	TrimKR+ Amidation	937.235	936.644	9	TVVVVPVIL[Amide]
Cre17.g746597.t1.1	L16_R77	Signal Peptidase	Known Motif	TrimKR+ Amidation	6522.32	6518.35	62	LVSRGFCARLPTRGDISKGKGHNDDGQLTPDAAADAILALPGFVNSLPSRHFAGYVTVDEAR[Amide]
Cre17.g746597.t1.1	Q270_M374	Known Motif	Known Motif	TrimKR+ Amidation	10888.2	10881.3	105	QLEAECGGEYWNRTGGSTCDKLWGKLSANLAALNIYNTLQDCFHDGPASTTTSASASSSGGTPSLLGTVSQEQLAAAGLLGVWPLPGGAVRPGPVMNWAHVQKRM[Amide]
Cre17.g747647.t1.1	G189_L194	Known Motif	Known Motif	TrimKR+ Amidation	499.612	499.319	6	GVAAAL[Amide]
Cre17.g747697.t1.1	P140_T144	Known Motif	Known Motif	TrimKR+ Amidation	601.661	601.325	5	PRETT[Amide]
Cre18.g748847.t1.1	N475_A481	Known Motif	Sequence End	TrimKR+ Amidation	684.838	684.435	7	NLAAVKA[Amide]
Cre18.g748847.t1.1	W451_S470	Known Motif	Known Motif	TrimKR+ Amidation	2350.71	2349.09	20	WWWGQWWCRLVGGCGKQAGS[Amide]
Cre39.g760097.t1.1	A445_D483	Known Motif	Known Motif	TrimKR+ Amidation	4174.75	4172.16	39	ACARLVTIGDLVRAHAARPPAAAAVDWEGWLRDYLAPSD[Amide]

## Sheet: Legend
	Supplemental Table 2. Neuropred Analysis of C. reinhardtii Transcriptome. The same primary transcripts (Protein ID) analyzed using custom scripts were analyzed using Neuropred and “Known Motifs” to search for amidated products. The 620 amidated peptides identified come from 360 proteins. The location of each amidated peptide is provided (Abb. Peptide), with the first and last residue identified. …
