# Supplementary material for: Proteases Shape the Chlamydomonas Secretome: Comparison to Classical Neuropeptide Processing Machinery
Source: Proteomes. 2018 Sep 23;6(4):36. doi: 10.3390/proteomes6040036 (PMC6313938; doi:10.3390/proteomes6040036)
Supplement: Supplementary file 1 [file proteomes-06-00036-s001.zip › SupplementalTable3_SolubleMatingSecretome_MassSpecData_Rev.xlsx]

## Sheet: SolMatSecretomeMergedDatasets
Accession Number	Molecular Mass	Sample A	Sample B	Sample C	Sample D	Sample E	Sample F	norm'd average spectral	SEM/ average spectral	Pred algo	Description
Cre01.g000350.t1.1	43 kDa	77	90	109	23	14	17	49.5527	0.255809	O	(M=1) PTHR19370:SF9 - OS01G0120600 PROTEIN (FRAGMENT)
Cre01.g000900.t1.2	51 kDa	0	1	9	11	8	5	6.27073	0.357791	C	Predicted DUF1350 domain containing protein
Cre01.g001750.t1.2	60 kDa	0	2	25	24	6	12	11.7461	0.377183	C	Chloroplast trigger factor
Cre01.g002050.t1.1	77 kDa	1	1	2	4	1	1	1.72131	0.307048	SP	(M=2) PTHR11567 - ACID PHOSPHATASE-RELATED
Cre01.g002300.t1.2	18 kDa	0	3	16	57	48	41	34.7731	0.436044	O	Peptidyl-prolyl cis-trans isomerase, cyclophilin-type
Cre01.g002350.t1.1	62 kDa	2	9	14	6	2	3	5.43255	0.217442	O	(M=1) K04532 - amyloid beta precursor protein binding protein 1
Cre01.g004000.t1.2	24 kDa	1	5	15	2	2	2	3.83366	0.342774	O	(M=1) PF08855 - Domain of unknown function (DUF1825)
Cre01.g004250.t1.2	13 kDa	1	2	2	1	0	1	1.11573	0.25116	O	Flagellar inner arm dynein light chain, Tctex1
Cre01.g004300.t1.2	65 kDa	0	3	17	54	22	21	22.5102	0.429397	C	Asparagine synthase
Cre01.g004350.t1.2	97 kDa	3	16	37	22	11	10	15.8424	0.204593	O	(M=1) K12200 - programmed cell death 6-interacting protein
Cre01.g004450.t1.2	30 kDa	35	33	49	24	9	18	27.1178	0.129428	C	Membrane protein
Cre01.g004500.t1.2	53 kDa	13	41	70	58	43	29	43.7226	0.182441	C	Isopropylmalate dehydratase, large subunit
Cre01.g004900.t1.2	24 kDa	101	109	160	31	27	28	69.2853	0.216319	O	(M=4) PTHR11019//PTHR11019:SF30 - THIJ/PFPI
Cre01.g004950.t1.1	24 kDa	52	56	67	24	16	21	37.754	0.147755	O	(M=4) PTHR11019//PTHR11019:SF30 - THIJ/PFPI
Cre01.g005150.t1.1	49 kDa	0	3	7	10	11	6	7.18557	0.367843	M	Serine glyoxylate aminotransferase
Cre01.g005850.t1.2	21 kDa	7	11	15	14	8	10	11.4377	0.136908	O	Cobalamin adenosyltransferase and Flagellar Associated Protein
Cre01.g006950.t2.1	42 kDa	44	40	54	21	18	16	31.3058	0.121364	C	Fructose-1,6-bisphosphate aldolase
Cre01.g007700.t1.1	62 kDa	23	24	31	12	10	4	16.1997	0.173058	C	(M=1) 3.4.11.1 - Leucyl aminopeptidase.
Cre01.g007950.t1.1	44 kDa	14	18	20	3	1	1	8.10815	0.370846	O	Cytochrome P450, CYP55 superfamily, CYP55A family
Cre01.g010848.t1.1	27 kDa	1	5	7	3	2	3	3.44786	0.186778	C	(M=1) K06997 - putative drug exporter of the RND superfamily
Cre01.g010900.t1.2	40 kDa	258	305	370	155	125	115	215.269	0.0937251	C	Glyceraldehyde-3-Phosphate Dehydrogenase
Cre01.g011500.t1.2	34 kDa	0	0	2	1	2	1	1.13992	0.430452	O	26S proteasome regulatory subunit
Cre01.g012150.t1.2	37 kDa	22	25	41	15	4	9	17.6614	0.18168	M	Peptide methionine sulfoxide reductase
Cre01.g012300.t1.1	28 kDa	4	5	4	3	2	2	3.37212	0.0946822	C
Cre01.g012600.t1.1	70 kDa	5	11	14	6	4	4	6.99814	0.111086	C	Phosphoglucomutase
Cre01.g014350.t1.2	21 kDa	25	27	42	24	21	23	28.1029	0.0893831	C	Peroxiredoxin, type II
Cre01.g015000.t1.2	36 kDa	0	4	8	17	18	12	11.9825	0.394322	C	Acetylglutamate kinase
Cre01.g015350.t1.1	42 kDa	1	0	3	1	0	1	0.931853	0.383249	C	Light-dependent protochlorophyllide reductase
Cre01.g016514.t1.1	61 kDa	0	2	0	12	10	8	6.96553	0.453688	C	(M=2) 1.8.1.4 - Dihydrolipoyl dehydrogenase.
Cre01.g016528.t1.1	53 kDa	1	3	8	12	6	6	6.58997	0.298871	O	(M=1) 3.1.3.77 - Acireductone synthase.
Cre01.g016900.t1.2	16 kDa	6	3	3	5	4	4	4.70251	0.189785	C	DUF4399
Cre01.g016950.t1.2	41 kDa	3	3	4	2	0	0	1.70238	0.357525	O	(M=1) PTHR11129:SF1 - PROTEIN FARNESYLTRANSFERASE ALPHA SUBUNIT
Cre01.g018850.t1.2	46 kDa	11	11	10	0	1	1	5.03541	0.417806	O	(M=1) K12603 - CCR4-NOT transcription complex subunit 6
Cre01.g018950.t1.2	39 kDa	3	2	2	0	0	1	1.28997	0.407569	O	Deoxyhypusine synthase
Cre01.g019000.t1.2	17 kDa	4	3	4	1	1	1	2.22527	0.223357	O	(M=1) PF06094 - AIG2-like family
Cre01.g019250.t1.2	43 kDa	7	11	34	24	10	9	15.3147	0.192499	O	Putative dTDP-glucose 4-6-dehydratase
Cre01.g020918.t1.1	117 kDa	205	196	236	82	61	52	131.131	0.181812	C	(M=1) K06972 - ribosomal RNA large subunit methyltransferase F [EC:2.1.1.181]
Cre01.g021251.t1.1	56 kDa	5	7	19	39	37	21	25.2449	0.359958	C	(M=1) 4.3.2.1 - Argininosuccinate lyase.
Cre01.g023350.t1.1	73 kDa	124	130	132	39	27	22	73.026	0.24815	C	Oligoendopeptidase
Cre01.g026450.t1.2	35 kDa	0	3	17	11	11	4	7.83975	0.337761	O	Serine/arginine-rich pre-mRNA splicing factor
Cre01.g026550.t1.1	61 kDa	1	0	1	2	3	1	1.61866	0.421138	O	T-complex protein 1, eta subunit
Cre01.g027200.t1.2	20 kDa	4	3	1	1	0	1	1.67076	0.400075	O	(M=1) K10576 - ubiquitin-conjugating enzyme E2 H
Cre01.g029300.t1.2	30 kDa	70	87	94	52	39	37	62.8804	0.0632829	C	Triose phosphate isomerase
Cre01.g029750.t1.1	188 kDa	3	5	4	12	11	9	8.84987	0.314809	O	ODA5-associated flagellar adenylate kinase
Cre01.g030200.t1.2	46 kDa	0	0	2	15	8	4	5.79592	0.501809	O	Phosphoprotein phosphatase 2C delta
Cre01.g030250.t1.2	37 kDa	3	5	9	10	7	6	7.22922	0.201617	M	(M=1) 3.1.3.57 - Inositol-1,4-bisphosphate 1-phosphatase.
Cre01.g030550.t1.2	51 kDa	0	1	3	1	1	0	0.867746	0.391403	O	(M=1) PTHR13020 - UBIQUITIN-ASSOCIATED UBA/UBX DOMAIN-CONTAINING
Cre01.g031100.t1.2	37 kDa	6	8	10	5	2	1	4.83273	0.193847	C	Predicted protein
Cre01.g032000.t1.1	29 kDa	10	10	8	1	2	0	4.64411	0.399142	O	(M=5) PTHR23315 - BETA CATENIN-RELATED ARMADILLO REPEAT-CONTAINING
Cre01.g032300.t1.2	24 kDa	32	61	82	50	33	41	50.6832	0.100041	O	G-strand telomere binding protein
Cre01.g034000.t1.2	97 kDa	66	69	57	26	11	11	37.3333	0.26113	SP	Importin beta
Cre01.g034050.t1.2	44 kDa	3	2	8	4	4	3	4.11658	0.162589	O	(M=1) PTHR11751//PTHR11751:SF125 - SUBGROUP I AMINOTRANSFERASE RELATED // SUBFAMILY NOT NAMED
Cre01.g034400.t1.1	39 kDa	9	13	18	8	3	5	8.76462	0.13021	C	(M=2) PTHR11054 - 6-PHOSPHOGLUCONOLACTONASE
Cre01.g035350.t1.2	36 kDa	8	8	6	6	5	2	5.93303	0.149106	O	(M=2) K07512 - mitochondrial trans-2-enoyl-CoA reductase
Cre01.g036400.t1.2	27 kDa	2	1	3	1	1	1	1.48959	0.142416	O	(M=5) K00540 - formate acetyltransferase activating enzyme [EC:1.97.1.4]
Cre01.g037850.t1.1	24 kDa	6	11	26	5	0	2	6.72604	0.373975	C	Acetyl-CoA biotin carboxyl carrier
Cre01.g038400.t1.2	47 kDa	83	77	106	36	30	24	56.4183	0.153417	SP	Calreticulin 2, calcium-binding protein
Cre01.g039300.t1.2	70 kDa	35	56	33	45	37	33	43.2684	0.134479	O	Polyadenylate-binding protein RB47
Cre01.g042750.t1.2	89 kDa	33	37	40	144	150	98	103.109	0.36088	C	Aconitate hydratase
Cre01.g044600.t1.2	143 kDa	23	29	24	13	9	10	17.7882	0.133089	O	(M=3) PTHR10774//PTHR10774:SF28 - EXTENDED SYNAPTOTAGMIN-RELATED // SUBFAMILY NOT NAMED
Cre01.g044700.t1.2	53 kDa	20	25	24	1	0	2	10.2614	0.434442	O	(M=1) PTHR11260//PTHR11260:SF79 - GLUTATHIONE S-TRANSFERASE, GST, SUPERFAMILY, GST DOMAIN CONTAINING
Cre01.g044800.t1.2	91 kDa	9	18	22	44	9	7	18.0016	0.328763	C	Pyruvate-formate lyase
Cre01.g045902.t1.1	58 kDa	13	8	6	2	0	2	4.9049	0.431929	C	(M=1) PTHR23264:SF3 - PUTATIVE PSI STABILISING PROTEIN
Cre01.g046652.t1.1	27 kDa	12	14	17	7	5	4	9.35602	0.126086	C	(M=6) PF01588 - Putative tRNA binding domain
Cre01.g047550.t1.2	24 kDa	11	9	5	4	3	3	5.94406	0.231398	O	Small Rab-related GTPase
Cre01.g047800.t1.1	30 kDa	11	19	16	11	7	6	11.5178	0.0959789	C	Glutaredoxin, CGFS type
Cre01.g048050.t1.2	41 kDa	4	3	5	2	0	1	2.25667	0.277896	O	(M=1) 6.3.2.5 - Phosphopantothenate--cysteine ligase.
Cre01.g048150.t1.2	30 kDa	4	3	2	3	0	2	2.39174	0.28214	C	Transcriptional co-activator/nuclease induced by high light
Cre01.g048950.t1.2	55 kDa	19	22	20	8	8	7	13.7532	0.148058	C	Uridine 5'- monophosphate synthase
Cre01.g049000.t1.2	24 kDa	5	11	20	3	2	2	6.07481	0.295621	C	Pterin dehydratase
Cre01.g049050.t1.2	26 kDa	2	2	2	1	2	0	1.49303	0.296049	O
Cre01.g049550.t1.2	55 kDa	4	3	5	3	3	3	3.70862	0.111971	M
Cre01.g049950.t1.1	123 kDa	16	7	17	2	1	0	6.10718	0.467422	SP	(M=5) PTHR10795//PTHR10795:SF75 - PROPROTEIN CONVERTASE SUBTILISIN/KEXIN
Cre01.g050100.t1.2	52 kDa	7	24	25	23	17	8	17.4958	0.17062	C	Diaminopimelate decarboxylase
Cre01.g050150.t1.1	44 kDa	11	12	30	3	1	2	8.04897	0.369763	C	(M=1) PTHR22893:SF7 - 2,4-DIENOYL-COA REDUCTASE [NADPH]
Cre01.g050550.t1.2	11 kDa	2	3	4	8	4	4	4.62741	0.248577	C	(M=1) PF09360 - Iron-binding zinc finger CDGSH type
Cre01.g050850.t1.2	96 kDa	15	14	25	19	3	6	12.8079	0.182553
Cre01.g052000.t1.2	52 kDa	18	23	23	5	5	4	11.9692	0.241693	O	(M=15) PTHR13748 - COBW-RELATED
Cre01.g052100.t1.2	16 kDa	0	0	6	8	5	4	4.30221	0.378582	C	Plastid ribosomal protein L18
Cre01.g052250.t1.2	16 kDa	27	27	50	13	9	7	20.0604	0.189741	C	Thioredoxin x
Cre01.g053288.t1.2	46 kDa	0	0	3	4	2	2	2.03011	0.379925
Cre01.g054150.t1.2	57 kDa	1	0	0	7	3	3	2.91731	0.45777	C	NADPH-dependent thioredoxin reductase
Cre01.g054850.t1.2	25 kDa	35	46	51	30	20	15	32.0404	0.0727879	C
Cre01.g055408.t1.1	77 kDa	13	22	22	33	21	20	23.9263	0.179921	C	(M=3) 6.2.1.1 - Acetate--CoA ligase.
Cre01.g055420.t1.1	54 kDa	4	11	20	9	5	5	8.47947	0.145695	O	Ser/Thr specific protein phosphatase 2A, regulatory subunit B
Cre01.g055453.t1.1	53 kDa	0	0	1	8	2	3	2.77699	0.527426	C	Acetolactate synthase, small subunit
Cre01.g056331.t1.1	21 kDa	25	29	18	7	4	2	13.0543	0.339501	O	(M=1) K03152 - 4-methyl-5(b-hydroxyethyl)-thiazole monophosphate biosynthesis
Cre01.g058886.t1.1	45 kDa	0	7	12	6	2	2	4.3143	0.285283	O	(M=1) PTHR11702:SF7 - DEVELOPMENTALLY REGULATED GTP-BINDING PROTEIN 2 (DRG 2)
Cre01.g061077.t1.1	29 kDa	67	86	88	39	23	25	52.1839	0.143506	C	(M=14) PF01842 - ACT domain
Cre01.g063997.t1.1	111 kDa	3	9	8	3	1	2	3.95122	0.247559
Cre01.g066552.t1.1	18 kDa	5	9	16	9	5	5	7.94644	0.094553	C	Thioredoxin f1
Cre01.g069472.t1.1	67 kDa	6	7	16	8	2	3	6.37816	0.172468	C	(M=2) PTHR10890 - CYSTEINYL-TRNA SYNTHETASE
Cre01.g071662.t1.1	69 kDa	11	12	14	18	12	12	14.366	0.148354	O	Acetyl-CoA synthetase/ligase
Cre02.g073550.t1.2	39 kDa	19	14	27	25	16	19	21.4833	0.143112	C	(M=2) K11279 - nucleosome assembly protein 1-like 1
Cre02.g073700.t2.1	44 kDa	3	9	10	1	1	1	3.54276	0.355855	C	Uroporphyrinogen decarboxylase
Cre02.g073900.t1.1	61 kDa	1	4	7	2	3	3	3.37661	0.204763	C	(M=3) PTHR10543:SF6 - BETA-CAROTENE DIOXYGENASE
Cre02.g076250.t1.1	85 kDa	65	121	261	130	67	78	115.704	0.128961	C	Chloroplast elongation factor G
Cre02.g076300.t1.1	38 kDa	4	2	7	6	3	2	4.00217	0.160004	C	Uroporphyrinogen decarboxylase
Cre02.g077100.t1.2	54 kDa	21	29	50	30	22	21	29.2379	0.0756092	C	Glutathione synthetase
Cre02.g077350.t1.2	46 kDa	36	33	37	6	4	6	18.443	0.316971	O	Histidinol dehydrogenase
Cre02.g077401.t1.1	60 kDa	11	9	12	4	5	2	6.87887	0.187627	O
Cre02.g077650.t1.2	18 kDa	1	2	1	2	1	1	1.42275	0.161211	O	(M=1) PTHR23339:SF35 - PREDICTED PROTEIN
Cre02.g077800.t1.2	86 kDa	35	18	20	3	3	2	12.4768	0.454557	SP	Proline rich extensin signature
Cre02.g077850.t1.2	83 kDa	42	23	38	8	8	3	18.6085	0.336502	SP	Flagellar Associated Protein
Cre02.g078100.t1.1	177 kDa	2	4	4	2	0	0	1.67468	0.372748	O	Eukaryotic initiation factor, eIF-5B
Cre02.g078507.t1.2	24 kDa	0	0	1	2	3	1	1.44694	0.511877	C	Photosystem II assembly protein
Cre02.g079500.t1.1	99 kDa	7	1	1	2	3	3	3.34983	0.348314	SP	(M=28) PTHR24420 - LEUCINE-RICH REPEAT RECEPTOR-LIKE PROTEIN KINASE
Cre02.g079600.t1.2	49 kDa	2	2	31	37	34	27	25.8657	0.366805	C	(M=1) PTHR11538//PTHR11538:SF16 - PHENYLALANYL-TRNA SYNTHETASE // SUBFAMILY NOT NAMED
Cre02.g080200.t1.2	78 kDa	19	24	16	113	60	65	60.1213	0.360816	C	Transketolase
Cre02.g080350.t1.1	99 kDa	31	38	43	17	8	10	22.8724	0.17354	O	(M=1) 3.1.2.15//3.4.19.12 - Ubiquitin thiolesterase. // Ubiquitinyl hydrolase 1.
Cre02.g080650.t1.2	93 kDa	41	36	62	35	36	29	41.3917	0.0858542	SP	Endoplasmic reticulum associated heat shock protein 90B
Cre02.g080700.t1.2	72 kDa	51	52	112	69	54	51	66.8556	0.102532	SP	Endoplasmic reticulum associated Hsp70 protein
Cre02.g081050.t1.2	56 kDa	8	5	8	3	7	6	6.79921	0.202207	SP	Flagellar Associated Protein
Cre02.g081550.t1.2	21 kDa	0	2	3	2	1	0	1.18098	0.353857	O	(M=1) PTHR12595 - POS9-ACTIVATING FACTOR FAP7-RELATED
Cre02.g082250.t1.1	36 kDa	15	28	48	16	11	16	21.4325	0.132489	C	(M=1) 2.7.1.39 - Homoserine kinase.
Cre02.g082877.t1.1	72 kDa	17	21	24	5	4	3	11.0933	0.259655	O	(M=1) PF00587//PF02403//PF07460 - tRNA synthetase class II core domain (G, H, P, S and T) // Seryl-tRNA synthetase N-terminal domain // NUMOD3 motif (2 copies)
Cre02.g083600.t1.2	45 kDa	0	2	2	13	5	8	6.13317	0.442716	O	(M=3) K06942 - ribosomal RNA large subunit methyltransferase N [EC:2.1.1.-]
Cre02.g083800.t2.1	41 kDa	0	9	22	15	12	11	12.0924	0.259043	O	dTDP-glucose 4,6-dehydratase
Cre02.g083900.t1.1	171 kDa	4	5	5	1	0	0	2.09712	0.427204
Cre02.g083950.t1.1	33 kDa	1	4	4	8	14	7	7.85473	0.414447	C	Plastid-specific ribosomal protein 3
Cre02.g084650.t1.2	141 kDa	2	3	5	9	4	1	4.06561	0.317161	O	(M=2) PTHR10997:SF7 - IMPORTIN 11 (IMP11) (RAN-BINDING PROTEIN 11)
Cre02.g085450.t1.2	41 kDa	3	7	7	21	14	13	12.8128	0.319716	C	Coproporphyrinogen III oxidase
Cre02.g085650.t1.1	34 kDa	2	6	6	2	2	1	2.93344	0.203512	O	(M=2) K03424 - TatD DNase family protein [EC:3.1.21.-]
Cre02.g085900.t1.2	36 kDa	3	11	19	13	11	11	12.0027	0.199564	C	(M=2) K01092 - myo-inositol-1(or 4)-monophosphatase
Cre02.g085950.t1.2	25 kDa	1	5	6	2	1	1	2.37571	0.251897	O	(M=1) PF11523 - Protein of unknown function (DUF3223)
Cre02.g086600.t1.2	54 kDa	23	25	25	6	4	4	13.2515	0.275984	M	(M=5) PF07366 - SnoaL-like polyketide cyclase
Cre02.g087700.t1.2	36 kDa	64	77	101	35	23	22	50.2148	0.146911	C	Ascorbate peroxidase
Cre02.g087950.t1.2	104 kDa	8	9	13	23	4	6	10.5544	0.271655	O	(M=2) 6.1.1.10 - Methionine--tRNA ligase.
Cre02.g088200.t1.2	58 kDa	140	130	210	132	133	105	148.393	0.0908617	SP	Protein disulfide isomerase 1
Cre02.g088600.t1.2	65 kDa	5	3	18	3	5	4	5.99698	0.237423	O	ATP citrate lyase, subunit B
Cre02.g089100.t1.2	56 kDa	1	2	6	11	5	7	6.10479	0.341465	O	Delta subunit of COP-I complex
Cre02.g089450.t1.2	38 kDa	48	28	20	11	8	8	20.3834	0.330275	SP	Proline rich extensin signature
Cre02.g089500.t1.2	43 kDa	41	25	30	18	14	7	22.149	0.210481	SP	Proline rich extensin signature
Cre02.g091050.t1.2	43 kDa	1	3	1	3	2	3	2.53475	0.278327	C	Delta-aminolevulinic acid dehydratase
Cre02.g091550.t1.2	25 kDa	3	6	4	2	2	0	2.61843	0.286892	M	(M=1) PF08536 - Whirly transcription factor
Cre02.g091700.t1.2	72 kDa	1	1	0	4	2	3	2.31173	0.384758	O	Protofilament ribbon protein of flagellar microtubules
Cre02.g092150.t1.2	49 kDa	4	6	8	2	0	0	2.72288	0.39221	O	(M=2) PTHR23155//PTHR23155:SF252 - LEUCINE-RICH REPEAT-CONTAINING PROTEIN // SUBFAMILY NOT NAMED
Cre02.g092400.t1.1	55 kDa	7	8	9	6	3	2	5.58986	0.119841	O	(M=1) PTHR10693 - RAS GTPASE-ACTIVATING PROTEIN-BINDING PROTEIN
Cre02.g092600.t1.2	39 kDa	6	9	14	1	2	2	4.99502	0.272169	C	Coproporphyrinogen III oxidase
Cre02.g092850.t1.2	22 kDa	4	6	1	9	11	5	7.2319	0.325782	O	Flagellar outer dynein arm light chain, LC1
Cre02.g092900.t1.2	59 kDa	9	11	15	4	7	5	8.45514	0.117934	O	GMP synthetase
Cre02.g093450.t1.2	39 kDa	35	40	67	27	29	26	37.5756	0.0729696	O	Fructose-1,6-bisphosphate aldolase
Cre02.g093650.t1.2	15 kDa	7	10	20	5	3	4	7.41142	0.176503	C	(M=16) PF00355 - Rieske [2Fe-2S] domain
Cre02.g093750.t1.2	51 kDa	29	54	106	64	27	28	48.958	0.130787	O	Nucleoredoxin 2
Cre02.g094100.t1.2	50 kDa	47	42	58	25	11	15	31.2303	0.163495	O	Nucleoredoxin 1
Cre02.g094350.t1.1	73 kDa	0	1	3	4	1	2	1.93216	0.352907	M	(M=3) PTHR23316 - IMPORTIN ALPHA
Cre02.g094450.t1.2	86 kDa	4	1	3	1	1	1	1.83304	0.289037	SP	Cell wall protein pherophorin-C21
Cre02.g095081.t1.1	162 kDa	5	3	2	5	0	0	2.3451	0.448012
Cre02.g095087.t1.1	69 kDa	15	10	14	3	3	3	7.54336	0.267857	SP	Cysteine endopeptidase
Cre02.g095089.t1.1	21 kDa	5	9	6	2	0	0	3.11834	0.439105	O	(M=2) 3.6.1.19 - Nucleoside-triphosphate diphosphatase.
Cre02.g095095.t1.1	104 kDa	6	2	7	2	0	1	2.66444	0.372805	SP	Cell wall protein pherophorin-C12
Cre02.g095101.t1.1	187 kDa	6	5	5	1	0	0	2.44057	0.463188	M	(M=1) PF00076//PF00400 - RNA recognition motif. (a.k.a. RRM, RBD, or RNP domain) // WD domain, G-beta repeat
Cre02.g095122.t1.1	21 kDa	1	3	1	6	2	4	3.32077	0.341695	O	Peptidyl-prolyl cis-trans isomerase, FKBP-type
Cre02.g095133.t1.1	31 kDa	3	6	11	2	1	1	3.38406	0.289665	C	(M=7) KOG1203 - Predicted dehydrogenase
Cre02.g095150.t1.2	120 kDa	4	1	3	2	4	3	3.28499	0.268607	SP	Serine/threonine protein kinase
Cre02.g096150.t1.2	24 kDa	38	34	56	29	19	15	30.9369	0.0749795	O	Mn superoxide dismutase
Cre02.g096250.t1.2	52 kDa	8	20	31	8	2	2	9.87821	0.31509	O	Flavin-containing monooxygenase
Cre02.g097250.t1.1	119 kDa	2	2	6	4	1	1	2.45377	0.2088	O	(M=1) PTHR12363//PTHR12363:SF19 - TRANSPORTIN 3 AND IMPORTIN 13 // SUBFAMILY NOT NAMED
Cre02.g097400.t1.2	18 kDa	15	11	13	14	13	9	13.5347	0.132499	O	Eukaryotic initiation factor, eIF-5A
Cre02.g097900.t1.2	47 kDa	7	11	23	92	80	69	59.3174	0.409308	C	Aspartate aminotransferase
Cre02.g098250.t1.2	36 kDa	6	8	7	2	1	0	3.4922	0.354034	C	(M=1) PF10615 - Protein of unknown function (DUF2470)
Cre02.g098450.t1.2	50 kDa	10	10	22	11	9	6	11.1589	0.0775508	O	Putative eukaryotic translation initiation factor 2 subunit 3, eIF2 gamma subunit
Cre02.g099150.t1.2	34 kDa	5	5	3	10	4	3	5.38649	0.224485	O	Alpha-SNAP, SNARE complex protein
Cre02.g099850.t1.1	52 kDa	1	4	6	22	20	21	15.7814	0.421327	O	Pyruvate dehydrogenase, E1 component, alpha subunit
Cre02.g101350.t1.2	24 kDa	2	2	0	5	5	3	3.52264	0.342349	O	Ribosomal protein L10a, component of cytosolic 80S ribosome and 60S large subunit
Cre02.g101400.t1.2	190 kDa	17	9	12	80	54	44	44.3188	0.371692	O	Clathrin Heavy Chain
Cre02.g101950.t1.2	85 kDa	5	16	30	11	6	4	10.7151	0.209274	O	tRNA (uracil-5)-methyltransferase
Cre02.g102050.t1.1	92 kDa	22	14	16	11	8	4	12.3719	0.195401	SP	Proline rich extensin signature
Cre02.g102800.t1.2	13 kDa	2	2	5	1	1	1	1.84197	0.174157	O	DNA-directed RNA polymerase II, 16.5 kDa polypeptide
Cre02.g103300.t1.1	64 kDa	5	4	3	6	1	2	3.56128	0.226621	O
Cre02.g103550.t1.2	16 kDa	0	2	2	2	4	2	2.35954	0.380552	O	Eukaryotic translation initiation factor 1A, eIF-1A
Cre02.g104650.t1.1	126 kDa	1	1	3	4	0	1	1.5835	0.390547
Cre02.g104900.t1.2	44 kDa	0	0	13	25	15	10	11.9982	0.408246	O	Flagellar Associated Protein
Cre02.g105500.t1.2	48 kDa	21	24	52	11	10	4	17.8747	0.228727	O	Acetylornithine deacetylase
Cre02.g107950.t1.2	22 kDa	0	1	3	1	1	2	1.42453	0.354801	SP
Cre02.g109550.t1.2	40 kDa	13	16	14	6	3	1	8.01492	0.274035	O	Homoserine dehydrogenase
Cre02.g109600.t1.2	35 kDa	2	3	4	3	1	0	1.94184	0.251836	C	Inositol monophosphatase
Cre02.g110350.t1.2	29 kDa	7	6	5	4	1	2	4.06272	0.21681
Cre02.g111300.t1.1	41 kDa	4	11	24	8	6	5	8.96895	0.174647	O
Cre02.g112600.t1.2	46 kDa	3	3	10	7	5	5	5.77535	0.183817	O	(M=1) PTHR13780:SF12 - PREDICTED PROTEIN (FRAGMENT)
Cre02.g113200.t1.1	55 kDa	8	5	4	23	24	21	18.0563	0.371779	O	Glutamine synthetase
Cre02.g113250.t1.1	59 kDa	1	0	2	1	1	1	1.06966	0.242937	SP	(M=1) KOG2444 - WD40 repeat protein
Cre02.g113700.t1.2	34 kDa	8	11	16	4	1	3	6.3789	0.238552	O	(M=1) PF02151//PF08755 - UvrB/uvrC motif // Hemimethylated DNA-binding protein YccV like
Cre02.g113850.t1.1	46 kDa	1	3	4	2	0	1	1.63732	0.269338	C	Porphobilinogen deaminase
Cre02.g113950.t1.1	46 kDa	1	4	8	2	0	0	1.91965	0.466243	C
Cre02.g114600.t1.2	22 kDa	113	145	168	59	46	48	92.2678	0.131504	O	2-cys peroxiredoxin
Cre02.g115950.t1.2	36 kDa	4	0	3	1	1	0	1.41062	0.485007	SP	(M=3) PTHR10963 - GLYCOSYL HYDROLASE-RELATED
Cre02.g116250.t1.1	20 kDa	2	2	4	1	1	0	1.4594	0.2687	C	(M=1) PF09424 - Yqey-like protein
Cre02.g116450.t1.2	27 kDa	2	1	3	3	2	0	1.7916	0.294491	O	Ribulose phosphate-3-epimerase
Cre02.g117550.t1.2	24 kDa	6	7	8	3	4	1	4.6259	0.179392	O	Predicted protein with ankyrin repeats
Cre02.g118500.t1.1	108 kDa	0	0	5	16	10	6	7.31841	0.443634	O	Beta' subunit of COP-I complex
Cre02.g118850.t1.2	10 kDa	1	7	5	1	0	2	2.42678	0.406059	O	(M=1) PTHR23310:SF40 - ACYL-COA-BINDING PROTEIN
Cre02.g118900.t1.2	37 kDa	30	31	44	17	10	13	23.1158	0.123473	O	MYG1/GAMM1-like protein
Cre02.g141200.t1.2	34 kDa	1	4	20	8	6	7	7.58566	0.267065	O	(M=1) 2.4.2.19 - Nicotinate-nucleotide diphosphorylase (carboxylating).
Cre02.g141250.t1.2	48 kDa	8	4	8	3	1	1	3.81132	0.296449	O	(M=1) PTHR13832//PTHR13832:SF115 - PROTEIN PHOSPHATASE 2C // SUBFAMILY NOT NAMED
Cre02.g141400.t1.2	68 kDa	21	26	31	24	19	18	24.2501	0.073176	C	Phosphoenolpyruvate carboxykinase
Cre02.g141450.t1.2	18 kDa	1	3	3	1	1	1	1.60592	0.164931	O	(M=1) K10688 - ubiquitin-conjugating enzyme E2 W
Cre02.g141550.t1.2	25 kDa	11	23	19	5	0	2	8.58376	0.375253	O	(M=7) PF02190 - ATP-dependent protease La (LON) domain
Cre02.g141626.t1.1	126 kDa	1	2	3	1	0	0	0.941514	0.384539	O	(M=1) KOG1501 - Arginine N-methyltransferase
Cre02.g142200.t1.2	26 kDa	1	9	10	3	4	5	5.37725	0.234904	O	(M=4) PTHR11571//PTHR11571:SF16 - GLUTATHIONE S-TRANSFERASE // SUBFAMILY NOT NAMED
Cre02.g142206.t1.1	32 kDa	18	20	21	35	18	20	24.0051	0.170578	C
Cre02.g142352.t1.1	92 kDa	9	10	17	5	2	2	6.64358	0.22146	O	(M=1) PTHR11476 - HISTIDYL-TRNA SYNTHETASE
Cre02.g142687.t2.1	21 kDa	7	13	27	27	22	15	19.9553	0.21802	O
Cre02.g142800.t1.2	20 kDa	31	27	35	11	5	6	17.5999	0.244395	C	Thioredoxin-related protein
Cre02.g143000.t1.2	46 kDa	0	6	10	16	12	14	11.4146	0.349764	C	Glycerol-3-phosphate acyltransferase
Cre02.g143050.t1.2	11 kDa	11	12	18	1	2	0	6.14564	0.39245	O	Acidic ribosomal protein P2
Cre02.g143200.t1.1	122 kDa	68	86	93	70	49	51	71.6518	0.0541463	SP	(M=2) 6.1.1.7 - Alanine--tRNA ligase.
Cre02.g143250.t1.2	37 kDa	1	2	1	8	9	7	6.04423	0.416815	O	Isocitrate dehydrogenase, NAD-dependent
Cre02.g143650.t1.2	65 kDa	3	5	6	2	3	1	3.20313	0.16058
Cre02.g145000.t1.1	35 kDa	1	3	2	1	0	0	0.981366	0.436985	M	(M=1) PF02033 - Ribosome-binding factor A
Cre02.g145050.t1.2	38 kDa	0	0	8	5	2	2	2.7202	0.374671	C	4-diphosphocytidyl-2-C-methyl-D-erythritol kinase, chloroplast precursor
Cre02.g147302.t1.1	45 kDa	12	16	32	20	16	15	19.1306	0.118263	O	(M=1) PTHR11751:SF35 - ASPARTATE AMINOTRANSFERASE
Cre02.g147900.t1.1	65 kDa	2	3	8	4	3	4	4.12529	0.181199
Cre03.g143887.t1.1	65 kDa	3	3	13	60	24	29	26.335	0.429097	O	(M=1) 6.1.1.19 - Arginine--tRNA ligase.
Cre03.g144564.t1.1	81 kDa	11	5	19	38	19	23	22.0191	0.301859	SP	Matrix metalloproteinase
Cre03.g144627.t1.1	51 kDa	24	26	42	28	19	19	26.8665	0.0531445	C	Cystathionine gamma-synthase
Cre03.g144667.t1.1	27 kDa	0	1	0	4	2	2	1.86161	0.430236	C	ClpS-like protein
Cre03.g145267.t1.1	56 kDa	34	37	44	36	32	27	37.103	0.0893234	O	(M=1) 3.5.4.3 - Guanine deaminase.
Cre03.g145507.t1.1	28 kDa	7	10	17	11	8	6	9.88085	0.0754517	C
Cre03.g145727.t1.1	44 kDa	4	8	8	2	1	1	3.53132	0.277366	O	(M=2) 6.1.1.1 - Tyrosine--tRNA ligase.
Cre03.g145967.t1.1	46 kDa	1	2	3	6	5	2	3.55426	0.321952	M	(M=3) KOG2241 - tRNA-binding protein
Cre03.g146067.t1.1	183 kDa	3	1	7	4	0	1	2.34366	0.338892	C	(M=48) PF00069//PF07714 - Protein kinase domain // Protein tyrosine kinase
Cre03.g146187.t1.1	41 kDa	32	38	42	30	25	18	31.4805	0.0482385	C	N-acetyl-gamma-glutamyl-phosphate reductase
Cre03.g146447.t1.1	37 kDa	0	2	4	2	2	2	2.08393	0.252046	O	(M=2) PTHR23244:SF16 - JASMONATE INDUCIBLE PROTEIN-RELATED
Cre03.g146487.t1.1	122 kDa	6	6	15	23	11	10	12.7947	0.247215	M	Exportin 1 related protein
Cre03.g148950.t1.2	38 kDa	21	32	52	16	12	11	22.3057	0.129646	C	Putative organellar polyribonucleotide phosphorylase/nucleotidyltransferase
Cre03.g149250.t1.2	56 kDa	1	4	9	20	7	4	7.87704	0.38723	C	(M=2) PTHR21631:SF4 - CARBOXYPHOSPHONOENOLPYRUVATE MUTASE
Cre03.g150300.t1.2	16 kDa	23	27	46	11	11	9	19.6591	0.150759	O	(M=14) PTHR23050 - CALCIUM BINDING PROTEIN
Cre03.g152150.t1.2	41 kDa	4	12	2	2	1	0	3.20398	0.524952	O
Cre03.g154550.t1.1	36 kDa	4	6	26	8	8	3	8.38435	0.252656	C	Pyrroline-5-carboxylate reductase
Cre03.g155001.t1.1	116 kDa	0	0	11	5	5	2	3.75868	0.38421	C	(M=2) K02438 - glycogen operon protein
Cre03.g155200.t1.1	37 kDa	0	7	20	7	5	2	6.04286	0.31072	C	Chorismate mutase
Cre03.g156050.t1.2	29 kDa	24	31	37	4	6	4	15.6831	0.292277	C	(M=2) PTHR20982 - RIBOSOME RECYCLING FACTOR
Cre03.g156250.t1.2	23 kDa	1	0	3	6	1	2	2.29827	0.419697	O	(M=2) PTHR15629//PTHR15629:SF2 - SH3YL1 PROTEIN // SUBFAMILY NOT NAMED
Cre03.g156600.t1.2	32 kDa	4	7	6	4	2	2	4.03773	0.120391	C
Cre03.g158000.t1.2	49 kDa	20	25	39	46	36	30	35.9448	0.189306	C	Glutamate-1-semialdehyde aminotransferase
Cre03.g158750.t1.1	62 kDa	1	5	9	13	10	7	8.39774	0.291642	M	(M=1) K12823 - ATP-dependent RNA helicase DDX5/DBP2
Cre03.g158800.t1.1	32 kDa	26	24	36	13	10	11	19.3537	0.117527
Cre03.g158900.t1.2	50 kDa	8	12	9	4	1	2	5.51531	0.267397	C	Dihydrolipoamide acetyltransferase
Cre03.g160200.t1.2	33 kDa	1	0	1	2	2	0	1.09829	0.473814	SP	Protocollagen hydroxylase
Cre03.g160500.t1.2	67 kDa	27	27	31	13	9	7	18.0811	0.16177	O	(M=2) 6.1.1.6 - Lysine--tRNA ligase.
Cre03.g161400.t1.2	49 kDa	8	12	18	14	8	13	12.9012	0.163977	C	Tryptophan synthase beta subunit
Cre03.g161550.t1.2	111 kDa	7	7	1	1	0	0	2.48365	0.586364	O	Flagellar Associated Protein
Cre03.g162550.t1.1	24 kDa	0	0	1	5	2	2	1.99097	0.470822	O	(M=1) 3.2.2.16 - Methylthioadenosine nucleosidase.
Cre03.g164350.t1.1	24 kDa	11	8	10	5	5	4	7.25248	0.13179	O	(M=1) K06999 - putative drug exporter of the RND superfamily
Cre03.g166050.t1.2	52 kDa	83	77	97	58	35	27	61.2484	0.102881	O	Selenium binding protein
Cre03.g167250.t1.2	52 kDa	2	3	8	5	0	0	2.45498	0.412022	C	(M=1) PF05673 - Protein of unknown function (DUF815)
Cre03.g168450.t1.2	58 kDa	13	16	23	40	27	21	26.081	0.231618	O	T-complex protein 1, theta subunit
Cre03.g168700.t1.2	33 kDa	21	32	36	9	6	4	16.0538	0.248193	O	Phosphoglycolate phosphatase/4-nitrophenylphosphatase
Cre03.g169400.t1.2	37 kDa	12	15	38	15	15	12	17.6884	0.121662	O	UDP-D-glucuronic acid decarboxylase
Cre03.g169850.t1.2	94 kDa	13	12	16	10	4	1	8.56598	0.216904	O	(M=2) PTHR10890 - CYSTEINYL-TRNA SYNTHETASE
Cre03.g170450.t1.2	17 kDa	4	2	9	6	8	6	6.53401	0.252265	O
Cre03.g171600.t1.1	46 kDa	0	0	4	3	1	2	1.7231	0.38464	C	(M=2) PF01975 - Survival protein SurE
Cre03.g172000.t1.2	33 kDa	1	6	7	8	4	9	6.59225	0.321124	C	(M=3) 1.1.1.100 - 3-oxoacyl-[acyl-carrier-protein] reductase.
Cre03.g172550.t1.2	39 kDa	0	3	7	5	3	1	3.0117	0.289264	O	Protein-/Histone-arginine N-methyltransferase
Cre03.g172950.t1.2	58 kDa	0	1	2	3	4	2	2.38473	0.396519	O	Centromere/microtubule binding protein
Cre03.g173350.t1.2	39 kDa	34	44	63	22	17	13	30.1943	0.120888
Cre03.g175400.t1.2	72 kDa	12	25	88	73	47	44	50.8036	0.239789
Cre03.g175750.t1.2	54 kDa	27	24	22	9	6	3	14.1951	0.270522	O	(M=2) PTHR12461:SF2 - PLA2G4B
Cre03.g176100.t1.2	27 kDa	7	7	11	3	0	2	4.42061	0.2828	O	(M=1) PTHR12381:SF2 - GALECTIN-RELATED
Cre03.g176651.t1.1	112 kDa	10	10	11	3	2	1	5.57344	0.283086	O	(M=1) PTHR12802:SF19 - PREDICTED PROTEIN
Cre03.g177200.t1.2	45 kDa	4	5	5	9	4	5	5.81069	0.187918	O	RNA-binding protein C3, CELF family, subunit of CHLAMY1
Cre03.g178150.t1.1	18 kDa	63	67	82	31	18	19	43.9015	0.16486	O	Calmodulin, radial spoke protein
Cre03.g178350.t1.1	18 kDa	18	19	21	6	2	2	10.0713	0.303754	O	Flagellar Associated Protein similar to calmodulin
Cre03.g178450.t1.2	11 kDa	0	0	2	6	6	3	3.51068	0.461834	SP	Chaperonin 10
Cre03.g178600.t1.1	77 kDa	1	2	4	3	0	3	2.21928	0.350607	O	DNA topoisomerase I
Cre03.g179860.t1.1	97 kDa	2	5	11	4	3	0	3.6123	0.28961	O	(M=1) PTHR22808:SF1 - PUTATIVE METHYLTRANSFERASE NCL1(YEAST)-RELATED
Cre03.g180250.t1.2	56 kDa	3	5	9	3	3	2	3.96325	0.113234	O	(M=1) 5.5.1.4 - Inositol-3-phosphate synthase.
Cre03.g180750.t1.2	87 kDa	126	114	92	258	201	171	187.54	0.248274	O	Cobalamin-independent methionine synthase
Cre03.g181300.t1.2	54 kDa	30	39	54	19	28	25	33.3446	0.108624	C	5-enolpyruvylshikimate-3-phosphate synthase
Cre03.g181500.t1.2	66 kDa	11	9	13	12	8	6	10.1762	0.0820304	C	alpha-1,4-glucanotransferase
Cre03.g182150.t1.2	28 kDa	6	5	6	10	4	7	6.98431	0.206068	C	Predicted protein
Cre03.g182551.t1.2	15 kDa	67	92	65	41	41	36	58.4085	0.116618	C	Pre-apoplastocyanin
Cre03.g182950.t1.2	79 kDa	6	7	8	10	10	3	7.81905	0.217006	O	DEAH-box helicase, possibly nuclear pre-mRNA splicing factor
Cre03.g183400.t1.1	25 kDa	8	10	7	2	0	0	3.88172	0.447639	C
Cre03.g184400.t1.2	15 kDa	3	5	9	6	3	2	4.47088	0.119838	O	(M=9) PTHR22769 - MUTT/NUDIX HYDROLASE
Cre03.g184550.t1.2	34 kDa	3	7	15	2	0	0	3.42442	0.480959	O	Predicted protein
Cre03.g185200.t1.2	44 kDa	5	8	10	1	0	0	3.22181	0.448306	C	Metallophosphoesterase/metallo-dependent phosphatase
Cre03.g185300.t1.2	53 kDa	3	7	5	1	1	0	2.45544	0.38959	O	(M=1) 2.7.1.46 - L-arabinokinase.
Cre03.g185550.t1.2	41 kDa	158	175	288	133	101	93	155.176	0.0440751	C	Sedoheptulose-1,7-bisphosphatase
Cre03.g185600.t1.1	22 kDa	0	2	4	1	1	1	1.39434	0.268418	O	(M=12) PF00364 - Biotin-requiring enzyme
Cre03.g186000.t1.2	36 kDa	0	2	16	9	3	3	5.03887	0.351074	C	(M=1) PF08670 - MEKHLA domain
Cre03.g187450.t1.2	29 kDa	99	121	138	49	46	31	76.857	0.141423	C	Ribose-5-phosphate isomerase
Cre03.g188200.t1.2	29 kDa	1	1	4	1	0	0	0.901663	0.455241	O	3'-5' Exoribonuclease PH component of the Exosome
Cre03.g188250.t1.2	55 kDa	28	39	44	85	36	43	50.0741	0.219418	C	ADP-glucose pyrophosphorylase small subunit
Cre03.g188800.t1.1	59 kDa	3	2	0	1	4	1	2.21877	0.408659	C	(M=1) PTHR11098 - NICOTINATE PHOSPHORIBOSYLTRANSFERASE
Cre03.g189250.t1.2	24 kDa	20	14	7	13	10	11	13.862	0.182405	O	Small Rab-related GTPase
Cre03.g189300.t1.1	33 kDa	10	15	19	8	4	4	9.29217	0.138651	C	Plastid lipid associated protein
Cre03.g189400.t1.2	53 kDa	23	25	12	20	7	9	16.3841	0.17922	O	Seryl-tRNA(Sec) synthetase
Cre03.g189800.t1.2	45 kDa	6	12	30	46	31	35	30.9128	0.316193	C	Peptidyl-prolyl cis-trans isomerase, cyclophilin-type
Cre03.g189950.t1.2	64 kDa	18	34	41	17	9	6	18.9839	0.173345	O	HSP70-HSP90 organizing protein
Cre03.g190100.t1.1	83 kDa	8	8	7	27	7	4	10.6313	0.354984	O	Eukaryotic translation initiation factor 3, subunit B
Cre03.g190500.t1.2	101 kDa	0	0	2	3	4	3	2.51909	0.446329	SP	Glycoside-hydrolase-like protein
Cre03.g191050.t1.2	25 kDa	17	30	51	21	19	20	26.272	0.103647	O	Ran-like small GTPase
Cre03.g193700.t1.1	54 kDa	5	8	11	1	2	1	4.08834	0.283453	C	(M=1) PTHR10992//PTHR10992:SF200 - ALPHA/BETA HYDROLASE FOLD-CONTAINING PROTEIN // SUBFAMILY NOT NAMED
Cre03.g193800.t1.1	56 kDa	34	42	20	55	25	27	36.844	0.173825	O	(M=1) PTHR22594:SF6 - ASPARTYL-TRNA SYNTHETASE
Cre03.g193950.t1.2	16 kDa	20	25	39	12	13	10	19.0583	0.0995658	C	(M=1) PF02943 - Ferredoxin thioredoxin reductase catalytic beta chain
Cre03.g194200.t1.2	40 kDa	0	3	9	10	12	12	9.30626	0.3887	C	Pyruvate dehydrogenase E1 beta subunit
Cre03.g194250.t1.2	25 kDa	6	8	9	1	1	1	3.80973	0.317174	O	(M=1) K05609 - ubiquitin carboxyl-terminal hydrolase L3 [EC:3.4.19.12]
Cre03.g194400.t1.2	37 kDa	13	19	10	9	7	4	10.341	0.17067	O	Eukaryotic translation initiation factor 3, subunit I
Cre03.g194800.t1.2	45 kDa	1	1	4	1	0	0	0.901663	0.455241	O	(M=1) 2.7.1.78 - Polynucleotide 5'-hydroxyl-kinase.
Cre03.g194850.t1.2	37 kDa	148	193	261	207	170	137	194.706	0.0900081	C	NAD-dependent malate dehydrogenase, chloroplastic
Cre03.g195200.t1.2	40 kDa	0	7	19	3	1	1	4.01553	0.485608	C	Haloalkane dehalogenase-like hydrolase
Cre03.g196550.t1.2	13 kDa	5	18	16	11	14	8	12.5941	0.183347	O	(M=5) PF03992 - Antibiotic biosynthesis monooxygenase
Cre03.g197500.t2.1	47 kDa	34	29	62	22	20	13	28.6557	0.10898	C	Predicted protein
Cre03.g197650.t1.2	29 kDa	34	40	28	3	3	2	16.307	0.419924	C	(M=16) PF04755 - PAP_fibrillin
Cre03.g197750.t1.2	22 kDa	1	5	9	1	1	1	2.51903	0.348193	C	Glutathione peroxidase
Cre03.g198850.t1.2	27 kDa	9	10	5	14	8	5	9.20343	0.18039	C	(M=12) PF01789 - PsbP
Cre03.g198950.t1.2	29 kDa	1	2	3	7	4	4	4.03827	0.30768	C	Predicted protein
Cre03.g199000.t1.2	81 kDa	26	35	29	25	14	7	22.0936	0.136194	C	Phototropin
Cre03.g199300.t1.2	38 kDa	2	4	1	5	0	1	2.14817	0.388989	O	(M=1) KOG2936 - Uncharacterized conserved protein
Cre03.g199647.t1.1	46 kDa	0	2	3	24	17	16	13.2296	0.446816	O	Eukaryotic translation initiation factor 4A
Cre03.g199759.t2.1	52 kDa	9	17	21	18	8	10	13.9472	0.106186	O
Cre03.g199900.t1.2	23 kDa	14	18	24	24	14	19	20.2351	0.15068	O	Eukaryotic translation initiation factor 4E
Cre03.g199983.t1.1	35 kDa	0	3	8	5	2	1	2.87389	0.304623	O	(M=2) K04382 - serine/threonine-protein phosphatase 2A catalytic subunit
Cre03.g200250.t1.2	37 kDa	0	1	2	10	2	3	3.36361	0.501169	C	(M=1) KOG1260 - Isocitrate lyase
Cre03.g200991.t1.1	48 kDa	7	7	8	4	3	2	5.00324	0.126698	O	(M=1) PTHR13261 - CDK INHIBITOR P21 BINDING PROTEIN
Cre03.g201400.t1.2	124 kDa	2	3	4	6	4	2	3.73221	0.211909	O	Phosphoprotein phosphatase 2C
Cre03.g201550.t1.2	73 kDa	4	2	0	2	2	2	2.35413	0.274467	O	(M=48) PF05548 - Gametolysin peptidase M11
Cre03.g201776.t1.1	29 kDa	1	2	5	2	0	1	1.59747	0.291409	O	(M=1) PTHR12292 - RWD DOMAIN-CONTAINING PROTEIN
Cre03.g201900.t1.1	88 kDa	52	47	41	35	16	17	34.4969	0.147292	O	Radial spoke protein 1
Cre03.g202113.t1.1	41 kDa	10	15	15	13	10	9	12.5654	0.0807757	C	(M=1) 6.3.2.6 - Phosphoribosylaminoimidazolesuccinocarboxamide synthase.
Cre03.g202950.t1.1	40 kDa	10	20	27	13	12	13	16.1332	0.108986	C	(M=1) PF00036//PF00085 - EF hand // Thioredoxin
Cre03.g203850.t1.2	50 kDa	4	22	78	47	28	29	34.7829	0.242067	C	ATP-sulfurylase
Cre03.g204250.t1.2	53 kDa	122	159	237	200	117	113	162.153	0.0834462	O	S-Adenosyl homocysteine hydrolase
Cre03.g204300.t1.1	50 kDa	7	7	11	1	0	0	3.52541	0.447943	C
Cre03.g204500.t1.1	88 kDa	78	42	51	75	65	48	66.5391	0.17424	O
Cre03.g204601.t1.1	28 kDa	45	47	54	29	31	22	38.6556	0.0760791	O	(M=1) K00856 - adenosine kinase
Cre03.g206600.t1.2	64 kDa	108	123	141	55	40	34	79.4016	0.145497	C	Acetohydroxyacid dehydratase
Cre03.g206850.t1.1	30 kDa	4	5	4	1	1	1	2.51332	0.250816	SP	(M=3) PTHR13234 - GAMMA-INTERFERON INDUCIBLE LYSOSOMAL THIOL REDUCTASE (GILT)
Cre03.g207700.t1.1	40 kDa	28	31	39	28	28	22	30.974	0.0911012	O	Farnesyl pyrophosphate synthase
Cre03.g207713.t1.1	83 kDa	1	10	15	10	9	7	8.99332	0.209687	C	Isoamylase, starch debranching enzyme
Cre03.g210513.t1.1	47 kDa	14	15	15	4	2	3	8.12317	0.267597	C	(M=3) 1.3.1.42 - 12-oxophytodienoate reductase.
Cre03.g213649.t1.1	33 kDa	1	1	6	3	0	0	1.44843	0.489401	SP	(M=101) PF00271 - Helicase conserved C-terminal domain
Cre04.g213050.t1.2	26 kDa	4	3	2	8	6	8	6.36004	0.31913	O
Cre04.g213250.t1.2	36 kDa	57	48	41	17	15	12	30.8199	0.234095	O	(M=2) 3.4.11.2 - Membrane alanyl aminopeptidase.
Cre04.g213251.t1.1	24 kDa	27	28	29	18	11	9	19.9035	0.112834	M	(M=2) PTHR11533:SF8 - AMINOPEPTIDASE
Cre04.g214500.t1.1	49 kDa	21	20	33	85	69	51	55.2022	0.316867	M	Isocitrate dehydrogenase, NADP-dependent
Cre04.g214501.t1.1	81 kDa	6	6	12	5	6	3	6.27775	0.108832	C	(M=1) PTHR11252 - POLYRIBONUCLEOTIDE NUCLEOTIDYLTRANSFERASE
Cre04.g214502.t1.1	39 kDa	16	15	29	30	21	21	23.9333	0.171115	O	(M=1) 5.1.3.2 - UDP-glucose 4-epimerase.
Cre04.g215600.t1.2	25 kDa	12	18	14	4	4	3	8.5916	0.237216	O	(M=1) PTHR10108:SF241 - THIOL METHYLTRANSFERASE, PUTATIVE
Cre04.g215750.t1.2	37 kDa	0	2	6	4	4	3	3.39305	0.28456	O	(M=1) K02180 - cell cycle arrest protein BUB3
Cre04.g215850.t1.2	61 kDa	3	10	10	19	8	10	10.932	0.253682	O	Importin alpha
Cre04.g216100.t1.1	25 kDa	12	12	4	7	4	2	6.91491	0.250747	C	(M=1) 4.4.1.5 - Lactoylglutathione lyase.
Cre04.g216850.t1.2	50 kDa	236	287	342	223	127	115	217.972	0.053685	O	Alpha tubulin 2
Cre04.g216950.t1.2	39 kDa	0	1	5	16	17	15	11.6619	0.452244	C	(M=1) 2.3.1.180 - Beta-ketoacyl-[acyl-carrier-protein] synthase III.
Cre04.g217550.t1.1	130 kDa	3	5	4	3	2	2	3.20039	0.0858922	O	Eukaryotic translation initiation factor 3, subunit C
Cre04.g217921.t1.1	105 kDa	0	0	1	12	7	5	5.22053	0.482068	O	Beta subunit of COP-I complex
Cre04.g217955.t1.1	26 kDa	5	7	4	2	1	1	3.14231	0.278599	O	Phosphoserine phosphatase
Cre04.g218100.t1.2	24 kDa	37	36	31	19	9	9	22.6666	0.193885	O	Flagellar Associated Protein
Cre04.g218150.t1.2	45 kDa	8	6	9	14	8	8	9.70747	0.180278	M	(M=1) PTHR13832:SF139 - PREDICTED PROTEIN
Cre04.g218250.t1.2	20 kDa	38	61	46	25	12	13	30.8564	0.188417
Cre04.g219950.t1.2	44 kDa	18	25	26	7	5	8	14.0218	0.189717	M	(M=2) PTHR13976:SF3 - HETEROGENEOUS NUCLEAR RIBONUCLEOPROTEIN (HNRNP)
Cre04.g221350.t1.2	58 kDa	4	3	11	2	1	1	3.12371	0.296578	O	(M=1) PTHR13138 - PROTEIN LIN1
Cre04.g221400.t1.2	15 kDa	7	11	13	10	6	6	8.955	0.0576351	O
Cre04.g222700.t1.2	115 kDa	81	90	195	106	74	60	99.7329	0.073942	O	(M=2) K03235 - elongation factor EF-3
Cre04.g222950.t1.2	46 kDa	0	3	3	0	2	1	1.50697	0.371457	O	(M=1) PF05477 - Surfeit locus protein 2 (SURF2)
Cre04.g223800.t1.2	16 kDa	5	5	10	4	1	3	4.37451	0.165928	O	(M=2) PTHR12599 - PTERIN-4-ALPHA-CARBINOLAMINE DEHYDRATASE
Cre04.g223850.t1.2	46 kDa	0	1	3	3	1	1	1.48456	0.307631	O	Cytoplasmic DExD/H-box RNA helicase
Cre04.g224750.t1.2	24 kDa	0	1	1	2	1	1	1.107	0.302634	M	Endosomal R-SNARE protein, Vamp7/Nyv1-family (R.III)
Cre04.g226050.t1.1	81 kDa	21	17	17	6	7	2	11.0916	0.261505	O	(M=19) PTHR10342 - ARYLSULFATASE
Cre04.g226550.t1.2	80 kDa	16	6	6	8	8	8	9.7535	0.22592	O	(M=19) PTHR10342 - ARYLSULFATASE
Cre04.g226850.t1.2	60 kDa	3	2	4	4	2	1	2.65913	0.151941	SP	Pepsin-type aspartyl protease
Cre04.g229300.t1.1	45 kDa	13	31	71	12	9	9	20.8076	0.274229	C	Rubisco activase
Cre04.g229700.t1.2	50 kDa	17	28	54	19	15	11	22.4846	0.120064	O	UDP-glucose pyrophosphorylase
Cre04.g231222.t1.1	106 kDa	138	135	162	61	49	36	92.2193	0.161819
Cre04.g232602.t1.1	40 kDa	6	5	11	3	4	1	4.65037	0.193299	O	Glutaredoxin, CGFS type
Cre05.g230600.t1.1	48 kDa	15	10	8	4	4	3	7.3295	0.261085	O	(M=1) PTHR22870:SF27 - UVB-RESISTANCE PROTEIN UVR8
Cre05.g232150.t1.2	49 kDa	0	0	3	4	6	3	3.27644	0.459225	M	Glutamate dehydrogenase
Cre05.g232600.t1.1	58 kDa	9	7	11	1	0	0	3.86886	0.465483	O	(M=48) PF05548 - Gametolysin peptidase M11
Cre05.g232750.t1.2	58 kDa	11	23	32	13	7	8	14.656	0.130063	O	NimA-related protein kinase
Cre05.g233050.t1.2	19 kDa	62	63	156	44	35	40	63.0224	0.133277	O	Flagellar Associated Protein
Cre05.g233800.t1.2	76 kDa	79	65	76	68	49	40	65.3445	0.0815306	O	(M=1) K01880 - glycyl-tRNA synthetase
Cre05.g233900.t1.2	36 kDa	4	8	14	20	8	12	11.9583	0.254922	C	(M=2) 1.11.1.11 - L-ascorbate peroxidase.
Cre05.g234550.t2.1	41 kDa	159	169	265	103	85	76	138.406	0.0784463	C	Fructose-1,6-bisphosphate aldolase
Cre05.g234638.t1.1	66 kDa	0	2	4	10	3	2	3.67958	0.425243	C	(M=1) PTHR11907 - AMIDOPHOSPHORIBOSYLTRANSFERASE
Cre05.g234700.t1.1	248 kDa	2	1	1	10	5	4	4.60723	0.384467	O	Pyruvate kinase
Cre05.g236150.t1.1	25 kDa	8	7	13	7	4	2	6.44546	0.126783	O	(M=4) 2.7.7.2 - FAD synthetase.
Cre05.g237400.t1.2	35 kDa	41	54	65	27	18	14	34.4114	0.128555	C	Diaminopimelate epimerase
Cre05.g237450.t1.2	32 kDa	1	1	10	12	6	5	6.23187	0.324007	C	Plastid-specific ribosomal protein 1
Cre05.g237700.t1.2	7 kDa	0	1	3	2	1	2	1.59374	0.317823	O	Nucleolar protein, Structural Component of H/ACA snoRNPs
Cre05.g238650.t1.1	58 kDa	6	4	8	4	5	2	4.88341	0.14444	SP	Cell wall protein pherophorin-C5
Cre05.g238687.t1.1	83 kDa	11	13	13	9	5	4	8.96198	0.0988443	SP	(M=71) PF12499 - Pherophorin
Cre05.g241655.t1.1	18 kDa	2	5	5	4	3	5	4.37921	0.218237	C
Cre05.g242000.t1.2	83 kDa	1	6	19	25	15	12	14.2159	0.307176	C	Magnesium chelatase subunit D
Cre05.g242500.t1.2	50 kDa	6	15	10	4	2	2	5.9501	0.279158	O	Radial spoke protein 4
Cre05.g242550.t1.2	49 kDa	10	4	2	2	1	1	3.36051	0.464585	O	Radial spoke protein 6
Cre05.g243050.t1.2	20 kDa	4	11	14	7	4	5	7.27401	0.124308	C	Chloroplastic thioredoxin f2
Cre05.g243150.t1.1	252 kDa	9	10	10	9	8	9	9.99183	0.134449	SP	(M=1) PF04357 - Family of unknown function (DUF490)
Cre05.g243451.t1.1	23 kDa	0	0	2	5	4	4	3.1359	0.435828	C	(M=2) KOG1509 - Predicted nucleic acid-binding protein ASMTL
Cre05.g244800.t1.2	67 kDa	16	22	21	3	2	2	9.65227	0.34385	C	(M=2) PF05368//PF08547 - NmrA-like family // Complex I intermediate-associated protein 30 (CIA30)
Cre05.g245900.t1.2	43 kDa	79	90	133	56	46	32	69.8996	0.0819208	C	Branched-chain amino acid aminotransferase
Cre05.g246900.t1.2	17 kDa	3	4	2	4	4	1	3.2228	0.23018	M	(M=1) PF06525 - Sulfocyanin (SoxE)
Cre05.g247600.t1.2	16 kDa	2	2	2	8	2	5	4.06945	0.359761	O	Ubiquitin-conjugating enzyme E2
Cre05.g248400.t1.2	28 kDa	30	39	80	10	3	3	22.3561	0.373186
Cre05.g248500.t1.2	16 kDa	14	20	15	10	4	4	10.6209	0.187661	M	Mitochondrial thioredoxin o
Cre06.g249250.t1.2	14 kDa	4	4	7	3	3	3	4.06099	0.0776814	O	Ribosomal protein L7Ae
Cre06.g250100.t1.2	72 kDa	502	544	680	177	118	111	324.802	0.223913	C	Heat shock protein 70B
Cre06.g250200.t1.2	43 kDa	90	108	148	152	78	79	113.016	0.101417	O	S-adenosylmethionine synthetase
Cre06.g250800.t1.1	40 kDa	13	25	21	8	8	3	12.1455	0.207873
Cre06.g251450.t1.1	77 kDa	3	14	26	15	7	7	11.4209	0.183108	M	Quinolinate synthetase A
Cre06.g251500.t1.2	35 kDa	34	48	44	26	29	25	35.7125	0.0912254	O	Spermine synthase
Cre06.g251600.t1.2	52 kDa	2	2	7	3	4	1	3.11469	0.239958	O	Eukaryotic translation initiation factor 5
Cre06.g252650.t1.2	23 kDa	32	42	66	18	7	12	26.5003	0.204149	C	Isopropylmalate dehydratase, small subunit
Cre06.g252743.t1.2	9 kDa	17	21	17	18	14	14	18.0459	0.104618	O
Cre06.g253350.t1.2	17 kDa	22	21	14	5	8	4	12.1565	0.254012	M	Glycine cleavage system, H-protein
Cre06.g256250.t1.2	21 kDa	2	7	5	5	8	7	6.60318	0.28152	C	Thylakoid lumenal protein
Cre06.g257500.t1.2	28 kDa	227	298	362	180	174	143	231.986	0.0516301	O	14-3-3 protein
Cre06.g257601.t1.2	26 kDa	107	115	168	77	57	51	93.4594	0.0630051	C	2-cys peroxiredoxin, chloroplastic
Cre06.g257850.t1.2	40 kDa	5	6	5	5	2	0	3.57368	0.255026	C	(M=7) PTHR12320 - PROTEIN PHOSPHATASE 2C
Cre06.g258700.t1.1	103 kDa	0	0	7	31	11	17	13.3692	0.472756	O	Pyruvate carboxylase
Cre06.g258733.t1.1	74 kDa	0	0	1	14	2	3	3.79224	0.645212	O
Cre06.g258800.t1.1	132 kDa	53	35	31	17	14	11	26.6985	0.242063	SP	Hydroxyproline-rich glycoprotein component of the outer cell wall
Cre06.g259450.t1.2	24 kDa	2	2	0	3	3	2	2.42187	0.279438	C
Cre06.g259900.t1.2	39 kDa	2	1	8	3	2	2	2.86926	0.214511	C	Chloroplast ATP synthase gamma chain
Cre06.g261350.t1.1	15 kDa	5	6	4	2	1	2	3.27668	0.217068	O	(M=1) PF06108 - Protein of unknown function (DUF952)
Cre06.g261450.t1.2	20 kDa	17	16	13	21	19	15	18.905	0.171545	O	(M=5) PTHR13711 - SWI/SNF-RELATED CHROMATIN BINDING PROTEIN
Cre06.g261650.t1.1	21 kDa	9	13	12	10	9	10	11.3219	0.127607	O	Prefoldin molecular chaperone, subunit 3
Cre06.g261700.t1.2	30 kDa	2	2	4	5	2	2	2.935	0.182338	O	(M=1) PTHR21141:SF1 - MRNA TURNOVER PROTEIN 4 MRT4
Cre06.g261800.t1.2	41 kDa	36	46	51	32	28	20	35.8784	0.0475895	C	Prephenate dehydratase
Cre06.g262100.t1.1	52 kDa	19	16	14	10	6	6	11.84	0.159614	O	Glutathione reductase
Cre06.g262850.t1.2	28 kDa	11	11	13	7	6	7	9.41267	0.0859494	O	Small Rab-related GTPase
Cre06.g263250.t1.1	323 kDa	206	217	154	93	80	63	135.306	0.169278	O
Cre06.g263450.t1.2	51 kDa	124	171	225	242	176	164	198.556	0.149728
Cre06.g266700.t1.2	14 kDa	10	9	6	10	7	5	8.41649	0.134027
Cre06.g268450.t1.1	69 kDa	1	2	4	1	1	0	1.28767	0.290157	O	(M=1) PTHR22850:SF14 - WD-40 REPEAT PROTEIN
Cre06.g268600.t1.2	27 kDa	4	3	9	4	3	5	4.85131	0.181384	O	Nucleic acid binding protein
Cre06.g269050.t1.2	91 kDa	4	7	13	7	4	2	5.75855	0.139071	C	(M=1) PTHR10366//PTHR10366:SF122 - NAD DEPENDENT EPIMERASE/DEHYDRATASE // SUBFAMILY NOT NAMED
Cre06.g269450.t1.2	32 kDa	4	8	4	5	3	3	4.66299	0.138459	O	Eukaryotic translation initiation factor 3, subunit G
Cre06.g269950.t1.2	90 kDa	19	26	45	33	21	19	27.6504	0.0889664	O	Protein involved in ubiquitin-dependent degradation of ER-bound substrates
Cre06.g270100.t1.1	99 kDa	0	0	9	14	4	3	5.10961	0.456234	C	Starch Branching Enzyme
Cre06.g271200.t1.2	63 kDa	9	17	14	5	4	2	7.82321	0.231256	C	(M=1) PTHR22912:SF2 - NADH OXIDASE-RELATED
Cre06.g272050.t1.2	67 kDa	59	87	96	54	52	30	62.7352	0.0748368	O	Phosphoglycerate mutase, 2,3-bisphosphoglycerate-independent
Cre06.g272900.t1.2	56 kDa	34	33	65	72	44	36	50.2154	0.159415
Cre06.g273300.t1.2	79 kDa	42	37	41	42	19	13	32.1362	0.125418	O	(M=2) 6.1.1.3 - Threonine--tRNA ligase.
Cre06.g273413.t1.1	94 kDa	0	0	9	4	5	4	3.9379	0.367777	C	(M=3) KOG1122 - tRNA and rRNA cytosine-C5-methylase (nucleolar protein NOL1/NOP2)
Cre06.g273700.t1.2	43 kDa	0	7	6	22	15	17	13.7183	0.38601	C	(M=1) PF02012 - BNR/Asp-box repeat
Cre06.g274400.t1.2	31 kDa	0	1	2	3	1	1	1.38038	0.325645	O	(M=1) PTHR12753 - AD-003 - RELATED
Cre06.g274650.t1.1	68 kDa	0	1	2	1	0	1	0.799979	0.378375	C	(M=1) PTHR15020:SF2 - PREDICTED PROTEIN (FRAGMENT)
Cre06.g275050.t1.1	41 kDa	3	4	5	2	1	2	2.74935	0.13231	SP	Gamma-glutamyl hydrolase
Cre06.g275100.t1.2	54 kDa	37	52	63	39	35	26	42.7131	0.049783	O	(M=8) KOG4205 - RNA-binding protein musashi/mRNA cleavage and polyadenylation factor I complex, subunit HRP1
Cre06.g275650.t1.2	55 kDa	2	4	7	4	3	2	3.60836	0.108637	O	26S proteasome regulatory subunit
Cre06.g276700.t1.2	46 kDa	5	5	9	2	0	0	2.85476	0.396813	O	(M=2) PTHR11014//PTHR11014:SF27 - PEPTIDASE M20 FAMILY MEMBER // SUBFAMILY NOT NAMED
Cre06.g278086.t1.1	12 kDa	9	14	15	7	8	4	9.35844	0.106521	O	(M=3) PTHR11803 - TRANSLATION INITIATION INHIBITOR
Cre06.g278087.t1.1	154 kDa	15	16	29	4	4	4	10.6597	0.245844	C	(M=7) PF03747 - ADP-ribosylglycohydrolase
Cre06.g278097.t1.1	39 kDa	6	6	5	2	1	1	3.27419	0.270217	O	mRNA export protein
Cre06.g278117.t1.1	30 kDa	0	2	8	17	9	6	7.84621	0.384627	C	Predicted protein
Cre06.g278125.t1.1	139 kDa	0	1	20	18	9	5	8.84311	0.366275	O	(M=1) PF00373 - FERM central domain
Cre06.g278142.t1.1	57 kDa	0	0	4	3	1	1	1.4447	0.389171	C	(M=2) KOG2492 - CDK5 activator-binding protein
Cre06.g278148.t1.1	39 kDa	48	57	66	20	21	14	35.6913	0.160434	C	(M=2) PTHR22981:SF13 - 3-HYDROXYISOBUTYRATE DEHYDROGENASE
Cre06.g278163.t1.1	49 kDa	12	16	48	24	21	17	23.2409	0.157046	C	Acetylornithine aminotransferase
Cre06.g278169.t1.1	53 kDa	5	8	10	6	0	1	4.34624	0.290894	O
Cre06.g278185.t1.1	53 kDa	30	35	38	61	37	30	41.7783	0.165431
Cre06.g278202.t1.1	31 kDa	4	6	9	4	4	4	5.24698	0.0868577	O	(M=1) K10047 - inositol-phosphate phosphatase / L-galactose 1-phosphate phosphatase
Cre06.g278210.t1.1	65 kDa	179	188	235	117	95	70	144.571	0.0805213	C	Phosphoglucomutase
Cre06.g278215.t1.1	43 kDa	6	7	9	1	1	0	3.38731	0.37692	O	(M=1) 3.1.2.4 - 3-hydroxyisobutyryl-CoA hydrolase.
Cre06.g278236.t1.1	29 kDa	16	15	14	4	1	2	7.84207	0.339443	M	Ubiquinone/menaquinone biosynthesis methyltransferase
Cre06.g278264.t1.1	39 kDa	1	1	3	5	2	1	2.23668	0.313585	C	(M=2) PF07082 - Protein of unknown function (DUF1350)
Cre06.g279150.t1.2	60 kDa	23	36	39	37	29	16	30.93	0.108557	O	(M=2) 6.1.1.12 - Aspartate--tRNA ligase.
Cre06.g279400.t1.2	64 kDa	6	3	7	5	2	0	3.52167	0.277469	SP	(M=4) 3.4.16.5 - Carboxypeptidase C.
Cre06.g282150.t1.1	22 kDa	2	5	7	3	2	2	3.34119	0.118928	O	Molybdopterin biosynthesis protein
Cre06.g282800.t1.2	46 kDa	1	2	8	48	64	34	34.3675	0.493005	O	Isocitrate lyase
Cre06.g283200.t1.2	37 kDa	8	6	15	2	2	1	4.90138	0.299681	O	(M=27) PTHR13271 - UNCHARACTERIZED PUTATIVE METHYLTRANSFERASE
Cre06.g283300.t1.2	21 kDa	6	8	3	2	0	0	2.83351	0.476002	O	(M=1) KOG0512 - Fetal globin-inducing factor (contains ankyrin repeats)
Cre06.g283800.t1.2	101 kDa	0	0	12	12	5	4	5.6041	0.380362	C
Cre06.g284000.t1.2	61 kDa	7	3	5	3	3	2	3.9454	0.193163	O	(M=1) PTHR16019 - SYNAPSE-ASSOCIATED PROTEIN
Cre06.g284700.t1.2	57 kDa	1	11	15	10	7	6	8.37498	0.192968	C	Alanine aminotransferase
Cre06.g284750.t1.2	63 kDa	2	2	3	19	7	6	7.52323	0.417794	C	Elongation factor-like protein
Cre06.g284900.t1.2	24 kDa	1	0	15	12	15	9	9.90015	0.377733
Cre06.g285150.t1.2	35 kDa	1	0	1	1	0	2	1.00189	0.551066	C	L-ascorbate peroxidase
Cre06.g285401.t1.1	18 kDa	2	3	3	9	5	5	5.21282	0.290641	C	(M=1) PF00216 - Bacterial DNA-binding protein
Cre06.g286850.t1.1	28 kDa	11	17	18	2	2	1	7.31338	0.351591	O	(M=2) PF08719 - Domain of unknown function (DUF1768)
Cre06.g290350.t1.2	19 kDa	7	7	9	3	2	1	4.41783	0.220173	O
Cre06.g292000.t1.1	76 kDa	28	26	32	6	3	0	13.6278	0.382411	O	(M=1) PTHR13856 - VHS DOMAIN CONTAINING PROTEIN FAMILY
Cre06.g292500.t1.2	30 kDa	0	4	8	0	1	1	1.92989	0.457677	SP	Peptidylprolyl isomerase
Cre06.g292550.t1.2	35 kDa	2	3	6	15	13	10	9.86843	0.355619	O	Serine/threonine protein phosphatase, metallo-dependent phosphatase
Cre06.g293051.t1.1	85 kDa	2	5	11	1	1	1	2.8991	0.34966	SP	(M=1) PF05021 - NPL4 family
Cre06.g293582.t1.1	52 kDa	21	20	20	26	15	13	20.2186	0.105165	O	(M=2) 6.1.1.4 - Leucine--tRNA ligase.
Cre06.g293950.t1.2	53 kDa	43	33	46	91	81	55	67.2394	0.253829	O	Serine hydroxymethyltransferase 2
Cre06.g294000.t1.1	25 kDa	14	15	25	7	4	5	10.7133	0.172743	O	(M=2) 3.1.1.45 - Carboxymethylenebutenolidase.
Cre06.g294650.t1.2	46 kDa	3	2	5	16	24	21	15.6853	0.451647	C	Alanine-glyoxylate transaminase
Cre06.g294950.t1.1	39 kDa	11	24	64	65	46	47	47.2271	0.25951	C	(M=1) 1.3.1.10 - Enoyl-[acyl-carrier-protein] reductase (NADPH, Si-specific).
Cre06.g296400.t1.2	45 kDa	0	2	6	3	4	2	2.94545	0.297243	M	(M=1) 1.3.99.10 - Transferred entry: 1.3.8.4.
Cre06.g296600.t1.2	23 kDa	30	30	39	13	7	9	19.9345	0.18526	O	Riboflavin synthase
Cre06.g297750.t1.2	62 kDa	0	0	7	4	1	2	2.20483	0.402984	O	SF3A3 splicing factor 3a, subunit 3
Cre06.g298350.t1.2	47 kDa	0	1	1	31	20	21	16.1796	0.477893	O	Flagellar Associated Protein
Cre06.g298650.t1.2	53 kDa	5	9	10	94	58	64	50.9544	0.433097	SP	(M=1) K03257 - translation initiation factor 4A
Cre06.g299650.t1.2	31 kDa	3	6	18	8	3	3	6.16929	0.216772	C	Inactive subunit of chloroplast ClpP complex
Cre06.g300700.t1.1	29 kDa	50	66	112	19	9	9	37.6581	0.294167	C	(M=4) PTHR15020 - FLAVIN REDUCTASE-RELATED
Cre06.g302600.t1.1	67 kDa	9	7	10	2	2	1	4.69625	0.284632	O	(M=4) KOG1087 - Cytosolic sorting protein GGA2/TOM1
Cre06.g303300.t1.2	42 kDa	2	6	6	5	2	1	3.44107	0.193991	O	Putative peptidyl-prolyl cis-trans isomerase, cyclophilin-type
Cre06.g304500.t1.2	40 kDa	8	9	29	10	10	4	10.9166	0.183651	SP	Zygote-specific protein
Cre06.g304800.t1.2	98 kDa	16	23	19	2	2	0	8.86195	0.42174	O	(M=1) PTHR11216:SF34 - EPS-15
Cre06.g306300.t1.2	45 kDa	7	43	150	65	32	43	53.7345	0.251651	C	Magnesium chelatase subunit I
Cre06.g306400.t1.2	46 kDa	19	22	38	4	2	2	12.1076	0.356341	O	(M=1) 4.4.1.14 - 1-aminocyclopropane-1-carboxylate synthase.
Cre06.g306550.t1.1	92 kDa	6	7	10	3	2	2	4.62868	0.162829	O	(M=1) PTHR11240 - RIBONUCLEASE T2
Cre06.g306800.t1.2	24 kDa	0	3	10	2	2	2	2.85301	0.318693	O	(M=1) PTHR12209 - O-SIALOGLYCOPROTEIN ENDOPEPTIDASE
Cre06.g307450.t1.2	90 kDa	5	4	4	3	0	1	2.63745	0.294374	O	SF3A1 splicing factor 3a, subunit 1
Cre06.g307500.t1.1	48 kDa	38	51	85	33	19	16	37.3617	0.12212	C	Low-CO2 inducible protein
Cre06.g307600.t1.2	33 kDa	5	9	4	5	3	3	4.97874	0.152461	O	(M=1) PTHR11875//PTHR11875:SF47 - TESTIS-SPECIFIC Y-ENCODED PROTEIN
Cre06.g308350.t1.2	35 kDa	5	5	6	4	3	4	4.72017	0.101162	O	Serine/threonine protein phosphatase 6 homolog, metallophosphoesterase
Cre06.g308500.t1.2	50 kDa	14	19	49	34	36	28	32.5048	0.212014	C	Carbamoyl phosphate synthase, small subunit
Cre06.g308850.t1.2	26 kDa	3	5	11	4	5	2	4.82478	0.166738	O	(M=1) PTHR21681 - EUKARYOTIC TRANSLATION INITIATION FACTOR 3 SUBUNIT 1
Cre06.g310750.t1.2	99 kDa	4	6	2	25	13	6	10.8058	0.39077	O	Gamma subunit of COP-I complex
Cre06.g311600.t1.2	44 kDa	5	4	7	3	1	1	3.19197	0.204726	O	(M=1) K00861 - riboflavin kinase
Cre06.g311850.t1.1	26 kDa	3	5	6	2	1	2	2.99755	0.160247	O	Halo-acid dehalogenase-like hydrolase
Cre07.g312750.t1.2	21 kDa	0	1	1	1	1	2	1.21618	0.42126	O	Exosome component, Csl4
Cre07.g313122.t1.1	113 kDa	11	11	21	6	1	0	6.9182	0.345895	M	(M=2) PTHR11731:SF5 - DIPEPTIDYL-PEPTIDASE
Cre07.g314150.t1.2	63 kDa	6	9	28	11	3	2	8.38754	0.279866	C	Zeta-carotene desaturase
Cre07.g314550.t1.2	33 kDa	3	3	6	1	2	0	2.22549	0.285415	O	tRNA (guanine-N7)-methyltransferase
Cre07.g314600.t1.2	31 kDa	4	5	5	5	4	1	4.02029	0.162983	C	Ribose-5 phosphate isomerase-related protein
Cre07.g315100.t1.2	14 kDa	6	10	8	2	0	1	3.92084	0.369865	O	(M=2) PTHR12452 - 42-9-9 PROTEIN-RELATED
Cre07.g315750.t1.2	27 kDa	7	7	23	7	7	6	9.15501	0.149202	C	(M=14) KOG0725 - Reductases with broad range of substrate specificities
Cre07.g316000.t1.2	14 kDa	20	36	30	13	6	10	18.1803	0.187355	M	(M=1) PTHR12612 - NUCLEAR TRANSPORT FACTOR 2
Cre07.g318750.t1.2	39 kDa	68	85	80	31	15	13	44.748	0.233395	C	(M=1) 6.3.3.1 - Phosphoribosylformylglycinamidine cyclo-ligase.
Cre07.g319300.t1.1	166 kDa	1	0	1	20	7	12	8.69466	0.496146	C	Alpha-glucan water dikinase
Cre07.g319320.t1.1	45 kDa	3	5	10	7	5	4	5.78502	0.130931
Cre07.g320950.t1.2	27 kDa	4	5	4	5	8	5	5.99762	0.250682	O	(M=2) PTHR23123 - PHD/F-BOX CONTAINING PROTEIN
Cre07.g321100.t1.2	51 kDa	1	2	1	0	2	1	1.32632	0.340772	O	(M=1) 2.7.1.17 - Xylulokinase.
Cre07.g321400.t1.1	199 kDa	28	16	21	22	17	12	20.4775	0.134519	SP	Flagellar Associated Protein
Cre07.g324550.t1.1	46 kDa	7	12	8	1	0	0	3.93301	0.489811	C	(M=1) PTHR10996:SF17 - 2-HYDROXYACID DEHYDROGENASE
Cre07.g325400.t1.2	43 kDa	107	149	207	35	31	26	82.061	0.246689	C	3-Isopropylmalate dehydrogenase, splicing variant a; 3-Isopropylmalate dehydrogenase, splicing variant b
Cre07.g325722.t1.1	47 kDa	0	1	2	1	1	0	0.763571	0.365768
Cre07.g325734.t1.1	18 kDa	46	73	130	58	51	45	66.6391	0.0840525	C	(M=3) 2.7.4.6 - Nucleoside-diphosphate kinase.
Cre07.g325736.t1.1	56 kDa	25	23	18	43	20	29	29.6699	0.213037	C	(M=16) PF04755 - PAP_fibrillin
Cre07.g325743.t1.1	12 kDa	2	3	4	5	3	4	3.8778	0.208716	O	Glutaredoxin, CGFS type
Cre07.g325748.t1.1	149 kDa	6	5	21	15	11	4	10.2517	0.222631	O	(M=1) 3.5.2.9 - 5-oxoprolinase (ATP-hydrolyzing).
Cre07.g325755.t1.1	14 kDa	9	12	16	4	3	1	6.62184	0.250351	C	(M=1) PF03795 - YCII-related domain
Cre07.g326800.t1.1	57 kDa	16	18	24	7	5	7	12.1834	0.154059	O	(M=1) K04460 - serine/threonine-protein phosphatase 5
Cre07.g326950.t1.1	25 kDa	17	15	17	6	7	3	10.395	0.19707	O	(M=3) KOG2241 - tRNA-binding protein
Cre07.g327350.t1.2	20 kDa	7	5	8	5	3	4	5.44118	0.100236	C	(M=1) PTHR24345//PTHR24345:SF64 - SERINE/THREONINE-PROTEIN KINASE PLK
Cre07.g327950.t1.1	240 kDa	3	4	5	2	4	1	3.19691	0.203591	SP	(M=50) KOG2302 - T-type voltage-gated Ca2+ channel, pore-forming alpha1I subunit
Cre07.g328200.t1.2	33 kDa	9	7	5	18	7	10	10.5982	0.249417	C	Lumen targeted protein
Cre07.g329650.t1.2	23 kDa	23	27	32	5	5	3	14.0632	0.292498	O	(M=1) PF06041 - Bacterial protein of unknown function (DUF924)
Cre07.g330200.t1.2	30 kDa	33	29	25	21	17	11	23.1775	0.124006	SP	Radial spoke protein 9
Cre07.g330300.t1.2	48 kDa	5	8	4	9	11	4	7.72582	0.266095	O	(M=8) KOG4205 - RNA-binding protein musashi/mRNA cleavage and polyadenylation factor I complex, subunit HRP1
Cre07.g330750.t1.1	99 kDa	3	4	27	3	5	5	7.01353	0.340897	SP	(M=71) PF12499 - Pherophorin
Cre07.g331250.t1.1	116 kDa	2	4	4	4	0	0	2.01309	0.379905	C	(M=1) KOG2244 - Highly conserved protein containing a thioredoxin domain
Cre07.g331550.t1.2	44 kDa	41	46	92	42	44	41	52.4183	0.106219	C	Phosphoserine aminotransferase
Cre07.g331750.t1.2	14 kDa	8	16	10	4	5	7	8.55549	0.188347	O
Cre07.g331800.t1.2	42 kDa	4	6	7	1	0	0	2.4495	0.432389	O	Carbohydrate/purine kinase
Cre07.g332450.t1.2	38 kDa	26	30	36	8	5	6	16.7699	0.246678	O	(M=1) PF09084 - NMT1/THI5 like
Cre07.g334150.t1.1	123 kDa	12	8	3	5	0	0	4.37149	0.491249	M	(M=1) PF00020 - TNFR/NGFR cysteine-rich region
Cre07.g334350.t1.2	42 kDa	3	8	17	7	6	8	8.30188	0.189219	C	(M=8) PF01636 - Phosphotransferase enzyme family
Cre07.g335300.t1.2	49 kDa	1	2	11	5	4	5	4.81165	0.268282	C	3-ketoacyl-ACP-synthase
Cre07.g335700.t1.2	17 kDa	0	3	2	6	7	4	4.46314	0.38498	C
Cre07.g336200.t1.1	148 kDa	10	10	6	8	3	1	6.14059	0.244587	O	(M=1) KOG1863 - Ubiquitin carboxyl-terminal hydrolase
Cre07.g336950.t1.1	98 kDa	4	18	42	87	62	48	50.7417	0.348842	C	Starch phosphorylase
Cre07.g337300.t1.1	135 kDa	0	0	10	2	1	1	1.90055	0.540877	M	Dual-Specificity Tyrosine Regulated Protein Kinase
Cre07.g338451.t1.1	42 kDa	8	8	20	11	8	3	9.24187	0.144011	O	(M=1) PF03320 - Bacterial fructose-1,6-bisphosphatase, glpX-encoded
Cre07.g339050.t1.2	33 kDa	9	15	30	6	4	4	9.92796	0.22945	O	(M=1) PTHR11913 - COFILIN-RELATED
Cre07.g339250.t1.2	42 kDa	2	2	1	3	0	0	1.24331	0.444224	O	(M=1) PTHR16290 - TRANSCRIPTION FACTOR SMIF (DECAPPING ENZYME DCP1)
Cre07.g339350.t1.1	46 kDa	0	1	12	3	2	1	2.66412	0.443622	O	(M=1) KOG0529 - Protein geranylgeranyltransferase type II, alpha subunit
Cre07.g339700.t1.2	31 kDa	7	12	17	13	1	3	7.97825	0.240396	C	Iron-sulfur cluster assembly protein
Cre07.g340450.t1.1	513 kDa	1	10	0	1	1	0	2.02319	0.728562	SP	(M=2) PF07691 - PA14 domain
Cre07.g340900.t1.2	32 kDa	2	5	8	3	0	1	2.68301	0.305497	C	(M=2) PF03641 - Possible lysine decarboxylase
Cre07.g341550.t1.2	23 kDa	4	5	10	8	5	7	6.96113	0.180257	O	(M=1) PTHR22932 - TELOMERASE-BINDING PROTEIN P23 (HSP90 CO-CHAPERONE)
Cre07.g341600.t2.1	28 kDa	44	50	76	15	12	17	32.8492	0.196936	C	GrpE nucleotide release factor
Cre07.g342250.t1.2	16 kDa	10	17	21	12	8	7	12.2685	0.054629	O	Prefoldin molecular chaperone, subunit 2
Cre07.g342350.t1.2	89 kDa	1	0	3	2	1	0	1.06465	0.37608	O	3',5'-cyclic-nucleotide phosphodiesterase
Cre07.g342800.t1.1	41 kDa	0	0	7	8	6	4	4.64837	0.375083	C	Predicted protein
Cre07.g342920.t1.2	55 kDa	23	21	24	3	7	3	12.5112	0.283481	O	(M=2) 3.4.13.9 - Xaa-Pro dipeptidase.
Cre07.g344150.t1.1	39 kDa	13	11	7	3	1	2	5.85235	0.351786	O	(M=2) KOG2524 - Cobyrinic acid a,c-diamide synthase
Cre07.g344400.t1.2	54 kDa	7	9	16	180	116	114	94.4295	0.447953
Cre07.g345300.t1.1	52 kDa	2	11	12	1	2	1	4.10942	0.382582	M	UDP-N-acetylglucosamine-pyrophosphorylase-related protein
Cre07.g345500.t1.2	30 kDa	9	20	25	5	6	4	10.442	0.210666	C
Cre07.g347100.t1.2	31 kDa	21	25	32	8	10	8	16.5412	0.147418	O	(M=1) 5.1.3.15 - Glucose-6-phosphate 1-epimerase.
Cre07.g347150.t1.2	23 kDa	17	12	6	4	2	2	6.9903	0.374477	O
Cre07.g350500.t1.2	108 kDa	1	3	5	7	1	0	2.55113	0.437299	M	(M=2) 6.1.1.9 - Valine--tRNA ligase.
Cre07.g351650.t1.1	22 kDa	10	9	12	8	9	7	9.74388	0.106029	O	Flagellar Associated Protein
Cre07.g352400.t1.2	105 kDa	5	3	3	7	0	1	3.06608	0.378493	O	(M=1) PTHR11200:SF29 - TYPE I INOSITOL POLYPHOSPHATE 5-PHOSPHATASE, ARATH
Cre07.g352550.t1.2	16 kDa	2	10	12	3	4	2	5.06617	0.234725	O	Putative rhodanese domain phosphatase
Cre07.g352650.t1.2	54 kDa	8	15	19	5	3	3	7.92072	0.211912	O	(M=4) PTHR23139:SF9 - SPLICING FACTOR U2AF LARGE SUBUNIT
Cre07.g352800.t1.2	144 kDa	61	70	94	57	25	27	53.5607	0.0875322	M
Cre07.g353550.t1.2	21 kDa	5	6	8	4	2	0	3.717	0.243362	O	Translation initiation factor SUI1 family protein
Cre07.g354200.t1.2	37 kDa	3	5	7	1	1	1	2.65413	0.250268	O	Glyceraldehyde 3-phosphate dehydrogenase
Cre07.g355600.t1.1	37 kDa	0	4	5	7	7	6	5.64569	0.326057	O	NADPH dependent thioredoxin reductase
Cre07.g356400.t1.2	21 kDa	30	31	33	6	7	8	17.9907	0.242429	O	Centriole proteome protein; GMP phosphodiesterase, delta subunit
Cre07.g356600.t1.2	85 kDa	12	15	42	21	16	12	19.3623	0.129288	O	(M=1) PTHR13096 - MINA53 (MYC INDUCED NUCLEAR ANTIGEN)
Cre07.g357350.t1.2	22 kDa	3	9	21	27	20	21	19.2537	0.301628	C	Nitrogen regulatory protein PII
Cre08.g358522.t1.1	69 kDa	1	2	5	4	3	3	3.21862	0.217339	SP	Cysteine endopeptidase
Cre08.g358562.t1.1	23 kDa	36	38	77	21	11	12	29.2326	0.187961	C	Chaperonin 20
Cre08.g358580.t1.1	128 kDa	59	102	189	172	126	104	133.058	0.173551	C	Carbamoyl phosphate synthase, large subunit
Cre08.g359350.t1.2	56 kDa	67	86	162	93	52	45	81.6156	0.0710365	C	(M=1) 6.4.1.2 - Acetyl-CoA carboxylase.
Cre08.g359600.t1.2	93 kDa	32	23	15	10	6	4	14.628	0.308701	C
Cre08.g360050.t2.1	135 kDa	1	4	10	6	3	2	4.08758	0.21366	O	Urea carboxylase/allophanate hydrolase
Cre08.g360100.t1.2	54 kDa	11	8	13	2	2	1	5.49626	0.317997	O	Allophanate hydrolase
Cre08.g360550.t1.1	59 kDa	11	13	6	0	2	1	5.14875	0.427097	M	ERD4-related membrane protein
Cre08.g361850.t1.2	26 kDa	7	4	5	8	4	3	5.45584	0.16371	C	(M=1) PF05981 - CreA protein
Cre08.g362450.t1.2	78 kDa	4	9	5	24	6	8	10.2441	0.341384	C	Alpha-amylase
Cre08.g362900.t1.1	29 kDa	18	19	14	17	5	8	13.5996	0.153944	C	Lumenal PsbP-like protein
Cre08.g363300.t1.2	44 kDa	0	0	11	7	4	2	3.85511	0.379453	M	(M=1) PTHR21234:SF7 - PURINE NUCLEOSIDE PHOSPHORYLASE
Cre08.g363700.t1.1	38 kDa	10	7	9	7	6	5	7.69135	0.102727	O	(M=1) PTHR11375 - ACIDIC LEUCINE-RICH NUCLEAR PHOSPHOPROTEIN 32
Cre08.g364650.t1.1	36 kDa	14	20	28	1	2	0	8.85479	0.42383	C	(M=1) PTHR11586:SF11 - PREDICTED PROTEIN (FRAGMENT)
Cre08.g364700.t1.2	36 kDa	0	2	8	1	1	1	1.81104	0.416745
Cre08.g364800.t1.2	151 kDa	105	105	105	56	44	35	73.9591	0.125582	C	(M=1) 6.3.5.3 - Phosphoribosylformylglycinamidine synthase.
Cre08.g366150.t1.1	175 kDa	2	3	2	2	2	1	2.08466	0.128735	M
Cre08.g366400.t1.2	41 kDa	29	38	36	12	12	11	22.2	0.158632
Cre08.g367350.t1.2	56 kDa	19	20	17	6	3	2	10.2123	0.301089	C	(M=27) PTHR13271 - UNCHARACTERIZED PUTATIVE METHYLTRANSFERASE
Cre08.g368950.t1.2	51 kDa	2	2	1	7	5	3	3.96524	0.32533	C	3-dehydroquinate synthase
Cre08.g370450.t1.2	28 kDa	1	1	2	2	3	1	1.86687	0.309485	M	Mitochondrial grpE-type co-chaperone of the HSP70 system
Cre08.g370650.t1.2	36 kDa	24	25	30	12	14	15	20.4415	0.103585	C	(M=1) 3.1.1.31 - 6-phosphogluconolactonase.
Cre08.g370850.t1.1	21 kDa	0	4	3	4	1	4	2.92102	0.359131	O	(M=1) K10579 - ubiquitin-conjugating enzyme E2 M
Cre08.g371450.t2.1	21 kDa	3	3	1	1	1	4	2.57619	0.385253	O	Zeta subunit of COP-I complex
Cre08.g372000.t1.2	35 kDa	14	23	20	4	5	5	11.079	0.22968	C	Predicted protein
Cre08.g372100.t1.2	71 kDa	50	106	280	193	149	150	163.494	0.209265	O	Heat shock protein 70A
Cre08.g372950.t1.2	52 kDa	3	15	62	41	25	27	29.6382	0.260741	C	4-hydroxy-3-methylbut-2-enyl diphosphate reductase
Cre08.g374800.t1.2	63 kDa	6	11	9	1	2	0	4.20541	0.379196	O	(M=1) PTHR16288 - WD40 REPEAT PROTEIN 4
Cre08.g375900.t1.1	65 kDa	0	1	2	7	10	6	5.62703	0.468949	O	Eukaryotic translation initiation factor 2 subunit 1, eIF2-alpha subunit
Cre08.g376100.t1.2	34 kDa	21	25	36	25	15	12	22.1579	0.0357614	O	(M=1) PTHR20854:SF9 - PREDICTED PROTEIN
Cre08.g378250.t1.2	33 kDa	0	0	5	1	1	1	1.21046	0.434165
Cre08.g380201.t1.1	59 kDa	46	40	46	21	17	13	29.7387	0.149913	M	(M=1) PTHR21089 - SHIKIMATE DEHYDROGENASE
Cre08.g380250.t1.2	14 kDa	2	3	3	3	2	2	2.63644	0.0973837	C	Small protein associating with GAPDH and PRK
Cre08.g380300.t1.1	22 kDa	6	11	12	2	0	0	4.20317	0.433401	O	Peptide methionine sulfoxide reductase
Cre08.g381800.t1.1	22 kDa	22	22	24	4	4	4	12.2051	0.284476	O	(M=1) PTHR23422 - DIPEPTIDYL PEPTIDASE III-RELATED
Cre08.g382800.t1.2	76 kDa	0	3	8	15	7	9	8.00303	0.360972	C	(M=4) K00924 - phosphatidylinositol-4-phosphate 3-kinase [EC:2.7.1.154]
Cre08.g384900.t1.2	33 kDa	0	2	1	6	2	2	2.44823	0.401151	O	(M=1) 2.7.11.25 - Mitogen-activated protein kinase kinase kinase.
Cre09.g386400.t1.2	114 kDa	22	85	154	76	52	46	70.3124	0.157589	O	Ubiquitin-activating enzyme E1
Cre09.g386750.t1.2	81 kDa	126	127	140	126	95	84	122.207	0.0736437	O	Heat shock protein 90A
Cre09.g386758.t1.1	74 kDa	3	5	3	16	6	5	7.09904	0.331998	C	Acetolactate synthase, large subunit
Cre09.g387050.t1.2	49 kDa	6	5	6	1	0	0	2.54475	0.452366	C	(M=2) PTHR10584:SF34 - FRUCTOKINASE
Cre09.g387171.t1.1	35 kDa	1	6	8	8	4	4	5.30446	0.201152	O
Cre09.g387949.t1.1	47 kDa	28	17	20	1	2	1	10.2719	0.470368	SP
Cre09.g388467.t1.1	50 kDa	0	4	34	49	34	37	30.9373	0.379836	O	Rab GDP dissociation inhibitor protein
Cre09.g388726.t1.1	40 kDa	35	39	57	24	24	18	32.4451	0.0621
Cre09.g389089.t1.2	35 kDa	19	23	21	3	1	1	9.79109	0.403172	M	(M=1) KOG2362 - Uncharacterized Fe-S protein
Cre09.g389430.t1.1	56 kDa	5	2	2	5	5	2	3.96778	0.258305	O	(M=1) PTHR11538:SF15 - PHENYLALANYL-TRNA SYNTHETASE
Cre09.g389450.t1.2	219 kDa	1	5	5	9	3	3	4.49674	0.265918	M	(M=2) PF00076//PF04564 - RNA recognition motif. (a.k.a. RRM, RBD, or RNP domain) // U-box domain
Cre09.g389689.t1.1	40 kDa	28	51	43	21	11	17	27.5811	0.153605	C	Aspartate semialdehyde dehydrogenase
Cre09.g389912.t1.1	89 kDa	31	41	36	6	4	4	18.0757	0.33869	O	(M=1) PTHR19849 - PHOSPHOLIPASE A-2-ACTIVATING PROTEIN
Cre09.g390050.t1.2	17 kDa	11	11	8	1	0	0	4.47589	0.498881	O	Molybdenum cofactor carrier protein
Cre09.g390615.t1.1	52 kDa	0	1	0	28	12	9	10.2912	0.515256	O	Triacylglycerol lipase and Flagellar Associated Protein
Cre09.g391023.t1.1	36 kDa	4	18	27	23	8	12	15.2605	0.198066	O	Serine/threonine protein phosphatase PP2A, metallophosphoesterase
Cre09.g391650.t1.2	70 kDa	21	21	26	5	1	0	10.4274	0.401003
Cre09.g391801.t1.1	102 kDa	10	11	10	6	3	3	6.91969	0.156954	O	Hydroxyproline-rich glycoprotein, cell wall protein
Cre09.g391900.t1.1	12 kDa	34	45	47	20	15	14	28.1276	0.120878	O	Cytosolic thioredoxin h1
Cre09.g392282.t1.1	467 kDa	0	0	1	4	5	5	3.38289	0.497009	C	Dynein heavy chain 2, inner arm dynein d (monomeric)
Cre09.g392319.t1.1	101 kDa	8	5	1	7	2	4	4.98011	0.259565	SP	Hydroxyproline-rich cell wall protein
Cre09.g392467.t1.1	7 kDa	3	3	4	3	2	2	2.91234	0.048824	O	Copper chaperone
Cre09.g392500.t1.2	37 kDa	1	2	2	1	1	1	1.35772	0.102056	O
Cre09.g392692.t1.1	17 kDa	1	2	3	12	9	11	8.04298	0.413264	O	Exon junction complex component, Mago nashi homolog
Cre09.g392867.t1.1	433 kDa	19	29	1	24	22	13	20.5475	0.231157
Cre09.g393136.t1.1	75 kDa	14	13	24	11	8	9	13.0794	0.0658138	O	(M=1) PTHR22951 - CLATHRIN ASSEMBLY PROTEIN
Cre09.g393150.t1.2	123 kDa	0	1	5	4	1	1	1.86211	0.357822	O	Multicopper ferroxidase
Cre09.g393200.t1.2	71 kDa	104	118	150	45	43	28	76.2957	0.164072	M	Heat shock protein 70C
Cre09.g393358.t1.1	38 kDa	0	1	4	1	0	1	1.00833	0.430843	O	(M=1) PTHR12299 - HYALURONIC ACID-BINDING PROTEIN 4
Cre09.g393700.t1.1	71 kDa	13	7	34	17	11	12	15.6617	0.156736	SP	Matrix metalloproteinase
Cre09.g393728.t1.1	75 kDa	0	1	1	7	5	6	4.31294	0.447626	O	(M=4) PF00856//PF09273 - SET domain // Rubisco LSMT substrate-binding
Cre09.g393900.t1.2	48 kDa	0	2	5	7	4	2	3.51811	0.330928
Cre09.g394102.t1.1	62 kDa	0	0	3	15	7	5	5.9365	0.472889	M	(M=1) PF00106//PF00625 - short chain dehydrogenase // Guanylate kinase
Cre09.g394200.t1.1	156 kDa	84	63	62	17	13	6	37.6502	0.344505	SP	Flagellar Associated Protein
Cre09.g394213.t1.1	14 kDa	0	1	2	2	3	1	1.69514	0.390488	O	(M=4) PTHR21255 - T-COMPLEX-ASSOCIATED-TESTIS-EXPRESSED 1/ DYNEIN LIGHT CHAIN
Cre09.g394450.t1.2	26 kDa	11	21	50	23	22	18	24.3488	0.152976	M	RAN binding protein, RANBP1
Cre09.g394550.t1.2	38 kDa	17	23	32	15	14	9	17.997	0.0605169	O	Ribose-phosphate pyrophosphokinase
Cre09.g395250.t1.1	50 kDa	8	14	22	2	1	1	6.54084	0.381581	O	Flagellar Associated Protein
Cre09.g395621.t1.1	44 kDa	1	4	7	2	0	0	1.81548	0.447502	O	(M=1) PTHR10933 - IMMUNOGLOBULIN-BINDING PROTEIN 1
Cre09.g395650.t1.1	23 kDa	1	1	6	1	0	0	1.11001	0.555674	O
Cre09.g395800.t1.2	18 kDa	3	6	7	7	5	7	6.45169	0.209694	O	(M=1) KOG1296 - Uncharacterized conserved protein
Cre09.g396100.t1.2	18 kDa	4	8	7	3	4	1	4.3223	0.194258	M	Cell wall protein pherophorin-C15
Cre09.g396213.t1.1	31 kDa	113	120	132	123	87	87	116.525	0.0826094	C	Oxygen-evolving enhancer protein 1 of photosystem II
Cre09.g396252.t1.1	55 kDa	12	18	13	5	6	2	8.86221	0.228416	M	Glutathione reductase
Cre09.g396500.t1.1	31 kDa	17	26	48	21	12	9	20.6272	0.11595	O	(M=5) PF08282 - haloacid dehalogenase-like hydrolase
Cre09.g396600.t1.1	54 kDa	2	5	7	3	1	1	2.82082	0.20662	C	Iron hydrogenase
Cre09.g396650.t1.2	85 kDa	0	1	3	8	2	0	2.29419	0.598176	C	Phosphate acetyltransferase
Cre09.g397200.t1.2	60 kDa	1	0	4	7	8	4	4.82233	0.410244	O	T-complex protein 1, zeta subunit
Cre09.g397512.t1.1	45 kDa	5	11	9	1	0	1	3.8281	0.419399	O	(M=2) PTHR19316 - PROTEIN FOLDING REGULATOR
Cre09.g398067.t1.1	65 kDa	4	4	3	4	1	2	3.05114	0.165232	O	Peptidyl-prolyl cis-trans isomerase, FKBP-type
Cre09.g398808.t1.1	191 kDa	1	0	4	7	3	0	2.49884	0.501914	C	(M=3) PF01465 - GRIP domain
Cre09.g399030.t1.1	47 kDa	37	34	38	29	26	17	31.1407	0.0813743	O	4-hydroxyphenylpyruvate dioxygenase
Cre09.g400800.t1.2	165 kDa	9	4	9	6	2	2	5.11522	0.211613	SP	(M=1) PTHR26392//PTHR26392:SF124 - MITOGEN-ACTIVATED PROTEIN KINASE KINASE KINASE 7-RELATED
Cre09.g401050.t1.1	194 kDa	17	7	5	3	3	0	5.68198	0.482251	SP	Myosin-light-chain kinase
Cre09.g401330.t1.1	26 kDa	4	3	5	1	0	0	1.80907	0.426296	O	Phosphoglycolate phosphatase
Cre09.g401515.t1.1	41 kDa	1	17	46	17	4	11	14.3191	0.306832	C
Cre09.g401900.t1.2	132 kDa	37	35	17	9	7	2	16.9393	0.365322	SP	Proline rich extensin signature
Cre09.g403034.t1.1	22 kDa	0	1	4	1	2	3	2.04908	0.395015	O	(M=1) PTHR14119 - HYDROLASE
Cre09.g403900.t1.2	38 kDa	32	36	51	17	12	9	24.279	0.156671	O	Flagellar Associated Protein
Cre09.g404000.t1.1	23 kDa	27	24	27	13	13	11	19.3138	0.112867	C	(M=4) PF00805 - Pentapeptide repeats (8 copies)
Cre09.g405400.t1.2	15 kDa	3	7	8	3	3	3	4.42552	0.119559	O	Prefoldin molecular chaperone, subunit 1-related protein
Cre09.g406000.t1.1	40 kDa	1	2	1	2	0	0	0.902371	0.424985	M	Biotin-acetyl-CoA-carboxylase ligase, biotin/lipoate A/B protein ligase
Cre09.g406050.t1.2	65 kDa	7	7	5	41	23	21	21.0806	0.368702	O	CTP synthase
Cre09.g406200.t1.2	61 kDa	18	15	14	1	1	1	7.39951	0.44081	C	Prolyl-tRNA synthetase
Cre09.g406600.t1.1	38 kDa	74	51	73	11	8	8	33.6822	0.349734	SP
Cre09.g407016.t1.1	15 kDa	5	6	5	5	4	4	5.17121	0.101454	O	(M=5) PTHR13748:SF4 - COBALAMIN SYNTHESIS PROTEIN, PUTATIVE
Cre09.g407250.t1.2	17 kDa	12	15	10	3	2	5	7.64642	0.257105	O	Flagellar Associated Protein
Cre09.g407600.t1.2	25 kDa	8	6	7	5	6	6	6.9355	0.151129	O	(M=2) PF03070 - TENA/THI-4/PQQC family
Cre09.g407700.t1.2	54 kDa	16	19	25	21	14	8	17.2568	0.0777919	SP	Cysteine endopeptidase
Cre09.g408200.t1.2	22 kDa	0	2	4	3	3	4	3.0519	0.335716	O	Serine/arginine-rich pre-mRNA splicing factor
Cre09.g408300.t1.2	10 kDa	0	1	1	8	9	6	5.45008	0.464293	O
Cre09.g408464.t1.1	70 kDa	0	1	4	3	2	2	2.10911	0.287262	O	(M=1) PTHR12117 - HISTONE ACETYLTRANSFERASE COMPLEX
Cre09.g409050.t1.2	41 kDa	4	2	7	3	2	2	3.25256	0.1306	C	(M=2) PTHR13312 - HIV-INDUCED PROTEIN-7-LIKE PROTEASE
Cre09.g409100.t1.2	31 kDa	15	16	18	7	3	3	9.50106	0.220368	C	Uroporphyrinogen-III synthase
Cre09.g409350.t1.2	70 kDa	1	0	2	19	10	6	7.68523	0.473884	O	Fe-S ABC transporter
Cre09.g409901.t1.1	33 kDa	0	2	17	4	4	1	3.9822	0.431337	SP	(M=71) PF12499 - Pherophorin
Cre09.g410300.t1.1	211 kDa	2	0	2	2	1	0	1.1322	0.368381	O	(M=1) PF01593//PF08766 - Flavin containing amine oxidoreductase // DEK C terminal domain
Cre09.g410600.t1.1	39 kDa	43	42	53	16	15	17	30.0244	0.150938	O	(M=2) PTHR13832//PTHR13832:SF140 - PROTEIN PHOSPHATASE 2C // SUBFAMILY NOT NAMED
Cre09.g410650.t1.2	47 kDa	13	18	33	14	14	12	17.3601	0.0858746	C	N-5-phosphoribosyl-ATP transferase
Cre09.g410700.t1.2	45 kDa	40	60	63	48	37	27	46.6657	0.0552506	C	NADP-dependent malate dehydrogenase, chloroplastic
Cre09.g411200.t1.2	33 kDa	2	3	4	5	4	4	4.11978	0.21449	C	Rieske [2Fe-2S] domain containing protein
Cre09.g411900.t1.1	53 kDa	27	30	34	3	0	0	13.007	0.459197	C	Serine hydroxymethyltransferase 3
Cre09.g414800.t2.1	65 kDa	13	12	11	1	1	0	5.51788	0.450792	SP	(M=1) PTHR11802:SF8 - SERINE CARBOXYPEPTIDASE II (CARBOXYPEPTIDASE D) (PLANTS)
Cre09.g415800.t1.2	79 kDa	2	14	21	61	33	32	31.7633	0.359376	O	(M=1) PTHR12626 - PROGRAMMED CELL DEATH 4
Cre09.g416050.t1.2	49 kDa	9	25	48	100	86	65	65.9736	0.345967	C	Argininosuccinate synthase
Cre09.g416350.t1.2	37 kDa	33	35	89	54	37	34	47.5355	0.113262	O	(M=2) K11279 - nucleosome assembly protein 1-like 1
Cre09.g416750.t1.2	57 kDa	0	0	2	27	20	22	15.7413	0.485449	O	T-complex protein 1, beta subunit
Cre10.g417500.t1.2	34 kDa	5	6	7	1	2	2	3.66198	0.194871	SP	Peptidyl-prolyl cis-trans isomerase, cyclophilin-type
Cre10.g417550.t1.1	31 kDa	2	2	4	2	1	0	1.62861	0.239435	C	ClpS-like protein
Cre10.g418950.t1.1	108 kDa	7	6	0	2	1	1	2.92503	0.413599
Cre10.g419050.t1.1	81 kDa	25	28	36	10	2	3	15.0874	0.304069
Cre10.g419550.t1.2	30 kDa	7	11	13	5	6	4	7.55217	0.0936042	SP	Cyclic phosphodiesterase-like protein
Cre10.g419600.t1.2	20 kDa	17	15	18	3	3	4	9.30205	0.267802	O	(M=2) PF07823 - Cyclic phosphodiesterase-like protein
Cre10.g419950.t1.1	62 kDa	4	5	2	10	0	2	3.86425	0.40706	O	(M=5) PF00536 - SAM domain (Sterile alpha motif)
Cre10.g420400.t1.1	130 kDa	2	2	3	1	0	0	1.11324	0.374476	O	(M=3) PTHR18841 - VITELLINE MEMBRANE OUTER LAYER PROTEIN I-RELATED
Cre10.g420550.t1.1	53 kDa	0	4	2	5	3	3	3.19163	0.295542	C	(M=1) 3.4.21.102 - C-terminal processing peptidase.
Cre10.g421300.t1.2	43 kDa	2	1	2	1	1	0	1.10702	0.276472	O
Cre10.g421600.t1.2	70 kDa	2	3	7	0	3	1	2.50911	0.29931	SP	(M=2) 6.1.1.3 - Threonine--tRNA ligase.
Cre10.g421700.t1.2	77 kDa	15	17	22	2	2	1	8.41698	0.36352	C	Glycerol-3-phosphate dehydrogenase/dihydroxyacetone-3-phosphate reductase
Cre10.g421850.t1.2	20 kDa	5	5	6	2	1	2	3.341	0.186368	O	(M=1) KOG4401 - Uncharacterized conserved protein
Cre10.g422000.t1.2	64 kDa	20	17	29	21	17	12	19.9119	0.0749559	O	tRNA (guanine-N2)-methyltransferase
Cre10.g422300.t1.2	21 kDa	5	6	9	6	1	1	4.196	0.220686	C	Thioredoxin dependent peroxidase
Cre10.g423300.t1.1	84 kDa	33	36	28	7	5	4	17.2768	0.324787	O	(M=1) PTHR11731//PTHR11731:SF54 - PROTEASE FAMILY S9B,C DIPEPTIDYL-PEPTIDASE IV-RELATED // SUBFAMILY NOT NAMED
Cre10.g423500.t1.2	29 kDa	14	21	30	18	15	11	18.2918	0.0571807	C	Heme oxygenase
Cre10.g423550.t1.1	42 kDa	5	4	13	2	0	0	3.12743	0.451987	O	(M=1) 4.1.2.5 - L-threonine aldolase.
Cre10.g424100.t1.2	31 kDa	51	56	81	45	40	44	54.8047	0.082157	C	Inorganic pyrophosphatase
Cre10.g424500.t1.2	31 kDa	13	13	17	4	4	1	7.79893	0.264774	O	(M=1) 2.7.1.15 - Ribokinase.
Cre10.g424850.t1.2	53 kDa	1	1	2	2	0	0	0.86252	0.403659	O	Pre-mRNA-splicing factor
Cre10.g425950.t1.2	34 kDa	0	0	1	1	2	2	1.31414	0.496715	O	(M=4) PF04073 - Aminoacyl-tRNA editing domain
Cre10.g426250.t1.1	24 kDa	1	2	2	1	2	0	1.32131	0.324615	O	(M=1) PF10273 - Pre-rRNA-processing protein TSR2
Cre10.g427250.t1.2	14 kDa	23	29	25	8	8	7	15.9691	0.194562	O	Profilin
Cre10.g428200.t1.2	36 kDa	10	14	25	13	14	10	14.7094	0.109523	O	(M=8) KOG4205 - RNA-binding protein musashi/mRNA cleavage and polyadenylation factor I complex, subunit HRP1
Cre10.g428850.t1.2	13 kDa	2	3	1	1	2	2	2.08967	0.230121	O	(M=2) K10420 - dynein light chain Tctex-type 1
Cre10.g429100.t1.2	61 kDa	38	34	37	17	6	9	22.111	0.221105	O	(M=2) 6.1.1.15 - Proline--tRNA ligase.
Cre10.g430501.t1.1	73 kDa	7	17	15	38	26	12	21.2754	0.290516	O	(M=1) PTHR22904//PTHR22904:SF172 - TPR REPEAT CONTAINING PROTEIN
Cre10.g431800.t1.2	70 kDa	62	33	46	10	7	6	25.2483	0.371779	SP	Arylsulfatase
Cre10.g432000.t1.2	129 kDa	2	1	8	2	2	4	3.25684	0.298022	O	UV-damaged DNA binding complex subunit 1 protein
Cre10.g433000.t1.1	118 kDa	2	4	1	29	11	9	11.0981	0.450702	C	(M=1) K14164 - glycyl-tRNA synthetase
Cre10.g433600.t1.2	66 kDa	19	29	29	73	42	36	42.9983	0.257888	O	(M=1) 1.5.1.20 - Methylenetetrahydrofolate reductase (NAD(P)H).
Cre10.g434400.t1.2	237 kDa	3	2	1	3	1	0	1.65702	0.338019	O	Flagellar central pair-associated protein
Cre10.g434750.t1.2	60 kDa	14	19	20	81	36	41	41.0556	0.334159	C	Acetohydroxy acid isomeroreductase
Cre10.g435550.t1.2	35 kDa	0	1	2	2	3	2	1.97353	0.368136	O	Deoxyhypusine hydroxylase/monooxygenase
Cre10.g435800.t1.2	45 kDa	9	12	16	20	12	12	14.5693	0.16101	C	NAD-dependent epimerase/dehydratase
Cre10.g435850.t1.2	28 kDa	9	15	14	6	5	2	7.94635	0.1827	O	Predicted protein
Cre10.g436050.t1.2	26 kDa	137	126	196	76	56	59	104.928	0.104524	C	Fe superoxide dismutase
Cre10.g436350.t1.1	37 kDa	11	20	26	12	5	7	12.6673	0.128617	C	Shikimate kinase
Cre10.g436500.t1.2	32 kDa	6	9	9	11	8	5	8.4533	0.131705	O	(M=1) K03787 - 5'-nucleotidase
Cre10.g436550.t1.2	32 kDa	0	0	14	2	3	1	2.80122	0.531323	C	Low-CO2-inducible protein
Cre10.g439100.t1.2	59 kDa	0	1	4	8	6	6	5.03666	0.391267	O	T-complex protein 1, alpha subunit
Cre10.g439400.t1.1	55 kDa	19	19	38	6	4	3	12.7763	0.285885	C	Glutamyl tRNA amidotransferase, subunit A
Cre10.g439900.t1.2	121 kDa	7	3	9	8	7	4	6.73287	0.168822	SP	ER-located HSP110/SSE-like protein
Cre10.g440050.t1.2	48 kDa	2	4	5	18	9	5	8.05601	0.360644	C	NAD-dependent epimerase/dehydratase
Cre10.g440450.t1.2	16 kDa	12	13	21	10	7	10	12.2906	0.0897065	C	Photosystem II subunit 28
Cre10.g440700.t1.1	32 kDa	2	5	8	1	3	1	3.07054	0.244962	SP	(M=3) PTHR13343 - CREG1 PROTEIN
Cre10.g440900.t1.2	34 kDa	0	1	1	2	1	1	1.107	0.302634	O	Rrp42-like exosome component
Cre10.g441200.t1.2	106 kDa	4	7	4	6	3	3	4.68817	0.129006	O	(M=1) PTHR22792:SF35 - PREDICTED PROTEIN (FRAGMENT)
Cre10.g441400.t1.2	55 kDa	21	26	64	110	77	58	67.4106	0.291667	O	Nucleolar protein, Component of C/D snoRNPs
Cre10.g441500.t1.2	33 kDa	3	2	8	2	1	3	3.05221	0.236183	O	(M=1) K09602 - ubiquitin thioesterase protein OTUB1 [EC:3.4.-.-]
Cre10.g446550.t1.2	13 kDa	1	5	4	2	2	2	2.68773	0.187572	O	Vacuolar ATP synthase subunit F
Cre10.g447100.t1.2	27 kDa	3	2	2	3	4	2	3.04393	0.233939	M	(M=2) PTHR10826 - COMPLEMENT COMPONENT 1
Cre10.g447300.t1.2	50 kDa	23	22	22	4	2	0	10.5709	0.40868	O	(M=1) K11885 - DNA damage-inducible protein 1
Cre10.g449550.t1.2	17 kDa	37	41	56	14	13	10	26.3914	0.18441	O	Peroxiredoxin, type II
Cre10.g450350.t1.2	20 kDa	15	15	20	3	4	5	9.68732	0.219328	O	Intraflagellar transport protein 25
Cre10.g450450.t1.2	56 kDa	5	1	2	3	2	1	2.48099	0.284063	O	Flagellar Associated Protein, serine endopeptidase
Cre10.g451000.t1.2	54 kDa	4	5	9	1	1	0	2.75581	0.361949	O	(M=1) KOG3909 - Queuine-tRNA ribosyltransferase
Cre10.g451400.t1.1	49 kDa	10	10	11	2	3	0	5.36783	0.329754	O	Molybdenum cofactor biosynthesis protein
Cre10.g451900.t1.1	54 kDa	45	69	131	71	53	37	66.452	0.0878327	C	Threonine synthase
Cre10.g451950.t1.2	58 kDa	4	10	21	37	28	20	22.919	0.313675	M	Alanine aminotransferase
Cre10.g452250.t1.1	68 kDa	33	31	46	5	2	1	16.5323	0.400786	M
Cre10.g452800.t1.2	48 kDa	58	57	127	32	22	18	47.1493	0.186856	C	Low-CO2-inducible protein
Cre10.g453450.t1.2	13 kDa	1	6	2	5	3	3	3.65141	0.241021	O	Small nuclear ribonucleoprotein SmD2
Cre10.g454150.t1.2	17 kDa	5	7	6	2	3	1	3.83463	0.201032	O	(M=3) PTHR23416 - SIALIC ACID SYNTHASE-RELATED
Cre10.g455300.t1.2	14 kDa	0	1	0	2	2	1	1.2448	0.418807	O	Small nuclear ribonucleoprotein SmD3
Cre10.g456000.t1.2	28 kDa	7	11	13	13	11	8	11.2293	0.137556	O	Flagellar Associated Protein, quinone reductase-like
Cre10.g456750.t1.2	25 kDa	0	2	10	7	5	7	5.67294	0.332379	O	(M=1) 1.8.5.1 - Glutathione dehydrogenase (ascorbate).
Cre10.g457700.t1.2	40 kDa	4	24	46	15	11	11	17.1979	0.209268
Cre10.g458450.t1.1	18 kDa	11	15	17	9	2	4	8.94078	0.182182	O	Glutathione peroxidase
Cre10.g458500.t1.2	61 kDa	5	5	2	10	2	3	4.79834	0.280363	C	Aspartate kinase
Cre10.g458550.t1.2	17 kDa	6	15	24	4	2	2	7.40856	0.317181	C	(M=1) PF02575 - YbaB/EbfC DNA-binding family
Cre10.g458900.t1.1	46 kDa	2	2	0	1	1	1	1.32109	0.248335	SP	Scavenger receptor activity
Cre10.g461900.t1.2	44 kDa	17	29	53	14	6	10	19.2222	0.200751	C	(M=2) PTHR11732:SF15 - ALDO/KETO REDUCTASE
Cre10.g463350.t1.2	40 kDa	8	6	2	2	1	0	3.02672	0.456158	SP	Hydroxyproline-rich glycoprotein
Cre10.g464600.t1.1	21 kDa	2	3	1	6	3	2	3.17769	0.267105	C	(M=32) PTHR10891 - EF-HAND CALCIUM-BINDING DOMAIN CONTAINING PROTEIN
Cre10.g464850.t1.2	28 kDa	3	4	4	3	0	0	2.01561	0.352977	C	Peptide methionine sulfoxide reductase
Cre10.g465550.t1.1	110 kDa	0	1	8	13	8	7	7.06176	0.371824	C	ClpD chaperone, Hsp100 family
Cre10.g466500.t1.2	22 kDa	1	4	6	2	2	1	2.47366	0.193132	C	(M=2) PTHR10374:SF0 - LACTOYLGLUTATHIONE LYASE (GLYOXALASE I)
Cre10.g466650.t1.2	39 kDa	0	1	2	5	4	3	3.00153	0.381973	O	Flagellar Associated Protein
Cre10.g466700.t1.1	36 kDa	4	6	5	0	1	1	2.59232	0.32927	O	(M=1) K06892 - ATP-dependent Clp protease adaptor protein ClpS
Cre10.g466850.t1.1	18 kDa	1	1	2	4	2	3	2.52008	0.310437	O	Peptidyl-prolyl cis-trans isomerase, FKBP-type
Cre11.g467350.t1.2	73 kDa	0	1	3	13	8	3	5.42731	0.468666	C	(M=3) PTHR10909//PTHR10909:SF94 - ELECTRON TRANSPORT OXIDOREDUCTASE // SUBFAMILY NOT NAMED
Cre11.g467544.t1.1	28 kDa	3	2	3	4	2	2	2.83334	0.140736	O	Isopentenyl-diphosphate delta-isomerase
Cre11.g467547.t1.1	83 kDa	5	6	16	16	17	10	12.9946	0.263174	SP	Glutamyl/glutaminyl-tRNA synthetase
Cre11.g467550.t1.2	42 kDa	10	17	42	16	12	10	16.9362	0.138016	C	(M=1) 3.5.2.3 - Dihydroorotase.
Cre11.g467568.t1.1	46 kDa	0	2	3	1	0	1	1.04818	0.36861	O	(M=2) PTHR24352 - AKT-RELATED SERINE/THREONINE-PROTEIN KINASE
Cre11.g467617.t1.1	30 kDa	41	52	53	6	2	3	22.3858	0.396061	O	Gamma hydroxybutyrate dehydrogenase
Cre11.g467632.t1.1	120 kDa	8	5	4	2	0	0	2.84906	0.487791	SP	Glycosidases
Cre11.g467700.t1.1	43 kDa	8	13	15	9	7	4	9.13912	0.0768674	C	Uroporphyrinogen-III decarboxylase
Cre11.g467723.t2.1	49 kDa	27	36	58	46	37	34	42.0661	0.128542	C	3-ketoacyl-CoA-synthase
Cre11.g467725.t1.1	43 kDa	3	2	5	2	2	2	2.70328	0.10919	SP
Cre11.g467755.t1.1	32 kDa	0	0	3	9	3	2	3.11814	0.491845	O	(M=4) PTHR15020 - FLAVIN REDUCTASE-RELATED
Cre11.g467770.t1.1	49 kDa	262	356	614	451	324	305	399.855	0.107271	C	Phosphoglycerate kinase, chloroplast precursor
Cre11.g467773.t1.1	20 kDa	4	11	10	1	0	0	3.48216	0.496388	C	(M=21) KOG4214 - Myotrophin and similar proteins
Cre11.g467778.t1.1	29 kDa	0	2	16	12	17	14	11.9966	0.38884	C	(M=1) 2.4.2.9 - Uracil phosphoribosyltransferase.
Cre11.g467785.t1.1	58 kDa	2	6	12	4	4	4	5.21606	0.167169	O	(M=5) PTHR10625:SF22 - HISTONE DEACETYLASE
Cre11.g468300.t1.2	22 kDa	5	8	5	15	2	6	7.22417	0.292674	O	Sar-type small GTPase
Cre11.g468359.t1.1	75 kDa	1	2	16	1	4	2	3.82052	0.413547	SP	(M=71) PF12499 - Pherophorin
Cre11.g468377.t1.1	34 kDa	2	5	9	3	4	2	4.03351	0.165289	O	(M=1) K12602 - WD repeat-containing protein 61
Cre11.g468750.t1.2	25 kDa	3	4	3	21	14	10	11.1289	0.37207	C	Predicted protein
Cre11.g474800.t1.2	48 kDa	1	5	11	3	5	2	4.31212	0.247936	M	Ornithine transaminase
Cre11.g475450.t1.2	46 kDa	6	5	4	3	1	1	3.19519	0.250832	SP	(M=1) PTHR14159 - MACHADO-JOSEPH DISEASE PROTEIN 1 (ATAXIN-3)
Cre11.g476200.t1.2	82 kDa	11	12	9	4	2	1	5.99408	0.298024	O	(M=1) PTHR12547//PTHR12547:SF18 - CCCH ZINC FINGER/TIS11-RELATED // SUBFAMILY NOT NAMED
Cre11.g476550.t1.2	37 kDa	35	46	67	25	14	13	30.8525	0.13784	O	(M=1) PTHR11695:SF293 - PREDICTED PROTEIN
Cre11.g476650.t1.1	120 kDa	5	20	25	15	13	11	15.0898	0.150533	C	Pullulanase-type starch debranching enzyme
Cre11.g476750.t1.2	38 kDa	84	122	217	91	85	66	108.943	0.0759484	C	Ferredoxin-NADP reductase
Cre11.g477300.t1.1	65 kDa	9	21	37	25	22	20	23.5463	0.170754	M	(M=1) K03456 - serine/threonine-protein phosphatase 2A regulatory subunit A
Cre11.g477950.t1.1	94 kDa	265	275	291	154	115	71	189.082	0.133747	SP	ADP-ribosylglycohydrolase
Cre11.g478100.t1.2	17 kDa	24	24	36	8	3	1	13.6864	0.330592	O
Cre11.g478156.t1.1	91 kDa	22	29	32	19	9	9	19.1867	0.105274	O	(M=1) PTHR11134:SF3 - ADAPTER-RELATED PROTEIN COMPLEX 1, BETA SUBUNIT
Cre11.g478700.t1.2	14 kDa	1	4	11	5	2	3	4.05895	0.224422	SP	Peptidyl-prolyl cis-trans isomerase, FKBP-type
Cre11.g478800.t1.2	75 kDa	2	3	5	1	0	0	1.46562	0.406583	O
Cre11.g479250.t1.2	54 kDa	8	11	27	13	9	7	12.0972	0.113017	SP	(M=6) KOG1909 - Ran GTPase-activating protein
Cre11.g480150.t1.2	16 kDa	0	0	1	2	3	1	1.44694	0.511877	O	Ribosomal protein S14, component of cytosolic 80S ribosome and 40S small subunit
Cre11.g480950.t1.2	18 kDa	5	4	6	1	2	2	3.26975	0.183802	SP	(M=5) PTHR13711 - SWI/SNF-RELATED CHROMATIN BINDING PROTEIN
Cre11.g481500.t1.2	50 kDa	2	10	8	28	10	9	12.2803	0.343165	C	Imidazole glycerol phosphate synthase
Cre12.g483700.t1.2	44 kDa	10	41	35	38	45	43	40.5586	0.264913	C	Chloroplast-targeted RNA-binding protein
Cre12.g483950.t1.2	35 kDa	5	11	7	1	4	0	4.3093	0.357648	C	NAD-dependent malate dehydrogenase, mitochondrial
Cre12.g484000.t1.2	49 kDa	0	0	11	7	6	3	4.61747	0.36459	C	(M=1) PTHR22855//PTHR22855:SF16 - ACETYL, PROPIONYL, PYRUVATE, AND GLUTACONYL CARBOXYLASE-RELATED // SUBFAMILY NOT NAMED
Cre12.g484150.t1.1	79 kDa	9	5	8	3	4	1	4.85302	0.24083
Cre12.g484200.t1.2	37 kDa	10	19	22	12	5	8	12.2132	0.115287	C	Geranylgeranyl diphosphate synthase
Cre12.g484500.t1.2	19 kDa	6	5	10	2	3	2	4.4134	0.16554	O	(M=7) PTHR24188 - ANKYRIN REPEAT PROTEIN
Cre12.g485550.t1.2	37 kDa	0	1	4	4	5	3	3.28266	0.368822	M	(M=1) 4.1.3.4 - Hydroxymethylglutaryl-CoA lyase.
Cre12.g486100.t1.2	28 kDa	6	5	12	6	4	4	6.09735	0.0773274	C	Active subunit of the chloroplast ClpP complex
Cre12.g486550.t1.2	60 kDa	3	4	8	4	3	2	3.88426	0.0831336	O
Cre12.g487100.t1.2	71 kDa	13	13	13	1	0	0	5.62827	0.480198	C	(M=2) 6.1.1.10 - Methionine--tRNA ligase.
Cre12.g487400.t1.2	30 kDa	2	3	6	0	1	2	2.19935	0.276986	O	(M=3) PTHR12281 - RP42 RELATED
Cre12.g487450.t1.1	33 kDa	1	1	0	3	1	1	1.34375	0.337733	O	(M=1) PF08910 - Aida N-terminus
Cre12.g487700.t1.2	77 kDa	24	19	24	14	8	8	15.8901	0.129988	SP	Serine/threonine protein kinase
Cre12.g488450.t1.1	48 kDa	7	1	5	3	1	2	3.17338	0.312951	SP	Extracellular matrix protein
Cre12.g488850.t1.1	123 kDa	7	11	11	5	3	1	5.78269	0.209086
Cre12.g489700.t1.2	40 kDa	18	22	35	33	33	26	30.7134	0.187418	C	Ornithine carbamoyltransferase
Cre12.g489750.t1.2	68 kDa	19	25	10	19	19	12	19.0586	0.164102	O	Flagellar Associated Protein
Cre12.g490000.t1.2	37 kDa	8	19	25	19	14	9	15.823	0.12043	O	Eukaryotic translation initiation factor 2 subunit 1, eIF2-alpha subunit
Cre12.g490350.t1.1	75 kDa	143	172	204	111	84	67	128.342	0.0568095	O	1-hydroxy-2-methyl-2-(E)-butenyl 4-diphosphate synthase
Cre12.g490500.t1.2	23 kDa	2	4	2	2	0	1	1.74472	0.290143	C	Predicted protein
Cre12.g490850.t1.1	114 kDa	0	2	1	6	3	2	2.69022	0.387679	O	(M=1) PTHR10527:SF6 - IMPORTIN-4 (IMPORTIN-4B)(RAN-BINDING PROTEIN 4)
Cre12.g491500.t1.2	48 kDa	1	2	8	2	1	2	2.43037	0.272983	O	Ubiquitin-activating enzyme E1
Cre12.g491952.t1.1	281 kDa	3	1	1	4	1	1	1.96059	0.306345	SP	(M=13) KOG3454 - U1 snRNP-specific protein C
Cre12.g493250.t1.2	81 kDa	3	1	12	12	5	3	5.98491	0.294913	O	(M=1) PTHR24352//PTHR24352:SF109 - AKT-RELATED SERINE/THREONINE-PROTEIN KINASE
Cre12.g494400.t1.2	41 kDa	6	5	7	1	0	0	2.64893	0.446434	O	ATP-binding protein, MRP/NBP35 family
Cre12.g494550.t1.1	67 kDa	1	4	4	2	0	0	1.50295	0.417234
Cre12.g494850.t1.2	29 kDa	15	25	72	35	24	28	33.2021	0.168338	C	Adenylate kinase
Cre12.g495250.t1.1	75 kDa	0	8	28	26	13	12	14.9551	0.288995	C	Similar to Flagellar Associated Protein FAP31
Cre12.g495300.t1.2	33 kDa	4	7	11	9	2	5	6.23983	0.172346	C	Phosphoribosylformimino-5-aminoimidazole carboxamide ribonucleotide isomerase
Cre12.g495650.t1.2	73 kDa	20	17	19	7	4	5	11.4067	0.218168	O	(M=1) PTHR19847//PTHR19847:SF7 - WD40 REPEAT PROTEIN // SUBFAMILY NOT NAMED
Cre12.g495850.t1.2	28 kDa	7	10	8	18	13	11	12.7296	0.226188	M	(M=3) 1.1.1.100 - 3-oxoacyl-[acyl-carrier-protein] reductase.
Cre12.g495951.t1.1	21 kDa	41	74	48	32	32	20	41.4252	0.137232	C
Cre12.g496200.t1.2	123 kDa	5	7	6	3	1	0	3.24148	0.31181	O	(M=1) PTHR15952 - EXPORTIN-T/LOS1
Cre12.g496700.t1.2	20 kDa	3	4	9	6	2	1	3.80647	0.200365	C	(M=1) PTHR10438:SF73 - THIOREDOXIN-LIKE PROTEIN
Cre12.g497850.t1.2	23 kDa	2	4	4	5	2	2	3.22306	0.145238	C
Cre12.g498450.t1.2	63 kDa	9	9	9	3	4	2	5.8117	0.187346	O	(M=1) PTHR22870:SF100 - REGULATOR OF CHROMOSOME CONDENSATION
Cre12.g498950.t1.2	26 kDa	6	7	8	5	3	4	5.55751	0.0708982	O
Cre12.g500650.t1.2	112 kDa	5	7	18	5	0	0	4.58802	0.411673	C	3'-5' exoribonuclease II
Cre12.g500950.t1.2	38 kDa	2	2	8	8	6	5	5.66244	0.253389	C	Active subunit of chloroplast ClpP peptidase
Cre12.g501200.t1.2	18 kDa	13	14	10	1	0	0	5.45977	0.500967	O	E3 ubiquitin ligase, SKP1 homolog
Cre12.g502200.t1.2	90 kDa	12	7	4	9	0	1	5.28686	0.404425	O	(M=1) KOG1461 - Translation initiation factor 2B, epsilon subunit (eIF-2Bepsilon/GCD6)
Cre12.g502750.t1.2	14 kDa	0	4	1	3	3	2	2.47065	0.314811	O	Prefoldin alpha subunit
Cre12.g503450.t1.2	40 kDa	3	1	5	1	0	0	1.34929	0.472838	SP	(M=27) PTHR13271 - UNCHARACTERIZED PUTATIVE METHYLTRANSFERASE
Cre12.g503550.t1.2	22 kDa	0	0	1	8	2	2	2.49859	0.557403	C	2-C-methyl-D-erythritol 2,4-cyclodiphosphate synthase
Cre12.g505450.t1.2	11 kDa	1	9	2	22	21	17	15.2132	0.396427	O	Histone H4
Cre12.g505850.t1.2	26 kDa	77	81	92	32	23	22	51.5781	0.175994	C	Chaperonin 23
Cre12.g509050.t1.1	24 kDa	6	9	9	12	9	7	9.42128	0.155535	C	OEE2-like protein of thylakoid lumen
Cre12.g510000.t1.2	51 kDa	13	15	20	2	1	1	7.33514	0.375748	C	(M=1) PF05542 - Protein of unknown function (DUF760)
Cre12.g510550.t1.2	92 kDa	2	3	3	1	2	1	2.01963	0.14898	C	(M=1) PTHR12197:SF36 - PREDICTED PROTEIN
Cre12.g510650.t1.2	44 kDa	213	229	281	113	80	81	159.862	0.123846	C	Fructose-1,6-bisphosphatase
Cre12.g511900.t1.2	28 kDa	58	93	150	44	20	13	54.8849	0.232099	C	Ribulose phosphate-3-epimerase, chloroplast precursor
Cre12.g512550.t1.2	14 kDa	0	3	2	2	1	0	1.22083	0.386708	O	(M=1) PTHR12773 - UPF0315 PROTEIN-RELATED
Cre12.g513150.t1.2	54 kDa	13	20	19	20	15	6	15.7766	0.134641	O	Mia40, mitochondrial intermembrane space protein involved in protein import.
Cre12.g513200.t1.2	52 kDa	199	203	294	151	116	87	171.879	0.0559974	O	Enolase
Cre12.g513750.t1.1	11 kDa	12	34	39	10	10	7	17.0811	0.206284	O	Glutaredoxin, CPYC type
Cre12.g513950.t1.2	51 kDa	3	4	13	4	4	3	4.92551	0.168873	C	Iron-sulfur cluster assembly protein
Cre12.g514050.t1.2	175 kDa	168	190	247	105	84	64	137.857	0.0961963	C	Ferredoxin-dependent glutamate synthase
Cre12.g514750.t1.2	51 kDa	5	2	11	6	14	1	6.97404	0.442465	M	Citrate synthase
Cre12.g514850.t1.2	89 kDa	52	83	102	54	31	31	56.7788	0.0746928	M	Heat shock protein 90C
Cre12.g515850.t1.2	30 kDa	25	37	36	13	8	7	19.4568	0.196817	O	Proliferating cell nuclear antigen homolog
Cre12.g517100.t1.1	28 kDa	76	79	79	20	9	17	42.9538	0.277426	C	(M=3) PF02431 - Chalcone-flavanone isomerase
Cre12.g517150.t1.1	46 kDa	14	29	67	57	28	32	38.8897	0.190634	C	Adenylylphosphosulfate reductase
Cre12.g517900.t1.1	114 kDa	8	11	30	31	12	11	17.295	0.215391	C	Chloroplast-associated SecA protein
Cre12.g519100.t1.2	54 kDa	0	0	9	6	5	3	3.99793	0.356075	C	(M=1) PTHR22855:SF3 - ACETYL-COENZYME A CARBOXYLASE CARBOXYL TRANSFERASE ALPHA
Cre12.g519450.t1.1	22 kDa	9	10	8	4	2	4	6.09357	0.186964	O	(M=1) KOG3221 - Glycolipid transfer protein
Cre12.g520500.t1.1	35 kDa	4	3	8	9	9	9	8.15865	0.279034	O	Acidic ribosomal protein P0, Ribosomal protein L10
Cre12.g520550.t1.2	103 kDa	9	6	6	1	0	0	3.20395	0.508582	O	Importin beta
Cre12.g522350.t1.2	45 kDa	1	7	8	2	2	0	2.8357	0.366247	O	(M=2) 6.1.1.2 - Tryptophan--tRNA ligase.
Cre12.g522450.t1.2	138 kDa	0	0	4	13	8	7	6.50103	0.433431	SP	COP-II coat subunit
Cre12.g522600.t1.2	12 kDa	12	12	14	12	16	10	13.9337	0.169346	O	mitochondrial cytochrome c
Cre12.g523150.t1.2	17 kDa	1	6	5	4	2	4	3.83114	0.228819	M	Prefoldin molecular chaperone, subunit 5
Cre12.g523200.t1.1	47 kDa	2	2	3	2	6	2	3.29114	0.369308	O	Nucleosome remodeling factor
Cre12.g524400.t1.2	39 kDa	2	4	23	3	1	0	4.06521	0.571841	C	(M=3) PF02209 - Villin headpiece domain
Cre12.g525200.t1.2	56 kDa	8	20	49	72	50	45	46.1688	0.299457	O	Nucleolar protein, Component of C/D snoRNPs
Cre12.g526750.t1.2	17 kDa	0	2	1	5	3	3	2.7994	0.365757	O	RNA binding motif protein
Cre12.g526800.t1.2	61 kDa	65	63	67	47	35	25	50.5977	0.0834232	C	6-phosphogluconate dehydrogenase, decarboxylating
Cre12.g527150.t1.1	31 kDa	3	6	4	2	2	1	2.89682	0.1914	M	(M=1) PF09234 - Domain of unknown function (DUF1963)
Cre12.g527850.t1.1	32 kDa	2	3	1	1	1	0	1.2909	0.328599	SP	Translin-like protein
Cre12.g528000.t1.2	44 kDa	124	147	190	90	67	71	113.467	0.0608803	M	(M=2) KOG1764 - 5'-AMP-activated protein kinase, gamma subunit
Cre12.g528700.t1.2	31 kDa	0	4	18	5	1	2	4.09608	0.428184	C	Tryptophan synthetase alpha subunit
Cre12.g529950.t1.2	70 kDa	16	23	40	10	5	3	13.9644	0.249213	O	Eukaryotic translation initiation factor 4, gamma subunit
Cre12.g530300.t1.2	22 kDa	17	15	15	17	11	7	14.1295	0.104548	C	Peptidyl-prolyl cis-trans isomerase, FKBP-type
Cre12.g531550.t1.2	31 kDa	3	4	4	3	2	3	3.33476	0.117677	O	Eukaryotic translation initiation factor 2, beta subunit
Cre12.g531900.t1.2	76 kDa	4	3	0	2	1	0	1.69938	0.417932	C	(M=1) PF00258//PF00753//PF01613 - Flavodoxin // Metallo-beta-lactamase superfamily // Flavin reductase like domain
Cre12.g533100.t1.1	21 kDa	27	17	18	2	2	3	10.6178	0.411639	SP	(M=2) PF07452 - CHRD domain
Cre12.g533150.t1.1	20 kDa	19	19	14	4	3	3	9.69572	0.310062	SP	(M=2) PF07452 - CHRD domain
Cre12.g533550.t1.1	55 kDa	5	3	5	9	8	7	7.21908	0.256105	O	Pyruvate kinase
Cre12.g534450.t1.1	16 kDa	38	45	57	13	8	12	26.4211	0.219	C	(M=4) PTHR23308 - NUCLEAR INHIBITOR OF PROTEIN PHOSPHATASE-1
Cre12.g535650.t1.2	11 kDa	6	12	8	2	2	2	4.97125	0.273437	O
Cre12.g536500.t1.2	13 kDa	0	3	1	3	1	0	1.28587	0.455477	C	Conserved Sel1 repeat protein
Cre12.g537100.t1.2	142 kDa	2	5	27	35	25	19	21.1377	0.329714	O	(M=2) 6.1.1.9 - Valine--tRNA ligase.
Cre12.g538100.t1.2	39 kDa	19	20	25	1	3	2	10.1997	0.357878	O	(M=2) K07393 - putative glutathione S-transferase
Cre12.g538750.t1.2	14 kDa	2	5	4	2	2	2	2.85946	0.136763	O	U6 snRNA-associated Sm-like protein LSm1
Cre12.g540076.t1.1	118 kDa	3	2	5	13	6	3	5.8109	0.335295	O	(M=1) PTHR13980 - CDC68 RELATED
Cre12.g541550.t1.2	31 kDa	0	5	16	7	4	6	6.20969	0.273295	O
Cre12.g541600.t1.2	27 kDa	0	0	3	2	1	3	1.7281	0.476337	C
Cre12.g542300.t1.2	45 kDa	17	23	30	4	0	3	10.8692	0.361625	C	Glycerate kinase
Cre12.g542850.t1.2	24 kDa	10	7	6	3	1	1	4.3785	0.34172	O	Aci-reductone dioxygenase
Cre12.g543350.t1.1	41 kDa	0	6	41	31	24	24	22.8699	0.322185
Cre12.g544000.t1.2	55 kDa	34	25	18	14	10	10	18.8872	0.204248	O	Radial spoke protein 5
Cre12.g544114.t1.1	26 kDa	23	23	29	25	18	16	23.3236	0.0679244
Cre12.g545101.t1.1	148 kDa	0	4	12	5	4	1	3.91859	0.316124	O	(M=1) 1.17.1.4 - Xanthine dehydrogenase.
Cre12.g546050.t1.2	50 kDa	18	29	35	20	9	12	19.8167	0.0898197	C	1-deoxy-D-xylulose 5-phosphate reductoisomerase, chloroplast precursor
Cre12.g546400.t1.2	11 kDa	0	2	5	4	2	2	2.52652	0.256982	O	Flagellar inner arm I1/f axonemal dynein, LC7b
Cre12.g546550.t1.1	38 kDa	4	3	5	12	6	6	6.79262	0.265637	SP	Fe-assimilating protein
Cre12.g547150.t1.2	29 kDa	11	14	17	3	2	4	7.78151	0.23942	O	(M=1) 3.5.3.18 - Dimethylargininase.
Cre12.g549100.t1.1	49 kDa	3	3	1	2	0	0	1.38985	0.436452
Cre12.g549550.t1.2	50 kDa	288	328	469	304	224	187	303.259	0.0221844	O	Beta tubulin 2
Cre12.g549750.t1.2	38 kDa	0	2	2	11	6	1	4.08799	0.507671	O	Casein kinase-related Ser/Thr kinase
Cre12.g549852.t1.1	27 kDa	5	8	6	4	8	6	6.91896	0.210471	O	(M=2) KOG1611 - Predicted short chain-type dehydrogenase
Cre12.g550400.t1.2	11 kDa	20	27	20	10	11	9	16.2662	0.135771	O	Glutaredoxin, CPYC type
Cre12.g550850.t1.2	26 kDa	72	80	158	164	99	100	119.892	0.167448	C	Oxygen-evolving enhancer protein 2 of photosystem II
Cre12.g551900.t1.2	16 kDa	0	3	5	6	3	0	2.69416	0.399875	O	(M=1) KOG3377 - Uncharacterized conserved protein
Cre12.g551950.t1.2	18 kDa	6	9	10	8	7	3	7.25108	0.112643	C	Predicted protein
Cre12.g552200.t1.2	114 kDa	0	2	3	67	42	34	31.5662	0.474084	C	Starch phosphorylase
Cre12.g553678.t1.1	12 kDa	9	6	9	2	1	0	3.92767	0.388446	C
Cre12.g554350.t1.2	39 kDa	16	10	13	2	3	1	6.88492	0.360434	O
Cre12.g554600.t1.2	38 kDa	7	11	12	3	0	0	4.54411	0.40344	C	(M=1) PTHR11014:SF1 - PROTEASE-RELATED
Cre12.g554750.t1.2	11 kDa	8	13	9	2	2	2	5.5629	0.287249	O	(M=1) PTHR10666:SF54 - PREDICTED PROTEIN
Cre12.g554800.t1.2	42 kDa	191	207	259	72	45	42	124.359	0.219795	C	Phosphoribulokinase
Cre12.g554850.t1.2	16 kDa	13	14	22	5	4	4	9.46822	0.190266	O	Thioredoxin h2, cytosolic
Cre12.g554953.t1.1	29 kDa	2	1	7	4	3	3	3.45467	0.209564	O	Electron transfer flavoprotein beta subunit
Cre12.g555450.t1.2	31 kDa	17	26	27	14	13	9	17.497	0.0756908	M	(M=1) 2.7.1.140 - Inositol-tetrakisphosphate 5-kinase.
Cre12.g555500.t1.2	46 kDa	0	0	2	2	1	1	1.06714	0.362979	O	(M=1) PTHR21712:SF4 - N(1)-ALPHA-PHOSPHORIBOSYLTRANSFERASE
Cre12.g555550.t1.2	83 kDa	0	3	12	5	0	1	2.80662	0.474167	O	(M=1) K05761 - villin 1
Cre12.g556100.t1.2	155 kDa	1	1	2	3	0	0	1.03173	0.485049	O	(M=1) PTHR22904:SF110 - PREDICTED PROTEIN
Cre12.g556600.t1.2	53 kDa	2	23	52	17	15	14	19.477	0.2293	O	Glyceraldehyde 3-phosphate dehydrogenase, nonphosphorylating
Cre12.g558100.t1.2	42 kDa	1	4	21	22	15	20	15.8557	0.349129	O	Protein-/Histone-arginine N-methyltransferase
Cre12.g558400.t1.1	49 kDa	13	12	13	1	2	0	5.96821	0.408672	C	(M=1) 2.4.2.29 - tRNA-guanine(34) transglycosylase.
Cre12.g558450.t1.2	35 kDa	26	29	33	11	7	7	17.5834	0.190615	O	Spermidine synthase
Cre12.g558700.t1.2	42 kDa	0	0	1	6	9	6	4.96764	0.510256	O	Flagellar Associated Protein, nucleoside diphosphate kinase-like
Cre12.g559250.t1.2	30 kDa	209	252	371	118	105	103	184.884	0.106387	O	14-3-3 protein
Cre12.g560300.t1.2	31 kDa	12	15	16	8	11	7	11.8522	0.101003
Cre12.g560900.t1.2	49 kDa	1	5	17	7	1	2	4.64607	0.352091	C	Amine oxidase, flavin-containing
Cre12.g560950.t1.2	13 kDa	9	16	18	16	8	12	13.709	0.127749	C	Photosystem I reaction center subunit V
Cre13.g561850.t1.1	41 kDa	22	27	33	7	1	1	12.8093	0.367708	C	(M=1) 2.7.1.4 - Fructokinase.
Cre13.g562150.t1.2	43 kDa	21	28	57	18	9	10	21.5845	0.163504	C	(M=1) PTHR23305//PTHR23305:SF5 - GTP-BINDING PROTEIN-RELATED // SUBFAMILY NOT NAMED
Cre13.g562450.t1.2	114 kDa	4	4	14	11	5	4	6.90625	0.186316	SP	Importin beta, RAN-binding protein 7,8
Cre13.g562850.t1.2	29 kDa	2	1	4	1	2	0	1.55736	0.318608	C	Thylakoid formation protein
Cre13.g563150.t1.2	40 kDa	10	13	24	5	4	3	8.73897	0.209498	C	Predicted protein
Cre13.g563200.t1.1	23 kDa	2	8	4	1	1	1	2.60195	0.373403	O	(M=1) PTHR12725//PTHR12725:SF8 - HALOACID DEHALOGENASE-LIKE HYDROLASE // SUBFAMILY NOT NAMED
Cre13.g565650.t1.2	43 kDa	14	14	14	4	5	5	9.15771	0.178478	C	(M=1) 2.5.1.84 - All-trans-nonaprenyl-diphosphate synthase (geranyl-diphosphate specific).
Cre13.g565800.t1.2	39 kDa	0	3	5	19	10	8	8.8149	0.400596	O	UDP-Glucose:protein transglucosylase
Cre13.g565850.t1.1	137 kDa	1	1	4	39	17	11	14.5076	0.48931	O	Alpha subunit of COP-I complex
Cre13.g566000.t1.2	68 kDa	24	28	38	8	4	5	15.8264	0.261355	O	(M=2) 6.3.4.3 - Formate--tetrahydrofolate ligase.
Cre13.g566700.t1.1	25 kDa	1	1	2	1	0	0	0.693312	0.355394	O	(M=1) K11094 - U2 small nuclear ribonucleoprotein B''
Cre13.g567700.t1.2	15 kDa	12	11	8	9	10	7	10.3699	0.141779	O	(M=1) KOG1757 - Histone 2A
Cre13.g567850.t1.2	22 kDa	0	0	1	5	3	1	1.95456	0.511618	O	(M=1) PTHR23237 - NUCLEOLAR PROTEIN FAMILY A MEMBER 1 (SNORNP PROTEIN GAR1)
Cre13.g567950.t1.2	56 kDa	24	19	40	88	41	45	48.3643	0.2819	C	ADP-glucose pyrophosphorylase large subunit 1
Cre13.g569350.t1.2	38 kDa	1	1	10	7	1	3	3.61913	0.349567	M	(M=1) PTHR10366:SF10 - NAD DEPENDENT EPIMERASE/DEHYDRATASE
Cre13.g570400.t1.2	54 kDa	3	2	4	2	0	0	1.55835	0.370748	C	(M=1) PTHR12990 - ARMET-LIKE PROTEIN
Cre13.g570550.t1.2	35 kDa	0	1	5	1	2	2	1.87487	0.338117	M	Cytidine deaminase
Cre13.g573150.t1.1	80 kDa	0	1	3	4	4	2	2.65811	0.362804	C	(M=2) PTHR12103 - CYTOSOLIC PURINE 5-NUCLEOTIDASE-RELATED
Cre13.g573250.t1.2	26 kDa	1	11	34	15	5	9	11.5516	0.275413	C	(M=12) KOG1530 - Rhodanese-related sulfurtransferase
Cre13.g575800.t1.2	31 kDa	6	16	19	3	1	3	6.89891	0.319364	O	Indole-3-glycerol-phosphate synthase
Cre13.g577100.t1.2	12 kDa	34	51	59	10	7	7	24.6651	0.283509	C	Acyl-carrier protein
Cre13.g577850.t1.1	20 kDa	0	2	3	3	3	3	2.66934	0.309929	C	Peptidyl-prolyl cis-trans isomerase, FKBP-type
Cre13.g578451.t1.1	105 kDa	35	34	37	18	8	8	21.9706	0.193068	C	(M=2) 6.1.1.4 - Leucine--tRNA ligase.
Cre13.g578650.t1.1	66 kDa	22	36	49	22	9	9	22.4735	0.150231	C	Similar to complex I intermediate-associated protein 30
Cre13.g578750.t1.2	47 kDa	29	40	63	44	42	24	41.5941	0.115707	C	PsbA translation factor
Cre13.g579550.t1.1	28 kDa	5	10	20	5	5	3	7.27355	0.181662	C	Predicted protein
Cre13.g580500.t1.1	25 kDa	1	6	12	3	3	1	3.79796	0.282096
Cre13.g581450.t1.2	43 kDa	7	12	12	4	4	2	6.38206	0.179506	O	26S proteasome regulatory subunit
Cre13.g581650.t1.2	17 kDa	5	14	18	8	12	11	12.07	0.190745	C	Plastid ribosomal protein L7/L12
Cre13.g582201.t1.1	32 kDa	2	4	5	2	2	1	2.54121	0.125942	O	(M=1) PTHR13622:SF2 - THIAMIN PYROPHOSPHOKINASE-RELATED
Cre13.g582350.t1.1	52 kDa	11	9	13	4	2	1	5.9787	0.276294	M	(M=1) PTHR10953:SF9 - UBIQUITIN-LIKE MODIFIER-ACTIVATING ENZYME 5 (UBIQUITIN-ACTIVATING ENZYME 5)
Cre13.g582800.t1.2	67 kDa	0	0	5	18	10	12	9.32718	0.446874	O	(M=1) PF02655 - ATP-grasp domain
Cre13.g583550.t1.2	32 kDa	5	10	27	16	11	12	13.8215	0.183343	C	Vesicle inducing protein in plastids 1
Cre13.g585100.t1.2	55 kDa	5	5	11	2	1	1	3.58349	0.276008	O	(M=4) KOG1087 - Cytosolic sorting protein GGA2/TOM1
Cre13.g585150.t1.2	26 kDa	23	21	10	8	6	8	13.0487	0.231843	O	Eukaryotic translation initiation factor 6
Cre13.g586300.t1.2	12 kDa	14	38	41	18	16	15	23.2418	0.12275	O	Peptidyl-prolyl cis-trans isomerase, FKBP-type
Cre13.g588100.t1.2	29 kDa	5	6	7	3	1	2	3.75841	0.171275	O	Peptidyl-prolyl cis-trans isomerase, cyclophilin-type
Cre13.g589450.t1.2	107 kDa	8	15	16	11	5	6	9.94258	0.09156
Cre13.g590650.t1.2	57 kDa	7	6	6	3	1	0	3.4409	0.335485	O
Cre13.g592450.t1.2	32 kDa	5	8	9	9	10	8	9.11828	0.196159	O	Epsilon subunit of COP-I complex
Cre13.g592500.t1.1	61 kDa	9	13	12	6	1	1	6.20361	0.287548	O	(M=1) KOG2644 - 3'-phosphoadenosine 5'-phosphosulfate sulfotransferase (PAPS reductase)/FAD synthetase and related enzymes
Cre13.g602350.t1.2	37 kDa	2	1	5	5	1	1	2.37477	0.28671	C	(M=1) 4.1.1.48 - Indole-3-glycerol-phosphate synthase.
Cre13.g603225.t1.1	45 kDa	2	12	38	18	11	11	14.8003	0.229434	C	(M=19) PF07728 - AAA domain (dynein-related subfamily)
Cre13.g603700.t1.2	42 kDa	40	80	114	93	51	63	75.8835	0.131179	O	Actin
Cre13.g603900.t1.2	69 kDa	25	26	35	13	11	6	18.2159	0.149633	O	(M=1) K01890 - phenylalanyl-tRNA synthetase beta chain
Cre13.g604650.t2.1	41 kDa	43	45	74	59	50	38	54.2358	0.107662	O
Cre13.g605200.t2.1	77 kDa	11	7	17	9	7	6	9.55527	0.0872222	SP	(M=48) PF05548 - Gametolysin peptidase M11
Cre13.g605650.t1.2	53 kDa	15	13	10	4	3	3	7.72795	0.266939	O	(M=1) 1.2.1.8 - Betaine-aldehyde dehydrogenase.
Cre13.g606050.t1.2	53 kDa	16	12	19	1	1	0	6.86646	0.4518	C	(M=2) 6.1.1.1 - Tyrosine--tRNA ligase.
Cre13.g607000.t1.2	59 kDa	1	3	4	2	0	1	1.63732	0.269338	O	(M=1) PTHR11014:SF2 - AMINOACYL-HISTIDINE PEPTIDASE
Cre13.g607050.t1.2	36 kDa	7	12	24	1	0	0	5.59982	0.501895	C	Thiosulfate sulfurtransferase
Cre13.g607450.t1.1	63 kDa	8	12	12	2	3	1	5.695	0.278804	O	Dihydroxyacetone kinase
Cre13.g607600.t1.1	56 kDa	3	5	8	1	0	0	2.23792	0.439719	O	(M=1) PF06574 - FAD synthetase
Cre13.g608000.t1.2	33 kDa	0	1	3	5	9	6	5.15081	0.462764	M	Predicted protein
Cre14.g608700.t1.2	64 kDa	9	13	13	3	3	1	6.28413	0.270655	M	(M=1) PTHR11751:SF15 - L-KYNURENINE/ALPHA-AMINOADIPATE AMINOTRANSFERASE
Cre14.g612633.t1.1	1029 kDa	5	1	0	2	0	1	1.61946	0.530674	O	(M=50) KOG2302 - T-type voltage-gated Ca2+ channel, pore-forming alpha1I subunit
Cre14.g613350.t1.1	37 kDa	5	9	9	3	0	0	3.60007	0.39357	O	(M=1) KOG1816 - Ubiquitin fusion-degradation protein
Cre14.g614300.t1.2	54 kDa	8	7	9	6	8	4	7.38427	0.137251	O	(M=1) 1.1.1.205 - IMP dehydrogenase.
Cre14.g615000.t1.1	19 kDa	1	1	0	4	2	1	1.75495	0.378718	C	(M=4) PTHR10173:SF0 - PEPTIDE METHIONINE SULFOXIDE REDUCTASE
Cre14.g615950.t1.1	116 kDa	6	7	16	15	13	5	10.7812	0.215813	O	(M=2) K03235 - elongation factor EF-3
Cre14.g616250.t1.2	25 kDa	0	1	3	1	0	1	0.904154	0.394387	C	Polyketide cyclase/dehydrase
Cre14.g616600.t1.2	108 kDa	0	2	5	22	4	4	6.61302	0.547402	M	(M=1) PTHR11649//PTHR11649:SF44 - MSS1/TRME-RELATED GTP-BINDING PROTEIN
Cre14.g617600.t1.2	66 kDa	8	11	12	1	3	0	5.10337	0.346781	C	DegP-type protease
Cre14.g618550.t1.2	73 kDa	6	5	8	1	0	2	3.30989	0.321739	SP
Cre14.g619100.t1.2	46 kDa	0	0	3	4	3	4	2.82888	0.421869	C	Inactive subunit of chloroplast ClpP complex
Cre14.g619166.t1.1	36 kDa	11	18	20	10	12	8	13.388	0.090192	O	(M=1) PTHR24054//PTHR24054:SF37 - CASEIN KINASE II SUBUNIT ALPHA
Cre14.g619300.t1.1	20 kDa	0	2	2	4	4	3	2.97635	0.347404	O	Peptidyl-prolyl cis-trans isomerase, cyclophilin-type
Cre14.g620350.t1.2	52 kDa	5	3	3	2	4	2	3.46637	0.21352	M	(M=1) 3.5.4.25 - GTP cyclohydrolase II.
Cre14.g620600.t1.2	52 kDa	21	16	36	40	33	37	34.7153	0.237483	SP	Pherophorin-C2
Cre14.g621650.t1.1	37 kDa	73	76	104	46	32	23	56.2464	0.114128	C	(M=1) 2.3.1.39 - [Acyl-carrier-protein] S-malonyltransferase.
Cre14.g623000.t1.1	36 kDa	23	16	26	9	13	10	16.4153	0.132837	C	(M=10) PTHR18901 - 2-DEOXYGLUCOSE-6-PHOSPHATE PHOSPHATASE 2
Cre14.g624201.t1.1	41 kDa	10	13	14	10	3	3	8.30128	0.15731	M	(M=1) PTHR10438:SF70 - PLASTIDIC THIOREDOXIN-LIKE PROTEIN
Cre14.g626900.t1.2	28 kDa	35	45	91	25	22	17	36.2581	0.138556	O	(M=1) 5.4.2.8 - Phosphomannomutase.
Cre14.g627488.t1.1	25 kDa	11	12	21	5	6	4	9.21651	0.145444	O	(M=1) PTHR11659 - GLUTAMYL-TRNA(GLN) AMIDOTRANSFERASE SUBUNIT B (MITOCHONDRIAL AND PROKARYOTIC) PET112-RELATED
Cre14.g627850.t1.2	33 kDa	4	10	9	3	4	1	4.81871	0.226517	C	(M=2) 1.3.1.26 - Transferred entry: 1.17.1.8.
Cre14.g629550.t1.2	40 kDa	3	10	12	11	7	4	7.8743	0.162866	O	(M=1) PTHR13452 - THUMP DOMAIN CONTAINING PROTEIN 1-RELATED
Cre14.g630400.t1.2	36 kDa	16	24	20	5	1	2	9.93258	0.351827	O	(M=1) 1.1.1.122 - D-threo-aldose 1-dehydrogenase.
Cre14.g630750.t1.1	292 kDa	13	3	5	0	1	1	3.70577	0.587269	SP	Mitogen-Activated Protein Kinase Kinase Kinase
Cre14.g630847.t1.1	42 kDa	70	97	144	64	38	43	72.9883	0.077055	C	(M=3) PTHR10683 - TRANSALDOLASE
Cre14.g631600.t1.2	24 kDa	0	1	1	5	2	2	2.135	0.409926	O	(M=1) K10142 - metalloreductase STEAP3
Cre14.g631900.t1.2	33 kDa	20	25	41	14	9	8	18.0803	0.129991	O	(M=1) K14648 - poly(U)-specific endoribonuclease [EC:3.1.-.-]
Cre14.g632350.t1.1	37 kDa	36	42	53	19	15	8	26.8244	0.166436	C	Flagellar Associated Protein
Cre14.g632950.t1.2	243 kDa	6	1	2	2	0	0	1.72115	0.602424	O	Component of CCR4-NOT transcriptional regulator complex
Cre14.g633750.t1.1	122 kDa	60	70	71	51	32	27	51.6716	0.0675239	SP	Importin beta-3 homolog
Cre15.g635600.t1.2	21 kDa	26	34	47	22	21	12	26.403	0.0724782	O	(M=1) K03626 - nascent polypeptide-associated complex subunit alpha
Cre15.g636050.t1.2	27 kDa	13	11	7	4	4	4	7.3043	0.218473	C	Predicted protein
Cre15.g636300.t1.2	32 kDa	1	1	6	3	2	3	2.76758	0.257896	O	Tubulin folding cofactor B
Cre15.g636750.t1.2	23 kDa	5	4	4	6	6	3	5.15377	0.188035	O	(M=9) 2.5.1.18 - Glutathione transferase.
Cre15.g636800.t1.1	23 kDa	16	18	24	7	4	3	10.8279	0.222156	O	(M=5) KOG0867 - Glutathione S-transferase
Cre15.g638400.t1.2	18 kDa	46	51	43	10	11	10	26.8621	0.259936	C	(M=8) PF00582 - Universal stress protein family
Cre15.g639700.t1.1	81 kDa	0	2	2	2	1	1	1.3552	0.235737	C
Cre15.g641000.t1.2	48 kDa	3	6	13	5	6	3	5.86675	0.162499
Cre15.g641600.t1.2	16 kDa	12	13	15	3	1	3	7.08048	0.286229	O	(M=1) PF09996 - Uncharacterized protein conserved in bacteria (DUF2237)
Cre15.g643550.t1.2	32 kDa	2	7	18	10	12	10	10.6066	0.251614	O	Pyridoxin biosynthesis protein
Cre15.g643600.t1.2	59 kDa	3	13	18	14	9	9	11.315	0.170403	C	Iron-sulfur cluster assembly protein
Cre16.g648900.t1.1	65 kDa	5	6	9	3	1	1	3.68837	0.227619	M	(M=2) KOG2542 - Uncharacterized conserved protein (YdiU family)
Cre16.g650550.t1.2	17 kDa	61	88	158	62	66	49	79.7125	0.0871252	O	Flagellar Associated Protein, nucleoside diphosphate kinase-like
Cre16.g650600.t1.2	205 kDa	5	6	8	3	2	0	3.54779	0.255967	SP	Mastigoneme-like flagellar protein
Cre16.g651550.t1.2	26 kDa	10	11	16	4	4	6	8.28348	0.143869	C	Mitochondrial transcription termination factor
Cre16.g651750.t1.2	130 kDa	17	19	46	40	31	25	31.6776	0.178696	O	(M=2) 6.1.1.5 - Isoleucine--tRNA ligase.
Cre16.g652100.t1.2	55 kDa	0	6	9	2	1	1	2.66054	0.376468	O	(M=1) PTHR10804:SF9 - METHIONINE AMINOPEPTIDASE 2
Cre16.g652900.t1.1	32 kDa	3	2	4	1	1	1	1.90952	0.176636	O	(M=2) KOG0148 - Apoptosis-promoting RNA-binding protein TIA-1/TIAR (RRM superfamily)
Cre16.g654500.t1.1	32 kDa	0	0	9	5	2	1	2.54598	0.428427	C	Eukaryotic translation initiation factor 3, subunit F
Cre16.g654600.t1.1	302 kDa	9	2	7	3	0	1	3.34883	0.434381	SP	(M=50) KOG2302 - T-type voltage-gated Ca2+ channel, pore-forming alpha1I subunit
Cre16.g655150.t1.2	20 kDa	3	4	2	4	4	3	3.77958	0.188467	SP	(M=4) PF00805 - Pentapeptide repeats (8 copies)
Cre16.g655650.t1.1	45 kDa	4	6	5	2	3	2	3.6931	0.133304	O	(M=5) PF07366 - SnoaL-like polyketide cyclase
Cre16.g656400.t1.2	53 kDa	3	6	7	11	2	1	4.73222	0.319529	C	UDP-sulfoquinovose synthase
Cre16.g656950.t1.1	483 kDa	0	1	2	7	7	9	5.73626	0.473815
Cre16.g657350.t1.2	46 kDa	0	0	4	6	3	3	2.99308	0.387844	C	(M=7) K14498 - serine/threonine-protein kinase SRK2
Cre16.g657550.t1.1	64 kDa	5	7	7	5	2	3	4.76123	0.099153	O	(M=1) KOG2395 - Protein involved in vacuole import and degradation
Cre16.g659950.t1.1	72 kDa	39	46	60	19	10	9	27.7134	0.204388	C	Plastid ribosomal protein S5
Cre16.g661350.t1.2	52 kDa	25	29	27	4	2	3	13.2786	0.359112	C	Rubisco large subunit N-methyltransferase
Cre16.g662200.t1.1	30 kDa	13	17	16	3	3	3	8.41645	0.264175	M	(M=2) PF01928 - CYTH domain
Cre16.g662300.t1.2	11 kDa	0	3	1	3	1	1	1.56426	0.328592	O	U6 snRNA-associated Sm-like small nuclear riboprotein LSm3
Cre16.g662550.t1.2	16 kDa	9	9	15	6	4	4	7.50116	0.0933488	O	Small ubiquitin-like modifier (SUMO)
Cre16.g662702.t1.1	77 kDa	1	2	1	1	0	0	0.733163	0.408729	O	(M=8) KOG4205 - RNA-binding protein musashi/mRNA cleavage and polyadenylation factor I complex, subunit HRP1
Cre16.g663500.t1.2	38 kDa	17	17	20	5	5	2	10.0641	0.252018	O	26S proteasome regulatory subunit
Cre16.g663900.t1.2	37 kDa	34	45	72	39	19	27	38.5339	0.0766914	C	Porphobilinogen deaminase
Cre16.g664400.t1.2	15 kDa	0	1	0	1	1	1	0.833612	0.379814	O
Cre16.g664550.t1.2	57 kDa	4	14	54	12	20	7	17.1477	0.301155	M	Serine hydroxymethyltransferase
Cre16.g665200.t1.2	50 kDa	17	15	23	5	4	2	9.84654	0.265176	C
Cre16.g665600.t1.2	40 kDa	3	3	6	2	2	1	2.67309	0.125494	O	(M=3) K03097 - casein kinase II subunit alpha
Cre16.g668150.t1.2	66 kDa	0	5	19	16	3	5	7.52472	0.349161	SP	Leucine rich repeat, ribonuclease inhibitor type
Cre16.g668600.t1.2	35 kDa	11	9	10	7	5	5	8.01332	0.0988739	C
Cre16.g670300.t1.2	87 kDa	28	32	35	18	14	11	22.5592	0.0916404
Cre16.g670800.t1.2	13 kDa	6	12	9	1	2	2	4.90622	0.298439	O	(M=1) PTHR21500 - TUBULIN-SPECIFIC CHAPERONE A
Cre16.g670973.t1.1	23 kDa	10	9	10	12	7	8	10.0068	0.118563	O	Glutathione S-transferase
Cre16.g672041.t1.1	55 kDa	8	5	7	6	3	1	4.84276	0.201951	O	tRNA (guanine-N1)-methyltransferase
Cre16.g672385.t1.1	42 kDa	6	13	24	8	8	2	9.24924	0.20309	O	Histidinol phosphate aminotransferase
Cre16.g672397.t1.1	38 kDa	1	4	7	5	2	3	3.64225	0.189178	M	Protein phosphatase 2C catalytic subunit
Cre16.g672600.t1.2	40 kDa	0	0	1	3	4	1	1.85813	0.543211	O	(M=1) PTHR10971:SF2 - WD REPEAT-CONTAINING PROTEIN 92
Cre16.g672750.t1.2	35 kDa	6	24	22	12	12	12	15.0539	0.163523	O	(M=6) PTHR10288 - KH DOMAIN CONTAINING RNA BINDING PROTEIN
Cre16.g672800.t1.2	40 kDa	11	12	24	16	16	11	15.7589	0.134368	O	GDP-D-mannose pyrophosphorylase
Cre16.g673109.t1.1	14 kDa	1	2	0	2	1	2	1.59696	0.310282	M	Acyl-carrier protein, mitochondrial
Cre16.g673281.t1.1	33 kDa	5	6	13	6	6	6	7.21458	0.125787	O	(M=1) PTHR20883 - PHYTANOYL-COA DIOXYGENASE DOMAIN CONTAINING 1
Cre16.g673550.t1.1	92 kDa	3	2	2	9	3	4	4.37398	0.311525	O	(M=1) PTHR10233:SF6 - METHYLTHIORIBOSE-1-PHOSPHATE ISOMERASE (TRANSLATION INITIATION FACTOR EIF-2B SUBUNIT ALPHA/BETA/DELTA-LIKE PROTEIN)
Cre16.g673617.t1.1	40 kDa	0	0	2	6	2	4	2.82114	0.470198	O	Peptide chain release factor
Cre16.g673729.t1.1	14 kDa	16	16	27	5	4	7	11.6275	0.198205	C	Chaperonin 11, probably chloroplastic
Cre16.g673953.t1.1	19 kDa	7	5	7	4	4	3	5.13139	0.104416	O	Peptidyl-prolyl cis-trans isomerase, FKBP-type
Cre16.g674800.t1.2	25 kDa	10	7	7	5	1	2	5.09948	0.262821	C
Cre16.g675550.t3.1	17 kDa	31	47	38	17	18	11	26.346	0.149497	C	Peptidyl-prolyl cis-trans isomerase, FKBP-type
Cre16.g675637.t1.1	10 kDa	4	4	8	3	3	3	4.16517	0.0859834	O	(M=3) K12160 - small ubiquitin-related modifier
Cre16.g675650.t1.2	58 kDa	2	6	17	22	33	20	20.2545	0.394124	M	(M=1) 1.2.1.27 - Methylmalonate-semialdehyde dehydrogenase (acylating).
Cre16.g675861.t1.1	12 kDa	4	6	6	0	1	1	2.69649	0.325053
Cre16.g676645.t1.1	19 kDa	3	3	1	2	2	3	2.70899	0.236943	O	Flagellar Associated Protein
Cre16.g676650.t1.2	93 kDa	2	6	4	2	2	1	2.72509	0.209776	O	Gamma1-Adaptin
Cre16.g677000.t1.2	84 kDa	51	49	65	47	28	27	44.8317	0.0466291	O	Heat shock protein 70E
Cre16.g677205.t1.1	240 kDa	216	115	140	28	14	11	79.4283	0.441696
Cre16.g677450.t1.2	36 kDa	39	52	76	22	14	14	33.1119	0.167734	C	(M=2) PTHR11122//PTHR11122:SF9 - APOSPORY-ASSOCIATED PROTEIN C-RELATED // SUBFAMILY NOT NAMED
Cre16.g677500.t1.2	24 kDa	4	7	5	6	5	1	4.71953	0.200111	O	Adenosine 5'-phosphosulfate kinase
Cre16.g678851.t1.1	30 kDa	8	6	4	6	5	4	5.99341	0.149242	C	(M=12) PF01789 - PsbP
Cre16.g679150.t1.2	53 kDa	21	21	30	0	1	1	10.2764	0.44397	O	(M=1) PTHR11271//PTHR11271:SF20 - CHLOROHYDROLASE FAMILY PROTEINS // SUBFAMILY NOT NAMED
Cre16.g679550.t1.1	35 kDa	70	83	121	44	17	26	55.3774	0.167755	M	Flagellar Associated Protein, protease inhibitor-like
Cre16.g679669.t1.1	34 kDa	8	7	13	3	3	3	5.80503	0.160613	C	4-diphosphocytidyl-2C-methyl-D-erythritol synthase, chloroplast precursor
Cre16.g679800.t1.2	26 kDa	1	5	9	4	4	3	4.30939	0.181434	O	(M=5) PTHR17630 - DIENELACTONE HYDROLASE
Cre16.g680700.t1.2	31 kDa	12	13	8	16	5	8	10.9109	0.168935	O	(M=6) PTHR11772 - ASPARAGINE SYNTHETASE
Cre16.g680790.t1.1	131 kDa	3	0	1	2	3	1	1.96211	0.363699	C
Cre16.g681238.t1.1	68 kDa	2	2	1	2	2	1	1.83646	0.180072	C	(M=1) K03650 - tRNA modification GTPase
Cre16.g682100.t1.2	28 kDa	1	1	2	1	1	0	0.935296	0.24015	O	(M=2) 1.1.1.206 - Tropinone reductase I.
Cre16.g682725.t1.1	24 kDa	31	32	35	30	16	18	27.5376	0.0669275	O	Glutathione S-transferase
Cre16.g682800.t1.2	45 kDa	31	31	31	3	4	3	15.3285	0.362447	O
Cre16.g683550.t1.2	182 kDa	12	10	8	0	1	1	4.85476	0.443783	SP	(M=1) PTHR19384//PTHR19384:SF49 - FLAVODOXIN-RELATED
Cre16.g684150.t1.2	28 kDa	2	3	1	1	0	0	1.04892	0.458709	C
Cre16.g685573.t1.1	46 kDa	3	2	8	4	5	4	4.63696	0.204007	O	Flagellar Associated Protein
Cre16.g685900.t1.2	68 kDa	6	7	10	6	1	2	4.89432	0.185147	O	Protein-/Histone-arginine N-methyltransferase
Cre16.g685901.t1.1	103 kDa	21	14	21	23	11	10	17.1478	0.117728	O	(M=1) PTHR10997:SF8 - IMPORTIN-ALPHA RE-EXPORTER (CHROMOSOME SEGREGATION 1-LIKE PROTEIN)
Cre16.g687294.t1.1	12 kDa	7	17	10	6	4	6	8.34583	0.186038	C	(M=1) PF02941 - Ferredoxin thioredoxin reductase variable alpha chain
Cre16.g687300.t1.2	21 kDa	8	13	9	7	6	5	8.21206	0.101341	C	(M=4) PF00805 - Pentapeptide repeats (8 copies)
Cre16.g687518.t1.1	36 kDa	0	0	2	7	2	3	2.71195	0.47499	O	Eukaryotic initiation factor 2B subunit 1, eIF-2B alpha subunit
Cre16.g687854.t1.1	62 kDa	6	6	7	6	1	2	4.43776	0.182837	M	Fasciclin-like protein
Cre16.g687966.t1.1	133 kDa	0	0	2	15	3	3	4.3076	0.598612	C	Flagellar Associated Protein
Cre16.g688050.t1.1	53 kDa	1	0	2	2	1	0	0.960478	0.379427	O	(M=1) PTHR13290 - TRANSLATION INITIATION FACTOR 4H FAMILY
Cre16.g688550.t1.2	24 kDa	4	7	12	6	3	3	5.52158	0.103089	O	Glutathione S-transferase
Cre16.g689871.t1.1	115 kDa	0	0	7	7	1	1	2.43406	0.513133	M	(M=2) 6.1.1.5 - Isoleucine--tRNA ligase.
Cre16.g690500.t1.2	18 kDa	6	3	8	5	3	2	4.42462	0.130861	O	Nucleolar protein, Small subunit of H/ACA snoRNPs
Cre16.g691000.t1.2	24 kDa	1	4	20	23	11	10	12.1689	0.311897	C	Organellar elongation factor P
Cre16.g691800.t1.1	69 kDa	15	16	18	8	3	2	9.39188	0.236633	C	(M=1) PTHR11935:SF27 - FLAVOPROTEIN
Cre16.g692800.t1.1	30 kDa	1	2	1	2	3	0	1.62832	0.418797	O	(M=3) PTHR11732//PTHR11732:SF74 - ALDO/KETO REDUCTASE // SUBFAMILY NOT NAMED
Cre16.g692901.t1.1	57 kDa	1	3	9	11	5	1	4.89099	0.356735	C	(M=4) PTHR13748:SF11 - PRLI-INTERACTING FACTOR L
Cre16.g693600.t1.2	39 kDa	12	6	8	7	9	7	9.06934	0.183467	SP	Hydroxyproline-rich cell wall protein
Cre16.g693601.t1.1	40 kDa	6	3	1	6	6	4	5.14733	0.257726	SP	GLUCAN 1,3-BETA-GLUCOSIDASE
Cre16.g694850.t1.2	47 kDa	39	38	39	16	14	12	25.669	0.158295	C	N-acetylglutamate synthase
Cre16.g695450.t1.1	67 kDa	2	5	2	1	0	0	1.44115	0.501296
Cre16.g696000.t1.2	156 kDa	2	5	0	11	7	2	5.17555	0.389071	SP	(M=2) PTHR11952:SF2 - UDP-N-ACTEYLGLUCOSAMINE PYROPHOSPHORYLASE 1
Cre17.g696250.t1.1	183 kDa	9	17	22	6	4	4	9.38261	0.188477
Cre17.g697050.t1.2	32 kDa	0	1	2	2	0	1	0.969187	0.390809	C
Cre17.g697300.t1.1	224 kDa	19	7	4	0	0	1	4.96607	0.674995	O	(M=4) PTHR12411:SF142 - PREDICTED PROTEIN (FRAGMENT)
Cre17.g697650.t1.1	92 kDa	14	13	17	6	2	0	7.54671	0.325674	O	(M=1) 3.4.21.83 - Oligopeptidase B.
Cre17.g698000.t1.2	62 kDa	30	21	11	24	15	11	20.0753	0.178091	M	Mitochondrial F1F0 ATP synthase, beta subunit
Cre17.g699600.t1.2	37 kDa	2	3	7	3	2	2	3.05314	0.114411	SP	Sugar bisphosphatase
Cre17.g700100.t1.1	12 kDa	4	10	10	2	2	2	4.5481	0.242207	O	(M=1) PTHR11954 - MACROPHAGE MIGRATION INHIBITORY FACTOR RELATED
Cre17.g701700.t2.1	45 kDa	0	3	7	15	9	7	7.82604	0.359385	C	Plastid acyl-ACP desaturase
Cre17.g703700.t1.1	44 kDa	1	1	3	4	5	4	3.6286	0.349282	M	Succinate-CoA ligase beta chain
Cre17.g704350.t1.2	33 kDa	4	10	12	2	0	0	3.71569	0.447783	O	(M=1) PTHR10374:SF2 - GLYOXALASE DOMAIN-CONTAINING PROTEIN 4
Cre17.g705000.t1.2	67 kDa	12	13	13	15	11	5	11.8793	0.125024	O	Calcium-dependent protein kinase
Cre17.g706600.t1.2	18 kDa	37	42	40	6	8	6	21.1915	0.294509	O
Cre17.g706800.t1.2	22 kDa	5	4	2	5	1	2	3.2879	0.229439	O	(M=2) KOG4003 - Pyrazinamidase/nicotinamidase PNC1
Cre17.g708100.t1.2	25 kDa	3	5	5	2	1	2	2.89337	0.15691	C	(M=2) 2.4.2.8 - Hypoxanthine phosphoribosyltransferase.
Cre17.g708300.t1.2	29 kDa	27	35	39	3	5	4	16.5715	0.328731	O	26S proteasome regulatory subunit
Cre17.g708800.t1.1	53 kDa	44	43	58	18	12	11	28.8031	0.189878	O	Glutathione synthetase
Cre17.g709700.t1.2	54 kDa	23	13	16	1	1	3	8.73522	0.43336	O
Cre17.g709950.t1.2	42 kDa	0	0	3	7	4	3	3.3001	0.417762	O	(M=1) K08272 - calcium binding protein 39
Cre17.g711650.t1.2	36 kDa	8	10	14	1	0	1	4.72013	0.400497	O	Nuclear distribution/movement family protein
Cre17.g712100.t1.2	45 kDa	46	54	66	31	26	20	39.6573	0.0750125	O	Pyridine nucleotide-disulphide oxidoreductase
Cre17.g712300.t1.1	100 kDa	4	22	38	2	0	0	8.15258	0.57424	C
Cre17.g714300.t1.2	60 kDa	7	5	6	3	2	1	3.81725	0.2212	O
Cre17.g715250.t1.2	24 kDa	28	26	38	2	3	2	14.1328	0.384213	C	Acetyl-CoA biotin carboxyl carrier
Cre17.g715500.t1.2	25 kDa	35	33	67	15	13	14	27.3245	0.167361	C	(M=10) PF00578 - AhpC/TSA family
Cre17.g716400.t1.2	52 kDa	1	1	1	2	2	0	1.24231	0.377352	O	(M=1) PTHR13182 - ZINC FINGER PROTEIN 622
Cre17.g717750.t1.2	27 kDa	0	0	3	2	1	2	1.44971	0.397395	O	(M=1) PTHR21148//PTHR21148:SF14 - PHOSDUCIN-RELATED // SUBFAMILY NOT NAMED
Cre17.g717900.t1.2	53 kDa	6	6	8	10	6	7	7.82065	0.15931	SP	Cell wall protein pherophorin-C1
Cre17.g717950.t2.1	52 kDa	1	1	1	9	10	7	6.31139	0.441604	SP	(M=71) PF12499 - Pherophorin
Cre17.g718900.t1.2	119 kDa	0	1	2	4	1	0	1.2712	0.526855	O	Flagellar Associated Protein
Cre17.g719000.t1.2	49 kDa	9	9	29	35	9	7	15.9118	0.28829	O	Exon junction complex component, UAP56 DEAD/DEAH box helicase homolog
Cre17.g719900.t1.2	131 kDa	1	7	19	8	1	0	4.7549	0.443376	C	Phosphoglucan water dikinase
Cre17.g720050.t1.2	74 kDa	0	1	0	6	6	2	3.16797	0.507757	C	FtsH-like membrane ATPase/metalloprotease
Cre17.g720450.t1.1	107 kDa	5	9	11	25	14	8	13.1459	0.277775	O
Cre17.g721500.t1.2	77 kDa	5	18	25	12	5	6	10.9663	0.175587	C	Granule-bound starch synthase I
Cre17.g721700.t1.2	26 kDa	2	2	5	7	3	8	5.28993	0.372639	C	Thylakoid lumenal protein
Cre17.g722350.t1.2	26 kDa	0	0	5	6	4	4	3.61763	0.377882	O	Small Rab-related GTPase
Cre17.g722650.t1.2	16 kDa	3	2	4	2	0	1	1.83674	0.254532	C
Cre17.g723550.t1.2	34 kDa	10	15	16	10	7	5	10.3224	0.0642929	C	Inositol-phosphate phosphatase
Cre17.g723650.t1.2	47 kDa	0	1	3	7	7	1	3.61329	0.502804	M	Acetyl-CoA acyltransferase
Cre17.g723900.t1.2	39 kDa	0	0	4	5	3	2	2.54548	0.379058	O	Flagellar Associated Protein
Cre17.g724200.t1.2	50 kDa	7	10	5	10	9	8	9.26031	0.186208	O	La protein
Cre17.g724350.t1.2	26 kDa	1	3	2	2	3	2	2.43331	0.233561	O	20S proteasome alpha subunit E
Cre17.g725301.t1.1	60 kDa	1	3	2	3	1	1	1.84016	0.194514	O	(M=1) PTHR23003:SF11 - PREDICTED PROTEIN
Cre17.g725350.t1.1	65 kDa	15	9	8	4	5	2	7.14907	0.277025	SP	Glucosidase II beta subunit-like protein
Cre17.g726000.t1.2	30 kDa	9	10	9	3	1	1	4.95138	0.311295	SP	tRNA-nucleotidyltransferase
Cre17.g726050.t1.2	56 kDa	2	2	8	8	4	7	5.73526	0.294432	O	(M=1) K11843 - ubiquitin carboxyl-terminal hydrolase 14 [EC:3.1.2.15]
Cre17.g726100.t1.2	35 kDa	12	12	13	4	3	1	6.82449	0.270585	M	(M=1) PTHR13734:SF10 - TRNA NUCLEOTIDYLTRANSFERASE
Cre17.g726750.t1.2	56 kDa	4	4	8	21	4	6	8.28808	0.36637	C	3-deoxy-D-arabino-heptulosonate 7-phosphate synthetase
Cre17.g726850.t1.2	83 kDa	93	90	107	67	42	40	72.7157	0.0772166
Cre17.g727300.t1.2	42 kDa	26	21	23	24	12	16	21.3046	0.111819	C	(M=1) PTHR22893:SF16 - PREDICTED PROTEIN
Cre17.g728100.t1.2	50 kDa	14	7	14	3	7	3	7.9075	0.231473	SP	(M=1) PTHR11014//PTHR11014:SF41 - PEPTIDASE M20 FAMILY MEMBER
Cre17.g728150.t1.2	22 kDa	1	4	4	1	1	1	1.85412	0.230428	O	Endosomal R-SNARE protein, Yky6-family (R.II)
Cre17.g729150.t1.2	31 kDa	0	1	2	9	3	3	3.43638	0.44716	O	(M=2) KOG0109 - RNA-binding protein LARK, contains RRM and retroviral-type Zn-finger domains
Cre17.g731350.t1.1	34 kDa	0	2	2	1	1	0	0.907598	0.365178	C	(M=16) KOG1208 - Dehydrogenases with different specificities (related to short-chain alcohol dehydrogenases)
Cre17.g732300.t1.2	55 kDa	2	8	25	22	7	5	10.9085	0.2923	O	Galactose kinase
Cre17.g732802.t1.1	50 kDa	9	11	16	0	1	0	5.03862	0.445824	O	(M=1) 3.7.1.2 - Fumarylacetoacetase.
Cre17.g734100.t1.2	50 kDa	113	116	194	79	55	47	96.0832	0.0904832	C	(M=1) 6.3.4.4 - Adenylosuccinate synthase.
Cre17.g734150.t1.1	45 kDa	5	7	4	2	0	0	2.62193	0.433248	O	(M=1) PTHR21021:SF16 - PUTATIVE CYTOSKELETAL PROTEIN
Cre17.g734400.t1.1	88 kDa	1	1	3	9	3	2	3.43389	0.404346	O	Ubiquitin ligase SCF complex subunit Cullin
Cre17.g734500.t1.2	26 kDa	1	1	12	11	16	13	10.918	0.400813	O	Vacuolar ATP synthase subunit E
Cre17.g734548.t1.1	104 kDa	32	50	101	57	42	29	51.0999	0.102524	M	Pyruvate phosphate dikinase, chloroplastic
Cre17.g734900.t1.2	61 kDa	23	27	45	27	15	13	24.3438	0.0510831
Cre17.g736650.t1.2	104 kDa	50	49	51	17	9	6	27.6813	0.273679	O	(M=2) 3.4.11.2 - Membrane alanyl aminopeptidase.
Cre17.g737050.t1.2	43 kDa	4	6	15	6	2	4	5.72648	0.175323	O	(M=2) PTHR22957//PTHR22957:SF159 - TBC1 DOMAIN FAMILY MEMBER GTPASE-ACTIVATING PROTEIN
Cre17.g739550.t1.1	41 kDa	5	4	9	1	0	0	2.54152	0.447996	C	Protein of unknown function, conserved in plants and diatoms
Cre17.g741200.t1.2	31 kDa	6	15	10	6	5	3	7.29286	0.175846	O	Microtubule plus-end binding protein
Cre17.g741850.t1.2	31 kDa	23	44	51	19	13	13	25.5797	0.134859	O	Heterogeneous nuclear ribonucleoprotein
Cre17.g742200.t1.1	49 kDa	2	5	7	3	4	3	4.10355	0.147353	O	(M=1) PTHR22870:SF18 - UVB-RESISTANCE PROTEIN UVR8-RELATED
Cre17.g742300.t1.1	25 kDa	49	63	46	22	18	12	33.6993	0.197676	O	Glutathione S-transferase
Cre17.g742450.t1.1	23 kDa	9	19	19	9	2	6	9.93857	0.197509	O	(M=2) PTHR11571:SF2 - GLUTATHIONE S-TRANSFERASE CLASS PI
Cre17.g744147.t1.1	240 kDa	0	1	3	28	11	3	8.69139	0.581825	O	(M=1) K12854 - pre-mRNA-splicing helicase BRR2
Cre18.g748447.t1.1	24 kDa	8	6	7	2	0	0	3.30561	0.438523	M	Iron-sulfur cluster assembly protein
Cre18.g749447.t1.1	99 kDa	15	22	51	58	20	21	31.5574	0.217916	C	Bifunctional aspartate kinase/homoserine dehydrogenase
Cre18.g749497.t1.1	48 kDa	9	27	69	40	18	20	29.3143	0.190878	C	(M=2) 6.3.4.13 - Phosphoribosylamine--glycine ligase.
Cre43.g760497.t1.1	29 kDa	6	8	22	43	27	28	26.0789	0.32757	C	(M=1) K03696 - ATP-dependent Clp protease ATP-binding subunit ClpC
Cre50.g761397.t1.1	15 kDa	1	1	2	1	1	1	1.21369	0.111979	O	(M=1) K07575 - PUA domain protein

## Sheet: Dataset1 GelSlices
Category_10, Samples report created on 08/24/2018
Experiment: Category_10
	QEp17-2670_Eipper_A1: LFDR Model, Classifier data: Bayes, Good (50%) m:20.4/s:24.0 m:45.4/s:24.0 m:NA m:NA m:42.4/s:25.3 m:NA, Bad (50%) m:-16.1/s:4.25 m:8.91/s:4.25 m:NA m:NA m:4.76/s:3.67 m:NA [all charge states]
	QEp17-2685_Eipper_B1: LFDR Model, Classifier data: Bayes, Good (50%) m:21.8/s:23.1 m:46.8/s:23.1 m:NA m:NA m:44.2/s:24.4 m:NA, Bad (50%) m:-15.7/s:4.54 m:9.36/s:4.56 m:NA m:NA m:4.87/s:3.92 m:NA [all charge states]
	QEp17-2700_Eipper_C1: Peptide Prophet with Delta Mass Correction (No decoys found) [all charge states]
	QEp17-2671_Eipper_A2: LFDR Model, Classifier data: Bayes, Good (50%) m:19.4/s:23.7 m:44.4/s:23.7 m:NA m:NA m:41.0/s:25.4 m:NA, Bad (50%) m:-18.1/s:4.40 m:6.88/s:4.41 m:NA m:NA m:3.85/s:3.42 m:NA [all charge states]
	QEp17-2686_Eipper_B2: LFDR Model, Classifier data: Bayes, Good (50%) m:21.2/s:23.8 m:46.2/s:23.8 m:NA m:NA m:43.0/s:25.1 m:NA, Bad (50%) m:-17.3/s:4.66 m:7.68/s:4.70 m:NA m:NA m:4.16/s:3.53 m:NA [all charge states]
	QEp17-2701_Eipper_C2: LFDR Model, Classifier data: Bayes, Good (50%) m:20.8/s:21.3 m:45.8/s:21.3 m:NA m:NA m:41.8/s:22.5 m:NA, Bad (50%) m:-15.3/s:4.75 m:9.77/s:4.78 m:NA m:NA m:4.92/s:4.25 m:NA [all charge states]
	QEp17-2672_Eipper_A3: LFDR Model, Classifier data: Bayes, Good (52%) m:18.3/s:23.2 m:43.3/s:23.2 m:NA m:NA m:40.0/s:24.1 m:NA, Bad (48%) m:-21.1/s:4.21 m:3.94/s:4.21 m:NA m:NA m:2.40/s:3.17 m:NA [all charge states]
	QEp17-2687_Eipper_B3: LFDR Model, Classifier data: Bayes, Good (56%) m:16.8/s:24.5 m:41.8/s:24.4 m:NA m:NA m:38.9/s:25.0 m:NA, Bad (44%) m:-21.0/s:4.15 m:3.99/s:4.16 m:NA m:NA m:2.22/s:2.95 m:NA [all charge states]
	QEp17-2702_Eipper_C3: LFDR Model, Classifier data: Bayes, Good (62%) m:17.4/s:24.1 m:42.4/s:24.1 m:NA m:NA m:39.5/s:24.7 m:NA, Bad (38%) m:-21.0/s:4.17 m:4.04/s:4.18 m:NA m:NA m:2.41/s:3.05 m:NA [all charge states]
	QEp17-2673_Eipper_A4: LFDR Model, Classifier data: Bayes, Good (59%) m:18.0/s:23.3 m:43.0/s:23.3 m:NA m:NA m:40.2/s:24.0 m:NA, Bad (41%) m:-21.1/s:4.35 m:3.94/s:4.36 m:NA m:NA m:2.44/s:3.23 m:NA [all charge states]
	QEp17-2688_Eipper_B4: LFDR Model, Classifier data: Bayes, Good (62%) m:16.6/s:24.1 m:41.6/s:24.1 m:NA m:NA m:38.9/s:24.7 m:NA, Bad (38%) m:-21.3/s:4.20 m:3.73/s:4.21 m:NA m:NA m:2.22/s:3.02 m:NA [all charge states]
	QEp17-2703_Eipper_C4: LFDR Model, Classifier data: Bayes, Good (69%) m:16.3/s:23.1 m:41.3/s:23.1 m:NA m:NA m:38.3/s:23.8 m:NA, Bad (31%) m:-21.0/s:4.36 m:4.06/s:4.37 m:NA m:NA m:2.42/s:3.22 m:NA [all charge states]
	QEp17-2674_Eipper_A5: LFDR Model, Classifier data: Bayes, Good (68%) m:16.4/s:23.2 m:41.4/s:23.2 m:NA m:NA m:39.0/s:23.9 m:NA, Bad (32%) m:-21.4/s:4.00 m:3.63/s:4.01 m:NA m:NA m:2.24/s:2.85 m:NA [all charge states]
	QEp17-2689_Eipper_B5: LFDR Model, Classifier data: Bayes, Good (65%) m:17.7/s:23.0 m:42.7/s:22.9 m:NA m:NA m:40.3/s:23.6 m:NA, Bad (35%) m:-21.1/s:4.47 m:3.95/s:4.48 m:NA m:NA m:2.41/s:3.13 m:NA [all charge states]
	QEp17-2704_Eipper_C5: LFDR Model, Classifier data: Bayes, Good (73%) m:16.9/s:24.0 m:41.9/s:24.0 m:NA m:NA m:39.2/s:24.8 m:NA, Bad (27%) m:-21.1/s:4.13 m:3.86/s:4.13 m:NA m:NA m:2.27/s:2.92 m:NA [all charge states]
	QEp17-2675_Eipper_A6: LFDR Model, Classifier data: Bayes, Good (64%) m:16.2/s:22.6 m:41.2/s:22.6 m:NA m:NA m:38.6/s:23.4 m:NA, Bad (36%) m:-21.2/s:4.45 m:3.82/s:4.46 m:NA m:NA m:2.33/s:3.10 m:NA [all charge states]
	QEp17-2690_Eipper_B6: LFDR Model, Classifier data: Bayes, Good (62%) m:18.7/s:22.1 m:43.7/s:22.1 m:NA m:NA m:40.9/s:23.2 m:NA, Bad (38%) m:-21.2/s:4.29 m:3.85/s:4.30 m:NA m:NA m:2.36/s:2.97 m:NA [all charge states]
	QEp17-2705_Eipper_C6: LFDR Model, Classifier data: Bayes, Good (73%) m:17.4/s:23.9 m:42.4/s:23.9 m:NA m:NA m:40.0/s:24.8 m:NA, Bad (27%) m:-21.3/s:4.11 m:3.70/s:4.12 m:NA m:NA m:2.28/s:2.92 m:NA [all charge states]
	QEp17-2676_Eipper_A7: LFDR Model, Classifier data: Bayes, Good (61%) m:16.0/s:22.7 m:41.1/s:22.7 m:NA m:NA m:38.5/s:23.5 m:NA, Bad (39%) m:-21.5/s:3.76 m:3.51/s:3.76 m:NA m:NA m:2.16/s:2.78 m:NA [all charge states]
	QEp17-2691_Eipper_B7: LFDR Model, Classifier data: Bayes, Good (63%) m:17.9/s:22.9 m:42.9/s:22.9 m:NA m:NA m:40.3/s:23.8 m:NA, Bad (37%) m:-21.3/s:3.96 m:3.76/s:3.97 m:NA m:NA m:2.29/s:2.94 m:NA [all charge states]
	QEp17-2706_Eipper_C7: LFDR Model, Classifier data: Bayes, Good (69%) m:17.7/s:23.4 m:42.7/s:23.3 m:NA m:NA m:39.9/s:24.4 m:NA, Bad (31%) m:-21.0/s:4.30 m:3.98/s:4.31 m:NA m:NA m:2.42/s:3.07 m:NA [all charge states]
	QEp17-2677_Eipper_A8: LFDR Model, Classifier data: Bayes, Good (52%) m:19.3/s:23.7 m:44.3/s:23.7 m:NA m:NA m:42.1/s:24.5 m:NA, Bad (48%) m:-21.2/s:4.04 m:3.77/s:4.05 m:NA m:NA m:2.27/s:2.99 m:NA [all charge states]
	QEp17-2692_Eipper_B8: LFDR Model, Classifier data: Bayes, Good (56%) m:17.5/s:23.1 m:42.5/s:23.1 m:NA m:NA m:39.8/s:24.2 m:NA, Bad (44%) m:-21.0/s:4.18 m:4.02/s:4.18 m:NA m:NA m:2.36/s:3.14 m:NA [all charge states]
	QEp17-2707_Eipper_C8: LFDR Model, Classifier data: Bayes, Good (61%) m:19.5/s:23.5 m:44.6/s:23.5 m:NA m:NA m:41.6/s:24.7 m:NA, Bad (39%) m:-20.9/s:4.28 m:4.11/s:4.29 m:NA m:NA m:2.33/s:2.99 m:NA [all charge states]
	QEp17-2678_Eipper_A9: LFDR Model, Classifier data: Bayes, Good (50%) m:19.3/s:21.6 m:44.3/s:21.6 m:NA m:NA m:41.5/s:22.8 m:NA, Bad (50%) m:-18.9/s:4.87 m:6.10/s:4.89 m:NA m:NA m:3.54/s:3.63 m:NA [all charge states]
	QEp17-2693_Eipper_B9: LFDR Model, Classifier data: Bayes, Good (56%) m:17.1/s:23.7 m:42.1/s:23.7 m:NA m:NA m:39.7/s:24.4 m:NA, Bad (44%) m:-21.5/s:4.00 m:3.55/s:4.01 m:NA m:NA m:2.18/s:2.86 m:NA [all charge states]
	QEp17-2708_Eipper_C9: LFDR Model, Classifier data: Bayes, Good (50%) m:18.6/s:22.0 m:43.7/s:22.0 m:NA m:NA m:40.3/s:23.2 m:NA, Bad (50%) m:-20.5/s:4.68 m:4.55/s:4.69 m:NA m:NA m:2.50/s:3.17 m:NA [all charge states]
	QEp17-2679_Eipper_A10: LFDR Model, Classifier data: Bayes, Good (50%) m:19.3/s:23.6 m:44.3/s:23.6 m:NA m:NA m:41.7/s:24.4 m:NA, Bad (50%) m:-20.0/s:4.29 m:5.05/s:4.30 m:NA m:NA m:2.83/s:3.19 m:NA [all charge states]
	QEp17-2694_Eipper_B10: LFDR Model, Classifier data: Bayes, Good (50%) m:17.4/s:23.4 m:42.4/s:23.4 m:NA m:NA m:39.7/s:24.1 m:NA, Bad (50%) m:-20.7/s:3.93 m:4.33/s:3.94 m:NA m:NA m:2.68/s:3.06 m:NA [all charge states]
	QEp17-2709_Eipper_C10: LFDR Model, Classifier data: Bayes, Good (54%) m:18.4/s:23.3 m:43.4/s:23.3 m:NA m:NA m:40.5/s:24.1 m:NA, Bad (46%) m:-21.2/s:4.09 m:3.84/s:4.10 m:NA m:NA m:2.20/s:2.84 m:NA [all charge states]
				Total Spectrum Count	Total Spectrum Count	Total Spectrum Count	Total Spectrum Count	Total Spectrum Count	Total Spectrum Count	Total Spectrum Count	Total Spectrum Count	Total Spectrum Count	Total Spectrum Count	Total Spectrum Count	Total Spectrum Count	Total Spectrum Count	Total Spectrum Count	Total Spectrum Count	Total Spectrum Count	Total Spectrum Count	Total Spectrum Count	Total Spectrum Count	Total Spectrum Count	Total Spectrum Count	Total Spectrum Count	Total Spectrum Count	Total Spectrum Count	Total Spectrum Count	Total Spectrum Count	Total Spectrum Count	Total Spectrum Count	Total Spectrum Count	Total Spectrum Count
Category_10			slice#->	1	1	1	2	2	2	3	3	3	4	4	4	5	5	5	6	6	6	7	7	7	8	8	8	9	9	9	10	10	10
#	Accession Number	Mol Mass	Protein Grouping Ambiguity	QEp17-2670_Eipper_A1	QEp17-2685_Eipper_B1	QEp17-2700_Eipper_C1	QEp17-2671_Eipper_A2	QEp17-2686_Eipper_B2	QEp17-2701_Eipper_C2	QEp17-2672_Eipper_A3	QEp17-2687_Eipper_B3	QEp17-2702_Eipper_C3	QEp17-2673_Eipper_A4	QEp17-2688_Eipper_B4	QEp17-2703_Eipper_C4	QEp17-2674_Eipper_A5	QEp17-2689_Eipper_B5	QEp17-2704_Eipper_C5	QEp17-2675_Eipper_A6	QEp17-2690_Eipper_B6	QEp17-2705_Eipper_C6	QEp17-2676_Eipper_A7	QEp17-2691_Eipper_B7	QEp17-2706_Eipper_C7	QEp17-2677_Eipper_A8	QEp17-2692_Eipper_B8	QEp17-2707_Eipper_C8	QEp17-2678_Eipper_A9	QEp17-2693_Eipper_B9	QEp17-2708_Eipper_C9	QEp17-2679_Eipper_A10	QEp17-2694_Eipper_B10	QEp17-2709_Eipper_C10
1	Cre06.g250100.t1.2	72 kDa	TRUE	13	12	13	21	15	23	49	48	77	163	200	240	178	165	237	40	50	50	26	27	25	8	16	11	2	4	0	2	7	4
2	Cre11.g467770.t1.1	49 kDa		0	1	1	1	2	4	3	8	17	17	10	20	24	34	49	72	113	335	52	56	87	55	74	59	21	35	19	17	23	23
3	Cre12.g549550.t1.2	50 kDa		4	3	1	5	6	6	16	17	30	31	28	42	117	108	136	65	83	191	22	28	35	12	20	10	8	18	9	8	17	9
4	Cre06.g257500.t1.2	28 kDa		0	1	0	0	1	3	3	3	10	7	8	5	18	18	13	18	31	27	82	97	93	86	122	186	7	12	17	6	5	8
5	Cre01.g010900.t1.2	40 kDa		1	2	3	3	2	6	7	6	13	16	14	17	27	32	42	71	91	124	45	49	94	29	35	33	19	30	10	40	44	28
6	Cre12.g559250.t1.2	30 kDa		0	1	0	0	2	0	0	6	11	15	9	9	27	29	30	30	39	66	115	113	163	21	48	92	1	5	0	0	0	0
7	Cre04.g216850.t1.2	50 kDa		2	3	3	4	2	3	9	9	13	18	21	18	117	109	102	58	90	165	13	20	27	7	14	5	4	11	2	4	8	4
8	Cre11.g477950.t1.1	94 kDa		0	1	0	5	4	4	74	106	133	111	82	94	44	49	35	19	20	16	10	12	8	2	1	1	0	0	0	0	0	0
9	Cre05.g234550.t2.1	41 kDa		1	1	2	2	1	4	7	11	14	18	14	9	23	26	37	71	75	127	33	29	64	4	7	6	0	3	0	0	2	2
10	Cre01.g020918.t1.1	117 kDa		3	1	1	15	10	6	106	137	155	71	36	61	6	6	8	3	3	4	0	1	1	1	2	0	0	0	0	0	0	0
11	Cre12.g510650.t1.2	44 kDa		2	2	5	4	4	6	15	12	17	23	20	22	46	47	47	84	102	138	18	15	18	12	15	17	6	8	2	3	4	9
12	Cre12.g554800.t1.2	42 kDa		0	0	0	0	0	0	0	3	4	12	4	4	33	34	24	111	138	183	31	23	40	3	3	2	1	1	0	0	1	2
13	Cre12.g513200.t1.2	52 kDa		5	3	4	4	5	3	12	14	14	19	18	24	97	88	128	37	44	93	15	15	17	4	6	2	2	6	3	4	4	6
14	Cre12.g514050.t1.2	175 kDa	TRUE	5	11	4	93	112	94	61	57	135	7	5	8	2	5	5	0	0	1	0	0	0	0	0	0	0	0	0	0	0	0
15	Cre06.g278210.t1.1	65 kDa	TRUE	3	3	2	4	3	6	16	12	26	23	31	38	100	107	117	16	16	24	11	10	15	5	4	2	1	1	2	0	1	3
16	Cre03.g185550.t1.2	41 kDa		1	3	2	3	2	2	4	8	10	12	8	14	19	22	27	46	52	74	59	59	126	8	13	21	3	5	3	3	3	9
17	Cre03.g194850.t1.2	37 kDa		0	1	1	0	0	1	2	4	9	8	9	12	16	25	22	14	27	47	60	71	120	15	15	21	14	24	14	19	17	14
18	Cre03.g204250.t1.2	53 kDa		0	2	1	1	1	4	5	3	7	6	7	11	38	53	69	31	40	92	31	33	34	7	14	13	3	5	3	0	1	3
19	Cre16.g677205.t1.1 [5]	240 kDa	TRUE	4	2	1	65	42	36	34	16	38	66	31	42	46	24	22	1	0	1	0	0	0	0	0	0	0	0	0	0	0	0
19.1	Cre16.g677205.t1.1 (+1)	240 kDa	TRUE	4	2	1	57	38	28	32	13	30	59	27	39	43	22	22	1	0	1	0	0	0	0	0	0	0	0	0	0	0	0
19.2	Cre16.g677765.t1.1	228 kDa	TRUE	3	2	0	45	29	25	23	12	28	40	18	28	30	14	16	0	0	1	0	0	0	0	0	0	0	0	0	0	0	0
19.3	Cre16.g676533.t1.1 (+1)	307 kDa	TRUE	0	0	0	0	0	0	0	0	0	0	4	0	0	0	0	0	0	0	0	0	0	0	0	0	0	0	0	0	0	0
20	Cre06.g263250.t1.1	323 kDa		42	50	39	39	34	27	31	34	25	31	31	20	27	23	20	17	19	7	13	16	7	6	10	9	0	0	0	0	0	0
21	Cre12.g490350.t1.1	75 kDa		0	0	0	1	1	3	10	13	20	48	73	68	78	74	99	5	6	10	1	5	4	0	0	0	0	0	0	0	0	0
22	Cre11.g476750.t1.2	38 kDa		0	1	2	0	1	3	2	5	10	7	6	11	12	17	24	15	20	30	40	52	112	3	10	11	3	8	9	2	2	5
23	Cre06.g263450.t1.2 (+1)	51 kDa		0	0	0	0	0	0	0	3	8	8	7	9	39	43	38	46	57	129	15	23	25	12	24	9	3	7	0	1	7	7
24	Cre10.g436050.t1.2	26 kDa		0	0	0	0	0	1	1	1	1	2	3	2	17	10	5	20	17	31	19	19	32	74	69	121	3	4	1	1	3	2
25	Cre02.g076250.t1.1	85 kDa		0	0	3	0	0	10	1	5	29	15	36	91	27	37	71	20	24	37	1	11	17	0	3	3	1	4	0	0	1	0
26	Cre02.g088200.t1.2	58 kDa		0	0	1	1	0	5	11	6	18	17	20	30	81	77	129	21	19	16	4	6	9	3	1	1	2	1	0	0	0	1
27	Cre07.g325400.t1.2	43 kDa		0	2	1	0	1	1	3	5	5	9	8	8	11	16	19	71	96	140	9	17	29	4	3	3	0	1	1	0	0	0
28	Cre12.g528000.t1.2	44 kDa		1	2	0	1	3	3	6	5	8	10	7	8	24	27	23	70	85	131	11	11	12	0	2	3	0	4	0	1	1	2
29	Cre09.g386750.t1.2	81 kDa	TRUE	0	2	1	3	2	4	9	9	19	56	55	74	24	18	18	13	18	12	19	19	12	1	0	0	1	3	0	0	1	0
30	Cre04.g231222.t1.1 [3]	106 kDa	TRUE	2	1	0	0	1	0	7	6	9	12	13	21	88	82	94	21	20	29	8	9	9	0	3	0	0	0	0	0	0	0
30.1	Cre04.g231222.t1.1 (+1)	106 kDa	TRUE	2	1	0	0	1	0	7	6	9	12	13	21	88	82	94	21	20	29	8	9	9	0	3	0	0	0	0	0	0	0
30.2	Cre06.g309100.t1.2	60 kDa	TRUE	0	0	0	0	0	0	0	0	0	1	0	0	0	0	0	2	0	1	0	0	0	0	0	0	0	0	0	0	0	0
31	Cre09.g396400.t1.2	17 kDa		0	0	0	0	1	1	0	1	2	2	2	2	2	4	3	1	2	1	3	2	1	2	4	2	0	5	1	85	106	148
32	Cre08.g358580.t1.1	128 kDa		0	1	0	1	1	5	44	80	151	13	15	29	0	3	3	0	1	0	0	0	1	0	0	0	1	1	0	0	0	0
33	Cre17.g734100.t1.2	50 kDa	TRUE	0	0	0	0	0	0	3	4	7	6	2	6	43	41	22	47	54	144	9	9	14	2	4	0	1	1	0	2	1	1
34	Cre06.g257601.t1.2	26 kDa		0	1	0	0	1	1	0	2	3	4	3	2	8	6	7	11	14	20	13	16	28	57	61	93	10	9	9	4	2	5
35	Cre02.g114600.t1.2	22 kDa		0	0	0	0	0	0	0	1	5	2	2	6	8	7	9	7	15	18	10	16	22	57	66	77	25	31	25	4	7	6
36	Cre04.g222700.t1.2	115 kDa		0	0	2	0	0	4	15	18	88	16	21	39	23	18	28	9	11	14	12	10	14	3	3	3	1	3	1	2	6	2
37	Cre03.g206600.t1.2	64 kDa		0	3	0	2	3	1	6	6	7	13	19	17	71	66	98	8	16	13	3	4	2	5	4	3	0	2	0	0	0	0
38	Cre08.g372100.t1.2	71 kDa	TRUE	0	0	1	0	0	4	1	2	23	4	21	64	20	39	147	4	10	13	15	17	22	1	7	0	1	2	0	4	8	6
39	Cre01.g023350.t1.1	73 kDa		1	0	0	0	0	1	10	11	13	13	23	21	85	80	87	6	7	4	8	8	5	1	1	0	0	0	0	0	0	1
40	Cre09.g396213.t1.1	31 kDa		0	0	0	0	0	0	0	1	1	1	0	2	7	3	4	9	9	11	41	43	51	25	31	42	17	20	13	13	13	8
41	Cre08.g364800.t1.2	151 kDa		2	7	1	31	30	23	60	62	73	8	4	4	3	2	3	1	0	1	0	0	0	0	0	0	0	0	0	0	0	0
42	Cre12.g550850.t1.2	26 kDa		0	0	0	0	0	0	0	0	0	0	0	0	3	1	0	1	6	11	4	6	15	41	32	84	18	23	23	5	12	25
43	Cre03.g187450.t1.2	29 kDa		0	0	0	0	0	0	0	2	2	4	4	5	11	12	7	12	15	19	47	50	55	19	28	40	3	7	6	3	3	4
44	Cre03.g180750.t1.2	87 kDa		0	0	0	7	2	5	7	8	13	65	52	58	12	13	3	28	32	11	5	4	2	1	1	0	1	1	0	0	1	0
45	Cre17.g726850.t1.2 [3]	83 kDa	TRUE	0	1	0	1	1	0	13	20	23	50	44	43	13	14	13	6	5	13	10	5	15	0	0	0	0	0	0	0	0	0
45.1	Cre17.g726850.t1.2	83 kDa	TRUE	0	1	0	1	1	0	13	20	22	39	32	32	12	13	11	6	5	12	8	4	12	0	0	0	0	0	0	0	0	0
45.2	Cre17.g725750.t1.2	77 kDa	TRUE	0	0	0	1	1	0	8	12	14	34	34	30	6	7	7	4	4	9	6	4	10	0	0	0	0	0	0	0	0	0
45.3	Cre10.g447800.t1.2	79 kDa	TRUE	0	0	0	0	0	0	0	0	0	8	7	0	0	0	0	0	0	0	0	0	0	0	0	0	0	0	0	0	0	0
46	Cre06.g250200.t1.2	43 kDa		0	0	0	0	0	0	0	0	2	1	3	7	25	23	21	35	36	81	8	10	13	11	14	7	5	13	9	5	9	8
47	Cre05.g233050.t1.2	19 kDa		0	0	0	0	0	0	0	0	1	0	0	0	2	0	3	2	3	3	7	10	20	20	21	49	30	27	74	1	2	6
48	Cre12.g516200.t1.2 [2]	94 kDa	TRUE	0	0	0	0	0	0	2	14	9	40	34	44	16	28	8	13	29	11	6	13	13	1	3	0	0	2	0	0	1	0
48.1	Cre12.g516200.t1.2	94 kDa	TRUE	0	0	0	0	0	0	2	14	9	40	34	44	16	28	8	13	29	11	6	13	13	1	3	0	0	2	0	0	1	0
48.2	Cre17.g737250.t1.2	109 kDa	TRUE	0	0	0	0	0	0	0	0	0	0	0	0	0	0	0	0	0	0	0	0	0	0	1	0	0	0	0	0	0	0
49	Cre05.g245900.t1.2	43 kDa		0	0	0	0	0	0	0	2	2	6	3	3	6	12	15	54	57	79	13	16	34	0	0	0	0	0	0	0	0	0
50	Cre12.g511900.t1.2	28 kDa		0	0	0	0	0	0	0	0	1	0	1	1	2	4	3	2	5	18	17	21	22	33	54	93	2	5	9	2	3	3
51	Cre08.g359350.t1.2	56 kDa		0	0	0	0	0	0	0	1	6	3	4	8	34	40	65	20	27	75	6	7	2	3	5	4	0	1	0	1	1	2
52	Cre14.g630847.t1.1	42 kDa		0	0	0	0	0	0	0	0	5	4	2	3	7	18	14	50	65	96	7	10	24	2	2	2	0	0	0	0	0	0
53	Cre09.g392350.t1.2 (+1)	16 kDa		2	2	0	0	0	0	0	0	3	0	0	3	4	2	6	3	7	5	6	8	10	4	9	15	10	19	33	32	53	82
54	Cre02.g143200.t1.1	122 kDa	TRUE	0	1	1	1	0	2	21	32	51	21	23	20	17	16	10	2	3	2	2	1	1	4	9	6	0	0	0	0	1	0
55	Cre07.g352800.t1.2	144 kDa		0	0	0	15	12	23	17	17	35	22	22	22	7	13	6	0	4	5	0	2	3	0	0	0	0	0	0	0	0	0
56	Cre09.g393200.t1.2	71 kDa	TRUE	1	1	3	1	1	3	6	8	10	20	32	32	69	68	93	3	4	4	3	3	3	1	1	2	0	0	0	0	0	0
57	Cre01.g000350.t1.1	43 kDa		0	0	0	0	0	0	0	1	1	1	2	1	6	3	7	5	10	7	18	14	14	42	53	71	3	3	2	2	4	6
58	Cre01.g038400.t1.2	47 kDa		0	0	0	0	0	0	3	1	1	5	3	7	66	63	69	8	10	27	0	0	2	1	0	0	0	0	0	0	0	0
59	Cre01.g004900.t1.2	24 kDa	TRUE	0	0	0	0	0	0	0	0	4	2	3	4	7	7	8	6	14	18	41	41	45	39	40	74	5	3	5	1	1	2
60	Cre09.g386400.t1.2	114 kDa	TRUE	0	3	2	0	3	8	20	64	116	1	12	21	1	3	7	0	0	0	0	0	0	0	0	0	0	0	0	0	0	0
61	Cre14.g621650.t1.1	37 kDa		0	0	0	0	0	0	1	0	0	2	1	1	10	9	10	12	16	23	39	37	62	6	6	7	3	4	0	0	3	1
62	Cre12.g505850.t1.2	26 kDa	TRUE	0	0	0	0	0	0	0	0	0	0	0	1	2	2	2	4	5	5	27	27	26	32	36	57	8	8	1	4	3	0
63	Cre16.g679550.t1.1	35 kDa		0	0	0	0	0	0	0	0	0	1	1	2	13	18	25	33	43	58	23	21	35	0	0	0	0	0	0	0	0	1
64	Cre16.g669650.t1.2	17 kDa		0	0	0	0	0	0	0	0	0	0	0	0	1	0	0	2	1	0	2	2	2	3	6	8	10	33	8	49	47	70
65	Cre10.g452800.t1.2	48 kDa		0	0	0	0	0	0	0	1	4	3	2	4	12	10	10	33	34	96	9	7	12	1	2	1	0	0	0	0	1	0
66	Cre01.g029300.t1.2	30 kDa		0	0	0	0	0	0	1	0	2	0	1	1	2	2	2	4	5	2	25	28	22	35	49	59	2	2	3	1	0	3
67	Cre01.g061077.t1.1	29 kDa		0	0	0	0	0	0	0	0	0	0	0	0	1	3	3	2	8	9	13	14	11	45	53	61	2	4	3	4	4	1
68	Cre14.g633750.t1.1	122 kDa		0	1	1	3	8	3	41	46	54	7	7	7	6	6	5	2	2	1	1	0	0	0	0	0	0	0	0	0	0	0
69	Cre06.g300700.t1.1	29 kDa		0	0	0	0	0	0	0	0	2	0	0	3	4	5	4	3	5	11	28	34	54	10	15	30	5	7	5	0	0	3
70	Cre03.g166050.t1.2	52 kDa		0	1	0	1	0	0	5	3	3	10	8	8	48	43	50	16	16	32	1	2	3	2	1	1	0	2	0	0	1	0
71	Cre06.g272050.t1.2	67 kDa		0	1	2	0	0	1	3	6	8	10	15	24	40	51	56	2	5	4	4	7	1	0	0	0	0	2	0	0	0	0
72	Cre10.g451900.t1.1	54 kDa		0	0	0	0	0	1	0	1	7	1	2	12	26	39	52	18	24	58	0	2	1	0	0	0	0	0	0	0	1	0
73	Cre13.g603700.t1.2	42 kDa	TRUE	0	0	3	0	1	1	1	1	1	1	1	3	1	12	7	27	36	66	6	13	18	3	13	13	0	1	0	1	2	2
74	Cre03.g182551.t1.2	15 kDa		0	0	0	0	0	0	0	0	0	1	2	1	4	2	2	4	2	2	3	6	4	5	5	6	6	13	6	44	62	44
75	Cre07.g318750.t1.2	39 kDa		0	0	0	0	0	0	1	2	2	3	2	2	7	7	2	16	27	17	35	39	51	4	5	3	0	2	1	2	1	2
76	Cre12.g519180.t1.1 [2]	118 kDa	TRUE	0	0	0	0	0	0	0	0	0	0	0	6	15	24	52	8	8	16	10	10	14	9	4	10	1	4	0	2	3	5
76.1	Cre12.g519180.t1.1	118 kDa	TRUE	0	0	0	0	0	0	0	0	0	0	0	6	15	24	52	8	8	16	10	10	14	9	4	10	1	4	0	2	3	5
76.2	Cre12.g519180.t3.1	46 kDa	TRUE	0	0	0	0	0	0	0	0	0	0	0	0	6	13	42	0	0	0	0	1	0	0	0	5	0	0	0	0	0	0
77	Cre10.g424100.t1.2	31 kDa		0	1	0	0	1	1	1	1	2	2	1	2	7	6	4	5	7	14	32	32	52	1	2	1	1	2	1	2	3	4
78	Cre02.g087700.t1.2	36 kDa		0	0	0	0	0	0	0	1	1	2	1	1	8	12	7	10	16	16	43	42	74	1	2	1	0	3	1	0	0	0
79	Cre05.g233800.t1.2	76 kDa	TRUE	0	0	0	0	0	0	5	2	4	33	33	35	41	28	37	0	2	0	0	0	0	0	0	0	0	0	0	0	0	0
80	Cre17.g718500.t1.1	74 kDa	TRUE	0	0	0	0	0	0	3	0	10	8	5	22	57	32	81	6	0	19	3	2	15	1	0	4	0	0	0	0	0	0
81	Cre03.g178150.t1.1	18 kDa		0	0	0	0	0	0	0	0	0	0	0	0	5	1	1	3	6	4	9	8	8	26	20	19	17	28	45	3	4	5
82	Cre12.g517100.t1.1	28 kDa		0	0	0	0	0	0	0	0	0	0	0	0	1	0	1	3	5	4	31	30	24	40	43	50	1	1	0	0	0	0
83	Cre12.g495951.t1.1	21 kDa		0	0	0	0	0	0	0	0	0	0	1	0	2	2	0	1	1	0	3	4	9	13	14	9	21	44	28	1	8	2
84	Cre07.g339150.t1.1	62 kDa	TRUE	0	0	0	0	0	0	0	0	2	3	2	8	27	23	45	15	15	32	6	12	9	6	12	2	0	1	0	1	2	4
85	Cre12.g514850.t1.2	89 kDa	TRUE	0	1	0	0	2	2	3	6	15	28	42	61	17	28	21	2	3	2	2	1	1	0	0	0	0	0	0	0	0	0
86	Cre16.g677000.t1.2	84 kDa		0	0	0	1	0	2	7	16	21	36	28	36	3	0	1	1	3	1	2	1	3	1	1	1	0	0	0	0	0	0
87	Cre10.g456100.t1.2 [2]	21 kDa	TRUE	0	0	0	0	0	0	0	0	0	0	0	0	1	2	2	4	6	5	4	5	13	44	38	57	18	20	17	1	3	1
87.1	Cre10.g456100.t1.2	21 kDa	TRUE	0	0	0	0	0	0	0	0	0	0	0	0	1	2	2	4	5	4	4	5	11	35	27	42	15	13	14	1	3	1
87.2	Cre10.g456050.t1.2	21 kDa	TRUE	0	0	0	0	0	0	0	0	0	0	0	0	0	2	2	4	5	4	4	4	9	34	30	46	13	16	11	1	3	1
88	Cre06.g306300.t1.2	45 kDa		0	0	0	0	0	0	0	0	2	0	1	2	0	2	13	7	30	102	0	3	25	0	3	3	0	1	0	0	3	3
89	Cre01.g034000.t1.2	97 kDa	TRUE	0	0	0	0	1	1	5	13	10	55	51	46	6	4	0	0	0	0	0	0	0	0	0	0	0	0	0	0	0	0
90	Cre01.g032300.t1.2	24 kDa		0	0	0	0	0	0	0	0	0	1	1	1	2	7	5	3	4	9	15	19	31	11	27	33	0	1	1	0	2	2
91	Cre12.g526800.t1.2	61 kDa		0	0	0	0	0	0	0	0	2	7	4	5	53	54	54	2	4	5	3	1	1	0	0	0	0	0	0	0	0	0
92	Cre09.g406600.t1.1	38 kDa		0	0	0	0	0	0	1	0	1	3	0	2	8	4	6	36	27	31	25	19	32	1	1	1	0	0	0	0	0	0
93	Cre17.g734200.t1.2	48 kDa		0	0	0	0	1	0	2	1	3	5	3	6	13	15	19	27	31	53	4	3	6	0	2	2	1	1	1	1	1	2
94	Cre07.g341600.t2.1	28 kDa		0	0	0	0	0	0	0	0	0	0	0	0	0	0	1	2	2	8	20	22	40	13	15	18	9	10	7	0	1	2
95	Cre17.g734548.t1.1	104 kDa	TRUE	0	0	0	0	0	1	2	16	37	24	25	56	4	8	7	0	0	0	0	0	0	2	1	0	0	0	0	0	0	0
96	Cre06.g275100.t1.2	54 kDa		0	0	0	0	0	0	1	0	2	4	8	12	3	10	14	7	5	10	8	7	7	7	11	8	3	4	5	4	7	5
97	Cre06.g278148.t1.1	39 kDa		0	0	0	0	0	0	0	0	0	1	0	0	3	5	4	2	6	9	30	34	43	12	9	9	0	3	1	0	0	0
98	Cre07.g331550.t1.2	44 kDa		0	0	0	0	0	0	0	0	0	0	1	0	2	4	11	28	29	53	11	12	28	0	0	0	0	0	0	0	0	0
99	Cre06.g301350.t1.1 [7]	86 kDa	TRUE	0	0	0	0	0	0	7	16	22	11	7	13	16	14	10	10	10	13	3	4	4	0	0	0	0	0	0	0	0	0
99.1	Cre06.g301350.t1.1	86 kDa	TRUE	0	0	0	0	0	0	7	15	18	9	6	11	12	13	7	8	8	10	2	4	4	0	0	0	0	0	0	0	0	0
99.2	Cre06.g302350.t2.1 (+1)	82 kDa	TRUE	0	0	0	0	0	0	6	10	13	9	7	11	11	8	7	8	6	9	3	4	4	0	0	0	0	0	0	0	0	0
99.3	Cre13.g582755.t1.1 (+1)	44 kDa	TRUE	0	0	0	0	0	0	3	6	9	7	5	6	10	9	6	7	5	9	1	0	0	0	0	0	0	0	0	0	0	0
99.4	Cre06.g302450.t1.1	88 kDa	TRUE	0	0	0	0	0	0	5	9	13	6	5	10	9	6	6	7	6	7	3	4	4	0	0	0	0	0	0	0	0	0
99.5	Cre10.g465200.t1.2	44 kDa	TRUE	0	0	0	0	0	0	3	8	6	6	0	0	8	8	3	5	3	6	0	0	0	0	0	0	0	0	0	0	0	0
100	Cre06.g307500.t1.1	48 kDa		0	0	0	0	0	0	0	0	0	2	2	1	6	8	14	27	31	65	3	10	5	0	0	0	0	0	0	0	0	0
101	Cre05.g237400.t1.2	35 kDa		0	0	0	0	0	0	0	0	0	0	0	0	2	0	1	3	6	5	24	25	41	11	19	15	1	1	2	0	3	1
102	Cre14.g626900.t1.2	28 kDa		0	0	0	0	0	0	0	0	0	0	0	0	0	0	0	0	1	4	18	19	37	17	25	48	0	0	2	0	0	0
103	Cre06.g293150.t1.2	39 kDa		0	0	0	0	0	0	0	0	0	4	0	1	7	3	2	21	20	16	17	14	23	5	7	9	0	1	0	0	6	2
104	Cre09.g410600.t1.1	39 kDa		0	0	0	0	0	0	0	0	0	0	1	0	0	0	1	15	14	20	11	11	13	2	1	3	3	4	2	12	11	14
105	Cre13.g577100.t1.2	12 kDa		0	0	0	0	0	0	0	0	0	1	2	1	11	12	11	2	3	9	3	2	4	2	3	3	2	4	5	13	25	26
106	Cre04.g223100.t1.2 [2]	42 kDa	TRUE	0	0	0	0	0	1	0	1	3	4	3	4	6	8	8	25	23	25	11	11	24	0	0	0	0	0	0	0	0	2
106.1	Cre04.g223100.t1.2	42 kDa	TRUE	0	0	0	0	0	1	0	1	3	4	3	4	6	8	8	23	21	25	11	11	23	0	0	0	0	0	0	0	0	2
106.2	Cre04.g223050.t1.2	42 kDa	TRUE	0	0	0	0	0	1	0	0	1	2	1	0	3	4	2	10	8	6	4	5	10	0	0	0	0	0	0	0	0	0
107	Cre17.g742300.t1.1	25 kDa	TRUE	0	0	0	0	0	0	0	0	0	0	0	0	0	1	1	1	5	2	27	26	16	20	28	25	1	1	1	0	2	1
108	Cre16.g677450.t1.2	36 kDa		0	0	0	0	0	0	0	1	0	2	0	0	4	6	3	22	38	57	11	6	16	0	0	0	0	1	0	0	0	0
109	Cre02.g080700.t1.2	72 kDa	TRUE	0	0	6	0	0	2	1	1	9	14	15	25	29	23	49	2	3	0	4	4	5	0	2	0	0	0	11	1	4	5
110	Cre06.g258800.t1.1	132 kDa		45	32	29	5	2	1	2	1	1	1	0	0	0	0	0	0	0	0	0	0	0	0	0	0	0	0	0	0	0	0
111	Cre08.g358562.t1.1	23 kDa		0	0	0	0	0	0	0	0	0	0	0	0	0	0	0	0	0	4	3	1	9	13	12	42	9	15	9	11	10	13
112	Cre03.g204500.t1.1	88 kDa		9	5	3	10	4	4	18	9	13	35	21	23	6	3	8	0	0	0	0	0	0	0	0	0	0	0	0	0	0	0
113	Cre17.g736650.t1.2	104 kDa	TRUE	0	0	0	0	0	0	21	32	30	29	17	21	0	0	0	0	0	0	0	0	0	0	0	0	0	0	0	0	0	0
114	Cre16.g650550.t1.2	17 kDa	TRUE	0	0	0	0	0	0	0	0	0	0	0	1	3	3	2	4	4	3	6	8	9	6	9	12	18	40	53	24	24	78
115	Cre09.g410700.t1.2	45 kDa		0	0	0	0	0	0	0	1	1	2	1	1	4	8	9	19	21	34	7	7	11	5	8	2	1	8	2	2	6	3
116	Cre16.g659950.t1.1	72 kDa		0	0	0	0	0	0	1	0	2	8	9	13	15	15	12	9	13	23	5	6	8	1	3	2	0	0	0	0	0	0
117	Cre02.g096150.t1.2	24 kDa		0	0	0	0	0	0	0	0	0	1	1	1	2	4	3	3	2	4	10	10	13	21	15	29	1	1	4	0	1	2
118	Cre15.g638400.t1.2	18 kDa		0	0	0	0	0	0	0	0	0	0	1	0	2	2	0	4	4	2	3	4	4	8	4	9	28	34	27	1	2	1
119	Cre17.g712100.t1.2	45 kDa		0	0	0	0	0	0	0	0	1	0	1	0	3	10	7	40	42	56	3	1	2	0	0	0	0	0	0	0	0	0
120	Cre13.g604650.t2.1	41 kDa		0	0	0	0	0	0	0	1	1	2	1	4	13	12	9	25	27	58	2	2	2	0	0	0	1	1	0	0	1	0
121	Cre03.g201900.t1.1	88 kDa		0	0	0	0	0	0	3	6	17	13	16	15	26	17	8	10	8	1	0	0	0	0	0	0	0	0	0	0	0	0
122	Cre16.g663900.t1.2	37 kDa		0	0	0	0	0	0	0	1	2	0	1	0	2	8	4	7	11	12	25	23	52	0	1	2	0	0	0	0	0	0
123	Cre02.g093750.t1.2	51 kDa	TRUE	0	0	0	0	0	0	0	0	2	0	3	6	24	32	61	5	16	33	0	1	2	0	0	0	0	0	0	0	2	2
124	Cre17.g715500.t1.2	25 kDa		0	0	0	0	0	0	0	0	0	0	0	0	0	1	1	0	2	7	14	6	9	21	24	49	0	0	1	0	0	0
125	Cre06.g293950.t1.2	53 kDa		0	0	0	0	0	0	1	0	3	8	2	5	26	19	19	8	12	19	0	0	0	0	0	0	0	0	0	0	0	0
126	Cre09.g394200.t1.1	156 kDa	TRUE	21	14	7	32	25	24	25	22	28	5	2	3	1	0	0	0	0	0	0	0	0	0	0	0	0	0	0	0	0	0
127	Cre10.g431800.t1.2	70 kDa	TRUE	0	0	0	0	0	0	6	2	4	43	28	30	13	3	12	0	0	0	0	0	0	0	0	0	0	0	0	0	0	0
128	Cre06.g272900.t1.2 [3]	56 kDa	TRUE	0	0	0	0	0	0	0	0	0	1	3	3	21	16	22	12	14	39	0	0	1	0	0	0	0	0	0	0	0	0
128.1	Cre06.g272900.t1.2	56 kDa	TRUE	0	0	0	0	0	0	0	0	0	1	3	3	19	16	22	11	14	36	0	0	1	0	0	0	0	0	0	0	0	0
128.2	Cre09.g414850.t1.1 (+1)	53 kDa	TRUE	0	0	0	0	0	0	0	0	0	1	1	3	12	8	14	7	7	22	0	0	0	0	0	0	0	0	0	0	0	0
129	Cre13.g572900.t2.1	79 kDa	TRUE	0	0	0	0	0	0	1	3	6	23	31	31	13	13	19	0	1	0	0	0	0	0	0	0	0	0	0	0	0	0
130	Cre06.g261800.t1.2	41 kDa		0	0	0	0	0	0	0	0	1	1	0	2	3	6	7	6	11	9	24	28	31	2	1	1	0	0	0	0	0	0
131	Cre03.g204601.t1.1	28 kDa		0	0	0	0	0	0	0	0	1	2	2	0	5	8	8	17	17	15	16	17	29	3	3	1	1	0	0	1	0	0
132	Cre06.g273300.t1.2	79 kDa		0	0	0	0	0	0	0	0	1	10	7	21	14	13	16	12	9	1	3	2	1	3	3	1	0	0	0	0	3	0
133	Cre03.g173350.t1.2 (+1)	39 kDa		0	0	0	0	0	0	0	1	0	0	0	2	6	5	7	18	20	43	8	10	9	0	3	2	1	3	0	1	2	0
134	Cre03.g188250.t1.2	55 kDa	TRUE	0	0	0	0	0	0	0	0	0	0	0	0	7	12	12	14	17	30	0	1	1	6	6	0	1	3	0	0	0	1
135	Cre02.g080650.t1.2	93 kDa	TRUE	0	0	0	0	1	1	2	3	18	33	29	41	4	2	1	2	0	0	0	1	1	0	0	0	0	0	0	0	0	0
136	Cre04.g229300.t1.1	45 kDa		0	0	0	0	0	0	0	0	1	0	0	0	0	0	1	0	3	28	0	0	7	4	8	10	3	11	11	6	9	13
137	Cre06.g252650.t1.2	23 kDa		0	0	0	0	0	0	0	0	0	0	0	1	1	1	2	2	4	6	4	5	6	19	24	45	6	4	4	0	4	2
138	Cre04.g213250.t1.2	36 kDa	TRUE	0	0	1	2	1	1	16	24	17	36	22	21	2	0	1	1	1	0	0	0	0	0	0	0	0	0	0	0	0	0
139	Cre09.g416350.t1.2	37 kDa		0	0	0	0	0	0	0	0	0	1	0	3	23	25	46	8	9	38	1	1	2	0	0	0	0	0	0	0	0	0
140	Cre04.g218250.t1.2 [2]	20 kDa	TRUE	0	0	0	0	0	0	0	0	0	0	0	0	0	1	0	2	5	2	1	9	9	26	29	29	9	16	6	0	1	0
140.1	Cre04.g218250.t1.2	20 kDa	TRUE	0	0	0	0	0	0	0	0	0	0	0	0	0	1	0	2	5	2	1	9	9	26	29	28	9	16	6	0	1	0
140.2	Cre12.g535900.t1.1	21 kDa	TRUE	0	0	0	0	0	0	0	0	0	0	0	0	0	0	0	0	0	0	0	0	0	0	0	7	0	0	0	0	0	0
141	Cre03.g181300.t1.2	54 kDa		0	0	0	0	0	0	0	0	0	0	1	0	11	14	6	19	24	46	0	0	2	0	0	0	0	0	0	0	0	0
142	Cre05.g248400.t1.2 (+1)	28 kDa		0	0	0	0	0	0	0	0	0	0	1	1	1	0	2	0	2	5	2	3	8	11	10	33	6	11	12	10	12	19
143	Cre12.g534450.t1.1	16 kDa		0	0	0	0	0	0	0	0	0	0	0	0	0	0	1	0	0	1	1	2	1	1	2	5	5	9	8	31	32	41
144	Cre03.g193950.t1.2	16 kDa		0	0	0	0	0	0	0	0	0	0	0	0	0	0	0	1	0	0	1	1	0	1	2	2	5	8	5	12	14	32
145	Cre09.g388726.t1.1 [2]	40 kDa	TRUE	0	0	0	0	0	0	0	0	0	1	0	0	1	3	1	7	8	6	13	17	30	13	11	20	0	0	0	0	0	0
145.1	Cre09.g388726.t1.1	40 kDa	TRUE	0	0	0	0	0	0	0	0	0	1	0	0	1	3	1	7	8	6	12	16	28	13	11	19	0	0	0	0	0	0
145.2	Cre09.g388726.t3.1	27 kDa	TRUE	0	0	0	0	0	0	0	0	0	0	0	0	0	3	0	6	7	5	12	17	27	12	11	20	0	0	0	0	0	0
146	Cre01.g054850.t1.2	25 kDa		0	0	0	0	0	0	0	0	0	0	0	0	0	0	0	0	0	0	1	0	1	1	2	3	12	25	13	21	19	34
147	Cre02.g093450.t1.2	39 kDa		0	0	0	0	0	0	0	0	0	1	1	2	3	6	6	29	31	56	2	2	3	0	0	0	0	0	0	0	0	0
148	Cre14.g632350.t1.1	37 kDa		0	0	0	0	0	0	0	0	2	4	6	8	22	27	39	6	5	2	2	2	1	2	2	1	0	0	0	0	0	0
149	Cre17.g708800.t1.1	53 kDa		0	0	0	0	0	0	0	0	0	0	0	2	22	19	17	22	24	39	0	0	0	0	0	0	0	0	0	0	0	0
150	Cre13.g578750.t1.2	47 kDa		0	0	0	0	0	0	0	0	0	0	1	1	6	9	6	23	29	55	0	1	1	0	0	0	0	0	0	0	0	0
151	Cre09.g391900.t1.1	12 kDa		0	0	0	0	0	0	0	0	0	0	0	0	0	0	0	1	1	0	2	1	1	1	5	2	1	5	4	29	33	40
152	Cre11.g476550.t1.2	37 kDa		0	0	0	0	0	0	0	0	0	0	0	1	3	4	4	28	38	54	4	4	7	0	0	1	0	0	0	0	0	0
153	Cre16.g685550.t1.2	38 kDa	TRUE	0	0	0	0	0	0	0	0	0	0	0	0	2	4	6	11	21	22	21	29	52	0	2	0	0	0	0	0	0	0
154	Cre11.g467617.t1.1	30 kDa		0	0	0	0	0	0	0	0	0	0	0	0	2	1	1	2	6	4	27	28	32	10	13	16	0	4	0	0	0	0
155	Cre01.g039300.t1.2	70 kDa		0	0	0	0	0	0	0	0	2	10	15	14	10	14	8	13	22	8	2	3	1	0	1	0	0	0	0	0	1	0
156	Cre02.g080350.t1.1	99 kDa		0	0	0	0	0	0	25	33	40	6	5	3	0	0	0	0	0	0	0	0	0	0	0	0	0	0	0	0	0	0
157	Cre01.g006950.t2.1	42 kDa		0	0	0	0	0	0	0	0	0	2	0	2	3	6	6	28	27	33	11	7	13	0	0	0	0	0	0	0	0	0
158	Cre09.g389689.t1.1	40 kDa		0	0	0	0	0	0	0	0	0	0	0	1	1	3	4	17	26	28	2	3	7	4	8	2	3	8	1	1	3	0
159	Cre16.g694850.t1.2	47 kDa		0	0	0	0	0	0	0	0	0	0	0	1	0	1	0	0	4	2	10	10	9	27	22	25	2	1	1	0	0	1
160	Cre02.g077100.t1.2	54 kDa		0	0	0	0	0	0	0	0	0	0	0	4	10	14	11	11	15	35	0	0	0	0	0	0	0	0	0	0	0	0
161	Cre10.g441400.t1.2	55 kDa		0	0	0	0	0	0	0	0	1	0	0	1	7	6	35	5	6	20	7	9	5	2	5	2	0	0	0	0	0	0
162	Cre01.g004450.t1.2	30 kDa		0	0	0	0	0	0	0	0	0	0	0	0	1	1	1	2	3	3	6	5	7	22	20	35	2	2	0	2	2	3
163	Cre02.g077850.t1.2	83 kDa	TRUE	0	0	0	2	0	0	5	2	7	8	5	7	26	16	24	0	0	0	0	0	0	1	0	0	0	0	0	0	0	0
164	Cre06.g251500.t1.2	35 kDa		0	0	0	0	0	0	1	1	0	2	2	0	2	4	1	7	11	4	22	30	38	0	0	0	0	0	1	0	0	0
165	Cre01.g004500.t1.2	53 kDa		0	0	0	0	0	0	0	0	1	0	2	3	2	13	18	11	25	48	0	1	0	0	0	0	0	0	0	0	0	0
166	Cre17.g741850.t1.2	31 kDa		0	0	0	0	0	0	0	0	0	0	0	0	0	0	0	0	3	3	13	17	23	2	5	8	5	11	9	3	8	8
167	Cre10.g452250.t1.1	68 kDa		1	0	1	1	1	1	3	3	9	25	24	29	3	3	6	0	0	0	0	0	0	0	0	0	0	0	0	0	0	0
168	Cre13.g578451.t1.1	105 kDa		0	0	0	0	0	0	10	22	20	24	10	17	1	2	0	0	0	0	0	0	0	0	0	0	0	0	0	0	0	0
169	Cre17.g706600.t1.2	18 kDa		0	0	0	0	1	0	1	1	2	2	3	2	2	3	1	3	3	3	2	3	4	24	18	23	3	10	4	0	0	1
170	Cre10.g449550.t1.2	17 kDa		0	0	0	0	0	0	0	0	0	0	0	0	0	0	1	0	0	0	2	3	4	5	5	10	14	22	20	16	11	21
171	Cre18.g749497.t1.1	48 kDa		0	0	0	0	0	0	0	0	2	0	1	6	9	25	54	0	1	7	0	0	0	0	0	0	0	0	0	0	0	0
172	Cre01.g052250.t1.2	16 kDa		0	0	0	0	0	0	0	0	0	0	0	0	0	0	0	2	0	2	3	1	4	3	3	6	7	13	14	12	10	24
173	Cre03.g145267.t1.1	56 kDa		0	0	0	0	0	0	0	0	0	0	2	1	34	35	43	0	0	0	0	0	0	0	0	0	0	0	0	0	0	0
174	Cre02.g105500.t1.2	48 kDa		0	0	0	0	0	0	0	0	0	0	0	0	1	3	2	20	20	50	0	1	0	0	0	0	0	0	0	0	0	0
175	Cre03.g199000.t1.2	81 kDa		0	0	0	1	1	1	2	2	3	3	1	3	2	7	2	2	11	3	0	2	2	5	0	6	3	6	5	8	5	4
176	Cre03.g197500.t2.1	47 kDa		0	0	0	0	0	0	0	0	1	2	1	6	27	23	46	5	5	7	0	0	2	0	0	0	0	0	0	0	0	0
177	Cre08.g380201.t1.1	59 kDa		0	0	0	0	0	0	0	0	0	0	1	2	46	39	44	0	0	0	0	0	0	0	0	0	0	0	0	0	0	0
178	Cre09.g399030.t1.1	47 kDa		0	0	0	0	0	0	0	0	0	2	0	1	19	18	8	16	16	29	0	0	0	0	0	0	0	0	0	0	0	0
179	Cre03.g168700.t1.2	33 kDa	TRUE	0	0	0	0	0	0	0	0	0	0	0	0	0	1	0	1	1	2	20	27	30	0	3	4	0	0	0	0	0	0
180	Cre13.g578650.t1.1	66 kDa		0	0	0	0	0	0	0	0	1	1	2	5	21	27	35	0	4	5	0	3	1	0	0	0	0	0	2	0	0	0
181	Cre02.g076350.t1.2	56 kDa		0	0	0	0	0	0	0	0	1	0	2	5	24	36	37	2	6	19	0	0	0	0	0	0	0	0	0	0	0	0
182	Cre03.g175400.t1.2 (+1)	72 kDa		0	0	0	0	0	0	0	1	4	0	1	7	12	23	75	0	0	2	0	0	0	0	0	0	0	0	0	0	0	0
183	Cre11.g467723.t2.1	49 kDa	TRUE	0	0	0	0	0	0	1	0	1	2	1	2	9	11	9	14	19	34	1	3	7	0	2	4	0	0	0	0	0	1
184	Cre03.g191050.t1.2	25 kDa		0	0	0	0	0	0	0	0	0	0	0	1	1	1	2	1	1	3	12	20	29	3	6	16	0	2	0	0	0	0
185	Cre04.g229700.t1.2	50 kDa		0	0	0	0	0	0	0	0	1	1	0	0	2	8	14	13	17	29	1	3	8	0	0	0	0	0	0	0	0	2
186	Cre03.g189950.t1.2	64 kDa		0	0	0	0	0	0	0	0	0	2	3	6	15	30	34	0	0	0	1	1	1	0	0	0	0	0	0	0	0	0
187	Cre12.g515850.t1.2	30 kDa		0	0	0	0	0	0	0	0	0	0	0	0	1	1	2	4	10	3	20	24	31	0	2	0	0	0	0	0	0	0
188	Cre12.g517150.t1.1	46 kDa		0	0	0	0	0	0	0	0	0	0	0	0	1	3	9	10	22	49	3	4	9	0	0	0	0	0	0	0	0	0
189	Cre03.g193800.t1.1	56 kDa		0	0	0	0	0	0	0	0	0	2	1	2	32	32	18	0	3	0	0	2	0	0	3	0	0	1	0	0	0	0
190	Cre04.g218100.t1.2	24 kDa		0	0	0	0	0	0	0	0	0	0	0	1	2	0	0	1	2	2	11	11	8	23	22	20	0	1	0	0	0	0
191	Cre01.g014350.t1.2	21 kDa		0	0	0	0	0	0	0	0	0	0	0	0	0	0	0	0	0	1	0	2	2	0	2	4	24	21	26	1	2	9
192	Cre03.g197650.t1.2	29 kDa	TRUE	0	0	0	0	0	0	0	0	0	0	0	0	0	0	0	1	1	1	15	14	15	17	23	12	1	1	0	0	1	0
193	Cre10.g429100.t1.2	61 kDa		0	0	0	0	0	0	0	0	0	1	1	4	37	33	33	0	0	0	0	0	0	0	0	0	0	0	0	0	0	0
194	Cre12.g494850.t1.2	29 kDa		0	0	0	0	0	0	0	0	0	0	0	0	0	0	0	0	0	5	7	7	35	3	5	13	0	7	1	5	6	18
195	Cre17.g708300.t1.2	29 kDa		0	0	0	0	0	0	0	0	0	0	0	0	0	1	0	1	1	0	15	18	16	11	15	23	0	0	0	0	0	0
196	Cre03.g148950.t1.2	38 kDa		0	0	0	0	0	0	0	0	0	0	0	0	0	2	3	18	21	34	3	4	14	0	3	1	0	0	0	0	2	0
197	Cre03.g158000.t1.2	49 kDa		0	0	0	0	0	0	0	0	0	0	0	0	1	1	4	18	19	32	1	2	3	0	2	0	0	0	0	0	1	0
198	Cre17.g734900.t1.2 (+1)	61 kDa		0	0	0	0	0	0	0	0	0	0	0	1	9	9	24	2	5	12	1	0	0	8	7	8	3	5	0	0	1	0
199	Cre01.g042750.t1.2	89 kDa		0	0	0	0	0	0	1	0	4	10	11	18	22	25	18	0	0	0	0	0	0	0	1	0	0	0	0	0	0	0
200	Cre03.g146187.t1.1	41 kDa		0	0	0	0	0	0	0	0	0	0	0	0	2	4	2	22	24	26	7	9	14	1	1	0	0	0	0	0	0	0
201	Cre09.g416050.t1.2	49 kDa		0	0	0	0	0	0	0	0	0	0	0	0	4	11	11	4	12	35	0	1	2	1	1	0	0	0	0	0	0	0
202	Cre10.g423300.t1.1	84 kDa		0	0	0	0	0	0	1	0	3	16	19	19	12	10	4	1	3	0	0	0	0	0	0	0	3	4	1	0	0	1
203	Cre03.g150300.t1.2	16 kDa		0	0	0	0	0	0	0	0	0	0	0	0	0	0	0	0	0	0	0	0	0	0	1	0	2	14	5	21	12	41
204	Cre06.g279150.t1.2	60 kDa		0	0	0	0	0	0	0	0	0	0	2	2	19	25	31	0	2	2	2	4	3	1	3	1	1	0	0	0	0	0
205	Cre01.g038850.t1.1	128 kDa		0	0	0	0	0	3	2	8	7	12	12	5	1	1	1	4	4	4	2	4	4	0	0	0	0	2	0	2	2	0
206	Cre09.g389912.t1.1	89 kDa		0	0	0	0	0	0	0	1	0	11	13	20	7	9	4	9	11	7	3	5	4	1	2	1	0	0	0	0	0	0
207	Cre15.g635600.t1.2	21 kDa		0	0	0	0	0	0	0	0	0	0	0	0	0	1	0	3	3	5	8	11	20	8	9	12	5	7	8	2	3	2
208	Cre16.g682725.t1.1	24 kDa		0	0	0	0	0	0	0	0	1	0	0	0	2	2	1	5	5	5	9	8	5	14	16	23	1	1	0	0	0	0
209	Cre11.g478156.t1.1	91 kDa		0	0	0	0	0	0	0	0	7	0	1	1	1	4	2	9	12	10	12	12	12	0	0	0	0	0	0	0	0	0
210	Cre01.g004950.t1.1	24 kDa	TRUE	0	0	0	0	0	0	0	0	0	0	0	1	1	2	2	2	6	7	15	15	14	29	29	38	4	3	4	1	1	1
211	Cre06.g296600.t1.2	23 kDa		0	0	0	0	0	0	0	0	0	0	0	0	2	1	1	2	2	4	10	8	8	16	17	26	0	1	0	0	1	0
212	Cre09.g403900.t1.2	38 kDa	TRUE	0	0	0	0	0	0	0	0	0	0	0	0	2	5	3	20	22	32	10	9	16	0	0	0	0	0	0	0	0	0
213	Cre13.g562150.t1.2	43 kDa		0	0	0	0	0	0	0	0	0	0	0	0	0	0	3	17	21	41	4	4	13	0	3	0	0	0	0	0	0	0
214	Cre13.g586300.t1.2	12 kDa		0	0	0	0	0	0	0	0	0	0	0	0	0	0	0	0	0	0	0	0	0	0	0	0	0	12	0	14	26	41
215	Cre08.g366400.t1.2 (+1)	41 kDa		0	0	0	0	0	0	1	0	0	1	3	1	20	25	26	5	7	6	1	2	3	0	0	0	1	0	0	0	1	0
216	Cre03.g203850.t1.2	50 kDa		0	0	0	0	0	0	0	0	0	0	0	0	0	0	6	4	22	70	0	0	2	0	0	0	0	0	0	0	0	0
217	Cre12.g558450.t1.2	35 kDa		0	0	0	0	0	0	0	1	0	0	0	0	2	1	4	6	7	6	18	19	23	0	0	0	0	1	0	0	0	0
218	Cre16.g651750.t1.2	130 kDa		0	0	0	0	0	0	14	16	39	3	2	6	0	1	1	0	0	0	0	0	0	0	0	0	0	0	0	0	0	0
219	Cre16.g670300.t1.2 (+1)	87 kDa		0	0	0	0	0	0	1	6	7	27	26	28	0	0	0	0	0	0	0	0	0	0	0	0	0	0	0	0	0	0
220	Cre02.g077350.t1.2	46 kDa		0	0	0	0	0	0	1	0	1	2	2	2	24	23	18	9	8	16	0	0	0	0	0	0	0	0	0	0	0	0
221	Cre02.g094100.t1.2	50 kDa	TRUE	0	0	0	0	0	0	0	0	0	1	0	1	29	24	26	17	18	31	0	0	0	0	0	0	0	0	0	0	0	0
222	Cre02.g142800.t1.2	20 kDa		0	0	0	0	0	0	0	0	0	0	0	0	0	0	0	0	0	0	1	1	2	2	3	3	7	13	8	21	10	22
223	Cre03.g160500.t1.2	67 kDa		0	0	0	0	0	0	0	1	0	1	2	5	24	22	26	2	2	0	0	0	0	0	0	0	0	0	0	0	0	0
224	Cre06.g269950.t1.2	90 kDa		0	0	0	0	0	0	1	4	11	13	13	29	4	6	4	0	1	0	0	1	0	1	1	1	0	0	0	0	0	0
225	Cre09.g396500.t1.1	31 kDa		0	0	0	0	0	0	0	0	1	0	0	1	0	1	1	1	3	8	16	22	37	0	0	0	0	0	0	0	0	0
226	Cre02.g118900.t1.2	37 kDa		0	0	0	0	0	0	0	0	0	1	0	0	2	3	0	5	8	2	22	20	42	0	0	0	0	0	0	0	0	0
227	Cre06.g278185.t1.1 [2]	53 kDa	TRUE	0	0	0	0	0	0	0	0	0	1	1	2	25	24	21	4	10	15	0	0	0	0	0	0	0	0	0	0	0	0
227.1	Cre06.g278185.t1.1	53 kDa	TRUE	0	0	0	0	0	0	0	0	0	1	1	2	24	23	19	4	10	14	0	0	0	0	0	0	0	0	0	0	0	0
227.2	Cre07.g357200.t1.2	52 kDa	TRUE	0	0	0	0	0	0	0	0	0	0	0	2	17	14	13	4	6	8	0	0	0	0	0	0	0	0	0	0	0	0
228	Cre13.g566000.t1.2	68 kDa		0	0	0	0	0	0	2	1	3	2	3	6	18	17	29	0	1	0	1	3	0	1	1	0	0	1	0	0	1	0
229	Cre07.g332450.t1.2	38 kDa		0	0	0	0	0	0	0	1	0	0	1	1	3	4	2	20	19	25	3	4	8	0	1	0	0	0	0	0	0	0
230	Cre06.g292000.t1.1	76 kDa		0	0	0	0	0	0	1	1	12	12	11	11	11	12	8	3	2	1	1	0	0	0	0	0	0	0	0	0	0	0
231	Cre06.g294950.t1.1	39 kDa		0	0	0	0	0	0	0	0	1	0	0	2	0	0	9	5	11	15	6	13	36	0	0	1	0	0	0	0	0	0
232	Cre12.g525200.t1.2	56 kDa		0	0	0	0	0	1	0	0	5	1	0	5	4	7	21	1	2	15	0	2	1	0	3	1	1	5	0	1	1	0
233	Cre03.g156050.t1.2	29 kDa		0	0	0	0	0	0	0	0	0	0	0	0	2	2	0	0	5	4	17	16	19	5	8	14	0	0	0	0	0	0
234	Cre06.g278170.t1.1	133 kDa		0	1	0	20	14	10	9	8	11	5	3	3	1	0	1	1	0	0	0	1	1	1	0	0	0	0	0	0	0	1
235	Cre08.g372950.t1.2	52 kDa		0	0	0	0	0	0	0	0	0	0	0	3	0	3	15	3	10	41	0	2	3	0	0	0	0	0	0	0	0	0
236	Cre09.g401900.t1.2	132 kDa		9	29	6	27	6	11	0	0	0	0	0	0	1	0	0	0	0	0	0	0	0	0	0	0	0	0	0	0	0	0
237	Cre10.g461900.t1.2	44 kDa		0	0	0	0	0	0	0	0	0	0	0	0	0	2	3	17	25	41	0	2	9	0	0	0	0	0	0	0	0	0
238	Cre17.g715250.t1.2	24 kDa		0	0	0	0	0	0	0	0	1	1	0	0	1	2	3	1	3	3	9	3	12	10	10	16	6	7	3	0	1	0
239	Cre03.g207700.t1.1	40 kDa		0	0	0	0	0	0	0	0	0	0	0	0	1	1	4	20	19	20	7	11	15	0	0	0	0	0	0	0	0	0
240	Cre07.g330200.t1.2	30 kDa		0	0	0	0	0	0	0	0	0	0	0	0	3	3	0	4	3	1	21	15	16	4	8	8	1	0	0	0	0	0
241	Cre09.g411900.t1.1	53 kDa		0	0	0	0	0	0	0	0	0	0	0	0	14	12	4	13	18	30	0	0	0	0	0	0	0	0	0	0	0	0
242	Cre12.g483700.t1.2	44 kDa		0	0	0	0	0	0	0	0	0	0	0	0	0	1	0	6	16	3	3	16	21	0	0	3	0	2	5	1	6	3
243	Cre12.g546050.t1.2	50 kDa		0	0	0	0	0	0	0	0	0	0	0	0	3	2	1	15	27	34	0	0	0	0	0	0	0	0	0	0	0	0
244	Cre16.g682800.t1.2	45 kDa		0	0	0	0	0	0	0	0	0	0	1	1	9	10	6	14	14	19	7	6	5	1	0	0	0	0	0	0	0	0
245	Cre16.g676000.t1.2	160 kDa	TRUE	0	4	3	4	3	3	4	4	3	2	4	4	3	3	4	3	3	2	4	2	4	4	5	6	4	3	3	4	4	3
246	Cre09.g394450.t1.2	26 kDa		0	0	0	0	0	0	0	0	1	0	0	1	0	3	5	7	11	33	2	5	10	1	1	0	1	1	0	0	0	0
247	Cre14.g631900.t1.2	33 kDa		0	0	0	0	0	0	0	0	0	0	0	0	1	3	3	1	3	5	18	19	33	0	0	0	0	0	0	0	0	0
248	Cre18.g749447.t1.1	99 kDa	TRUE	0	0	0	0	0	0	0	0	4	8	12	43	0	2	2	1	3	2	0	0	0	6	5	0	0	0	0	0	0	0
249	Cre16.g661350.t1.2	52 kDa		0	0	0	0	0	0	0	0	0	0	0	0	15	15	7	10	14	20	0	0	0	0	0	0	0	0	0	0	0	0
250	Cre07.g356600.t1.2	85 kDa		0	0	0	0	0	1	2	3	17	3	0	8	6	8	8	0	3	4	0	1	2	1	0	2	0	0	0	0	0	0
251	Cre13.g567950.t1.2	56 kDa		0	0	0	0	0	0	0	0	0	0	0	0	17	14	19	6	2	18	0	0	0	1	1	1	0	0	0	0	2	2
252	Cre14.g616700.t1.1 [2]	105 kDa	TRUE	1	0	0	0	0	0	23	12	28	4	2	1	4	1	2	0	0	0	0	0	0	0	0	0	0	0	0	0	0	0
252.1	Cre14.g616700.t1.1	105 kDa	TRUE	1	0	0	0	0	0	23	12	28	4	2	1	4	1	2	0	0	0	0	0	0	0	0	0	0	0	0	0	0	0
252.2	Cre14.g616650.t1.2	105 kDa	TRUE	0	0	0	0	0	0	0	0	0	0	0	0	0	0	0	0	0	0	0	0	0	0	0	0	0	0	0	0	0	0
253	Cre03.g158800.t1.1 (+2)	32 kDa		0	0	0	0	0	0	0	0	0	0	0	0	0	2	1	3	2	2	23	20	33	0	0	0	0	0	0	0	0	0
254	Cre02.g082250.t1.1	36 kDa		0	0	0	0	0	0	0	0	0	0	0	0	0	2	5	0	4	8	15	21	35	0	1	0	0	0	0	0	0	0
255	Cre03.g144627.t1.1	51 kDa		0	0	0	0	0	0	0	0	0	1	2	1	5	4	4	18	20	35	0	0	2	0	0	0	0	0	0	0	0	0
256	Cre07.g356400.t1.2	21 kDa		0	0	0	0	0	0	0	0	0	0	0	0	1	0	1	1	5	4	13	10	9	15	16	19	0	0	0	0	0	0
257	Cre09.g394550.t1.2	38 kDa		0	0	0	0	0	0	0	0	0	0	0	0	1	2	1	11	18	23	5	3	8	0	0	0	0	0	0	0	0	0
258	Cre12.g529950.t1.2	70 kDa	TRUE	0	0	0	0	0	0	0	0	0	0	0	0	0	0	0	0	3	6	10	11	21	6	9	13	0	0	0	0	0	0
259	Cre01.g012150.t1.2	37 kDa	TRUE	0	0	0	0	0	0	0	0	0	1	0	0	0	3	1	20	20	35	1	2	5	0	0	0	0	0	0	0	0	0
260	Cre01.g007700.t1.1	62 kDa		0	0	0	0	0	0	0	0	0	0	0	0	23	24	31	0	0	0	0	0	0	0	0	0	0	0	0	0	0	0
261	Cre10.g423500.t1.2	29 kDa		0	0	0	0	0	0	0	0	0	0	0	1	0	1	3	0	3	2	6	7	12	8	10	12	0	0	0	0	0	0
262	Cre06.g306400.t1.2	46 kDa		0	0	0	0	0	0	0	0	0	0	0	0	2	2	1	17	20	37	0	0	0	0	0	0	0	0	0	0	0	0
263	Cre09.g404000.t1.1	23 kDa		0	0	0	0	0	0	0	0	0	0	0	0	0	0	0	1	0	0	0	0	0	1	3	1	13	17	15	12	4	11
264	Cre02.g077750.t1.2	82 kDa	TRUE	6	2	0	7	0	0	9	5	7	14	8	8	22	14	12	0	0	0	0	0	0	0	0	0	0	0	0	0	0	0
265	Cre02.g141400.t1.2	68 kDa		0	0	0	0	0	0	1	0	1	0	2	2	20	24	28	0	0	0	0	0	0	0	0	0	0	0	0	0	0	0
266	Cre06.g308500.t1.2	50 kDa		0	0	0	0	0	0	0	0	2	0	0	4	0	4	7	8	8	23	3	5	7	0	1	3	3	1	2	0	0	1
267	Cre07.g316000.t1.2	14 kDa		0	0	0	0	0	0	0	0	0	0	0	0	0	0	0	0	0	0	0	1	0	0	2	2	0	7	1	20	26	27
268	Cre04.g214500.t1.1	49 kDa		0	0	0	0	0	0	0	0	1	0	0	0	0	1	2	21	19	30	0	0	0	0	0	0	0	0	0	0	0	0
269	Cre07.g321400.t1.1	199 kDa		1	0	0	1	0	0	5	3	7	3	1	1	4	0	1	1	1	0	4	4	3	2	2	2	4	3	4	3	2	3
270	Cre07.g325734.t1.1	18 kDa	TRUE	0	0	0	0	0	0	0	0	0	0	0	1	3	3	2	3	3	3	4	5	6	4	8	7	12	30	36	20	24	75
271	Cre14.g623000.t1.1	36 kDa		0	0	0	0	0	0	0	0	0	0	0	0	0	1	2	4	5	6	17	10	16	2	0	2	0	0	0	0	0	0
272	Cre10.g419050.t1.1 [2]	81 kDa	TRUE	0	0	0	0	0	0	0	0	3	21	24	27	4	4	6	0	0	0	0	0	0	0	0	0	0	0	0	0	0	0
272.1	Cre10.g419050.t1.1	81 kDa	TRUE	0	0	0	0	0	0	0	0	3	21	24	26	4	4	6	0	0	0	0	0	0	0	0	0	0	0	0	0	0	0
272.2	Cre10.g419050.t2.1	81 kDa	TRUE	0	0	0	0	0	0	0	0	3	20	23	26	4	4	6	0	0	0	0	0	0	0	0	0	0	0	0	0	0	0
273	Cre13.g603900.t1.2	69 kDa		0	0	0	0	0	0	0	0	0	2	4	3	18	16	28	0	0	0	5	6	4	0	0	0	0	0	0	0	0	0
274	Cre01.g044600.t1.2	143 kDa		0	0	0	0	0	0	0	0	0	0	0	0	2	1	4	8	13	9	11	12	11	2	3	0	0	0	0	0	0	0
275	Cre02.g089450.t1.2	38 kDa	TRUE	3	2	0	7	1	0	9	5	5	16	12	8	12	7	6	1	1	1	0	0	0	0	0	0	0	0	0	0	0	0
276	Cre03.g175750.t1.2	54 kDa		0	0	0	0	0	0	1	0	0	8	10	5	18	14	16	0	0	1	0	0	0	0	0	0	0	0	0	0	0	0
277	Cre07.g329650.t1.2	23 kDa		0	0	0	0	0	0	0	0	0	0	0	0	0	0	0	0	1	1	0	2	1	23	24	30	0	0	0	0	0	0
278	Cre08.g376100.t1.2	34 kDa		0	0	0	0	0	0	0	0	0	0	0	0	0	0	0	1	0	5	20	23	30	0	2	1	0	0	0	0	0	0
279	Cre12.g544114.t1.1 (+1)	26 kDa		0	0	0	0	0	0	0	0	0	0	0	0	0	0	0	0	0	0	0	0	0	7	3	8	16	20	21	0	0	0
280	Cre16.g679150.t1.2	53 kDa		0	0	0	0	0	0	0	0	0	0	0	0	16	11	11	5	10	19	0	0	0	0	0	0	0	0	0	0	0	0
281	Cre11.g478100.t1.2	17 kDa		0	0	0	0	0	0	0	0	0	0	0	0	0	0	0	0	0	0	0	0	0	0	2	1	14	19	21	10	3	14
282	Cre04.g213251.t1.1	24 kDa		0	0	0	1	0	0	10	14	15	16	14	14	0	0	0	0	0	0	0	0	0	0	0	0	0	0	0	0	0	0
283	Cre04.g214502.t1.1	39 kDa		0	0	0	0	0	0	0	0	0	0	0	0	1	1	2	11	9	14	4	4	13	0	1	0	0	0	0	0	0	0
284	Cre14.g614900.t2.1	89 kDa		0	0	0	0	0	0	0	1	0	25	21	26	0	1	0	0	0	0	0	0	0	0	0	0	0	0	0	0	0	0
285	Cre03.g202950.t1.1	40 kDa		0	0	0	0	0	0	0	0	0	0	0	1	0	1	2	1	5	2	7	13	20	0	0	0	2	1	2	0	0	0
286	Cre12.g487700.t1.2	77 kDa		0	0	0	0	0	0	24	19	24	0	0	0	0	0	0	0	0	0	0	0	0	0	0	0	0	0	0	0	0	0
287	Cre12.g556600.t1.2	53 kDa		0	0	0	0	0	0	0	0	1	0	1	4	2	22	35	0	0	12	0	0	0	0	0	0	0	0	0	0	0	0
288	Cre09.g392867.t1.1 [2]	433 kDa	TRUE	16	26	1	0	0	0	0	0	0	1	0	0	2	3	0	0	0	0	0	0	0	0	0	0	0	0	0	0	0	0
288.1	Cre09.g392867.t1.1	433 kDa	TRUE	16	26	1	0	0	0	0	0	0	1	0	0	2	3	0	0	0	0	0	0	0	0	0	0	0	0	0	0	0	0
288.2	Cre18.g750047.t1.1	447 kDa	TRUE	0	0	0	0	0	0	0	0	0	0	0	0	0	3	0	0	0	0	0	0	0	0	0	0	0	0	0	0	0	0
289	Cre10.g457700.t1.2 [5]	40 kDa	TRUE	0	0	0	0	0	0	0	0	0	0	0	0	0	0	3	4	19	37	0	5	6	0	0	0	0	0	0	0	0	0
289.1	Cre10.g457700.t1.2	40 kDa	TRUE	0	0	0	0	0	0	0	0	0	0	0	0	0	0	3	4	19	37	0	5	6	0	0	0	0	0	0	0	0	0
289.2	Cre12.g507750.t1.1 (+2)	62 kDa	TRUE	0	0	0	0	0	0	0	0	0	0	0	0	0	0	0	0	0	2	0	0	0	0	0	0	0	0	0	0	0	0
289.3	Cre11.g477000.t1.2	70 kDa	TRUE	0	0	0	0	0	0	0	0	0	0	0	0	0	0	0	0	0	0	0	0	0	0	0	0	0	0	0	0	0	0
290	Cre03.g189400.t1.2	53 kDa		0	0	0	0	0	0	0	0	0	1	2	0	22	22	11	0	1	1	0	0	0	0	0	0	0	0	0	0	0	0
291	Cre07.g342920.t1.2	55 kDa		0	0	0	0	0	0	0	0	1	1	1	3	22	18	16	0	2	4	0	0	0	0	0	0	0	0	0	0	0	0
292	Cre12.g490000.t1.2	37 kDa		0	0	0	0	0	0	0	0	0	0	0	0	0	0	0	7	12	18	1	5	7	0	2	0	0	0	0	0	0	0
293	Cre05.g232750.t1.2	58 kDa		0	0	0	0	0	0	0	1	1	0	1	1	6	15	28	0	0	0	3	3	1	1	1	1	1	2	0	0	0	0
294	Cre08.g359600.t1.2	93 kDa		4	5	0	4	2	2	6	4	4	18	12	9	0	0	0	0	0	0	0	0	0	0	0	0	0	0	0	0	0	0
295	Cre12.g513750.t1.1	11 kDa	TRUE	0	0	0	0	0	0	0	0	0	0	0	0	0	0	0	0	0	0	0	0	0	0	2	3	1	5	4	11	27	32
296	Cre12.g555450.t1.2	31 kDa		0	0	0	0	0	0	0	0	0	0	0	0	0	2	0	0	1	0	16	18	27	1	5	0	0	0	0	0	0	0
297	Cre10.g427250.t1.2	14 kDa		0	0	0	0	0	0	0	0	0	0	0	0	0	0	0	1	0	0	1	3	0	2	4	1	3	6	6	16	16	18
298	Cre01.g056331.t1.1	21 kDa		0	0	0	0	0	0	0	0	0	0	0	0	1	0	0	0	0	2	1	1	2	16	17	10	7	10	4	0	1	0
299	Cre06.g278163.t1.1	49 kDa		0	0	0	0	0	0	0	0	0	0	0	0	0	1	4	12	15	43	0	0	1	0	0	0	0	0	0	0	0	0
300	Cre07.g347100.t1.2	31 kDa		0	0	0	0	0	0	0	0	0	1	0	0	0	3	1	0	0	2	20	22	29	0	0	0	0	0	0	0	0	0
301	Cre10.g433600.t1.2	66 kDa		0	0	0	0	0	0	0	0	0	0	1	2	10	13	12	2	3	3	5	10	10	2	1	1	0	0	0	0	1	1
302	Cre12.g544000.t1.2	55 kDa	TRUE	0	0	0	0	0	0	1	0	0	0	1	0	32	24	18	1	0	0	0	0	0	0	0	0	0	0	0	0	0	0
303	Cre04.g226050.t1.1	81 kDa		0	0	0	0	0	0	0	0	0	1	1	0	16	13	12	2	1	1	2	2	4	0	0	0	0	0	0	0	0	0
304	Cre06.g293582.t1.1	52 kDa		0	0	0	0	0	0	19	18	20	1	1	0	1	0	0	0	1	0	0	0	0	0	0	0	0	0	0	0	0	0
305	Cre12.g489700.t1.2	40 kDa		0	0	0	0	0	0	0	0	0	0	0	0	0	3	3	7	8	8	11	11	23	0	0	1	0	0	0	0	0	0
306	Cre12.g513150.t1.2	54 kDa		0	2	0	0	1	1	2	4	5	9	12	11	2	1	2	0	0	0	0	0	0	0	0	0	0	0	0	0	0	0
307	Cre17.g727300.t1.2	42 kDa		0	0	0	0	0	0	0	0	0	0	0	0	3	2	0	23	19	23	0	0	0	0	0	0	0	0	0	0	0	0
308	Cre02.g080200.t1.2	78 kDa		0	0	0	0	0	0	0	0	0	3	6	7	9	6	4	1	0	0	1	2	1	0	2	1	3	6	1	2	2	2
309	Cre08.g372000.t1.2	35 kDa		0	0	0	0	0	0	0	0	0	0	0	0	0	0	0	0	1	0	13	15	15	1	7	5	0	0	0	0	0	0
310	Cre09.g407700.t1.2	54 kDa		0	0	0	0	0	0	0	0	0	0	0	0	1	2	5	5	7	5	1	1	4	6	5	7	3	4	4	0	0	0
311	Cre11.g467550.t1.2	42 kDa	TRUE	0	0	0	0	0	0	0	0	0	0	0	0	0	0	3	5	12	24	4	5	15	1	0	0	0	0	0	0	0	0
312	Cre12.g495650.t1.2	73 kDa		0	0	0	0	0	0	2	1	2	11	9	9	2	1	4	4	5	4	1	1	0	0	0	0	0	0	0	0	0	0
313	Cre16.g664550.t1.2	57 kDa		0	0	0	0	0	0	0	0	0	0	0	2	1	5	25	3	9	27	0	0	0	0	0	0	0	0	0	0	0	0
314	Cre16.g675550.t3.1	17 kDa	TRUE	0	0	0	0	0	0	0	0	0	0	0	0	0	0	0	0	0	0	0	0	3	3	5	4	6	18	9	22	24	22
315	Cre17.g712300.t1.1	100 kDa		0	0	0	0	0	0	2	13	33	1	2	2	1	5	1	0	1	1	0	1	1	0	0	0	0	0	0	0	0	0
316	Cre09.g391650.t1.2 [3]	70 kDa	TRUE	0	0	0	0	0	0	0	0	0	0	0	0	21	21	25	0	0	1	0	0	0	0	0	0	0	0	0	0	0	0
316.1	Cre09.g391650.t1.2	70 kDa	TRUE	0	0	0	0	0	0	0	0	0	0	0	0	13	13	17	0	0	1	0	0	0	0	0	0	0	0	0	0	0	0
316.2	Cre09.g393506.t1.1	70 kDa	TRUE	0	0	0	0	0	0	0	0	0	0	0	0	13	13	15	0	0	0	0	0	0	0	0	0	0	0	0	0	0	0
316.3	Cre09.g393543.t1.1	70 kDa	TRUE	0	0	0	0	0	0	0	0	0	0	0	0	16	16	18	0	0	0	0	0	0	0	0	0	0	0	0	0	0	0
317	Cre07.g336950.t1.1	98 kDa	TRUE	0	0	0	0	0	0	0	0	6	4	16	35	0	2	1	0	0	0	0	0	0	0	0	0	0	0	0	0	0	0
318	Cre13.g561850.t1.1	41 kDa		0	0	0	0	0	0	0	0	0	0	0	1	1	2	4	19	19	20	2	5	8	0	1	0	0	0	0	0	0	0
319	Cre04.g219950.t1.2	44 kDa		0	0	0	0	0	0	0	0	0	0	0	0	0	0	0	0	1	4	0	1	0	0	3	3	4	8	9	14	12	10
320	Cre10.g421700.t1.2	77 kDa		0	0	0	0	0	0	0	0	1	1	2	3	14	15	18	0	0	0	0	0	0	0	0	0	0	0	0	0	0	0
321	Cre11.g477300.t1.1	65 kDa		0	0	0	0	0	0	0	0	0	0	1	4	9	20	32	0	0	1	0	0	0	0	0	0	0	0	0	0	0	0
322	Cre01.g044700.t1.2	53 kDa		0	0	0	0	0	0	0	0	0	0	0	0	13	15	8	7	10	16	0	0	0	0	0	0	0	0	0	0	0	0
323	Cre01.g050850.t1.2 (+1)	96 kDa		0	0	0	0	0	0	0	0	3	0	0	6	6	6	5	9	8	11	0	0	0	0	0	0	0	0	0	0	0	0
324	Cre12.g542300.t1.2	45 kDa		0	0	0	0	0	0	0	0	0	0	0	0	3	4	2	14	18	24	0	1	4	0	0	0	0	0	0	0	0	0
325	Cre17.g702200.t1.2	31 kDa		0	0	0	0	0	0	0	0	0	0	0	0	0	0	0	0	2	0	14	14	21	2	5	2	0	0	0	0	0	0
326	Cre16.g685901.t1.1	103 kDa		0	0	0	0	0	0	0	3	6	21	11	15	0	0	0	0	0	0	0	0	0	0	0	0	0	0	0	0	0	0
327	Cre08.g370650.t1.2	36 kDa		0	0	0	0	0	0	0	0	0	0	0	0	1	1	1	0	1	3	23	23	26	0	0	0	0	0	0	0	0	0
328	Cre14.g630400.t1.2	36 kDa		0	0	0	0	0	0	0	0	0	0	0	0	0	1	1	12	19	12	4	4	7	0	0	0	0	0	0	0	0	0
329	Cre02.g089500.t1.2	43 kDa	TRUE	2	1	0	3	1	0	6	1	3	7	3	3	18	15	17	5	4	6	0	0	0	0	0	1	0	0	0	0	0	0
330	Cre05.g244800.t1.2	67 kDa		0	0	0	0	0	0	0	0	1	0	0	2	10	15	18	1	1	0	2	3	0	3	3	0	0	0	0	0	0	0
331	Cre12.g508000.t1.1	43 kDa		0	0	0	0	0	0	0	0	0	0	0	0	0	0	0	0	0	1	16	17	18	2	4	3	0	0	0	0	0	0
332	Cre12.g538100.t1.2	39 kDa		0	0	0	0	0	0	0	0	0	0	0	0	0	0	0	13	12	11	6	8	14	0	0	0	0	0	0	0	0	0
333	Cre01.g062172.t1.1 [4]	13 kDa	TRUE	0	0	0	0	0	0	1	0	0	0	0	0	2	0	2	2	1	1	4	3	2	7	8	8	6	11	1	1	2	2
333.1	Cre01.g062172.t1.1	13 kDa	TRUE	0	0	0	0	0	0	0	0	0	0	0	0	0	0	0	0	0	0	2	2	2	2	2	3	3	7	1	1	2	2
333.2	Cre06.g276900.t1.2	17 kDa	TRUE	0	0	0	0	0	0	0	0	0	0	0	0	0	0	0	0	0	0	4	3	2	7	7	8	5	6	1	1	2	2
333.3	Cre12.g504550.t1.2 (+1)	17 kDa	TRUE	0	0	0	0	0	0	0	0	0	0	0	0	0	0	0	0	0	0	4	3	2	7	7	8	5	6	1	1	2	2
334	Cre02.g077800.t1.2	86 kDa	TRUE	2	1	1	4	1	1	5	2	4	10	7	6	14	6	7	0	0	0	0	0	0	0	1	1	0	0	0	0	0	0
335	Cre02.g082877.t1.1	72 kDa		0	0	0	0	0	0	0	1	2	0	0	3	17	19	18	0	1	1	0	0	0	0	0	0	0	0	0	0	0	0
336	Cre06.g294000.t1.1	25 kDa		0	0	0	0	0	0	0	0	0	0	0	0	0	0	0	0	1	1	3	3	4	11	11	20	0	0	0	0	0	0
337	Cre09.g387949.t1.1	47 kDa		0	0	0	0	0	0	1	0	0	2	0	1	12	7	5	8	7	11	3	1	3	2	2	0	0	0	0	0	0	0
338	Cre10.g436350.t1.1	37 kDa		0	0	0	0	0	0	0	0	0	0	0	0	0	0	0	0	2	3	11	17	22	0	1	0	0	0	1	0	0	0
339	Cre02.g073550.t1.2	39 kDa		0	0	0	0	0	0	0	0	0	0	0	0	1	1	1	13	10	20	5	3	6	0	0	0	0	0	0	0	0	0
340	Cre06.g278087.t1.1	154 kDa		0	0	0	0	0	0	0	0	0	0	0	0	0	1	0	8	8	13	7	7	16	0	0	0	0	0	0	0	0	0
341	Cre07.g313122.t1.1	113 kDa		0	0	0	0	0	0	10	10	20	1	1	1	0	0	0	0	0	0	0	0	0	0	0	0	0	0	0	0	0	0
342	Cre07.g325736.t1.1	56 kDa		0	0	0	0	0	0	0	0	0	0	0	0	0	0	0	0	0	0	19	13	14	6	10	4	0	0	0	0	0	0
343	Cre07.g342250.t1.2	16 kDa		0	0	0	0	0	0	0	0	0	0	0	0	0	0	0	0	0	0	0	1	0	0	0	0	5	12	13	5	4	8
344	Cre08.g381800.t1.1	22 kDa		0	0	0	0	0	0	0	0	0	0	0	0	0	0	0	0	0	0	0	0	2	20	22	22	2	0	0	0	0	0
345	Cre10.g434750.t1.2	60 kDa		0	0	0	0	0	0	0	0	0	0	0	0	12	13	15	2	6	5	0	0	0	0	0	0	0	0	0	0	0	0
346	Cre10.g440450.t1.2	16 kDa		0	0	0	0	0	0	0	0	0	0	0	0	0	0	0	0	0	0	1	1	2	1	1	2	1	3	2	9	8	15
347	Cre16.g673729.t1.1	14 kDa		0	0	0	0	0	0	0	0	0	0	0	0	0	0	0	0	0	0	0	0	0	0	0	1	0	2	1	16	14	25
348	Cre01.g048950.t1.2	55 kDa		0	0	0	0	0	0	0	0	0	0	0	0	16	19	14	3	3	6	0	0	0	0	0	0	0	0	0	0	0	0
349	Cre10.g439400.t1.1	55 kDa		0	0	0	0	0	0	0	0	0	0	0	0	15	12	19	4	7	19	0	0	0	0	0	0	0	0	0	0	0	0
350	Cre10.g422000.t1.2	64 kDa		0	0	0	0	0	0	1	0	0	3	1	5	16	16	24	0	0	0	0	0	0	0	0	0	0	0	0	0	0	0
351	Cre13.g585150.t1.2	26 kDa		0	0	0	0	0	0	0	0	0	0	0	0	0	1	0	0	3	1	5	4	1	18	13	8	0	0	0	0	0	0
352	Cre01.g050100.t1.2	52 kDa		0	0	0	0	0	0	0	0	0	0	0	0	3	8	4	4	15	20	0	1	1	0	0	0	0	0	0	0	0	0
353	Cre02.g086600.t1.2	54 kDa		0	0	0	0	0	0	0	0	0	0	0	1	7	10	4	12	11	17	4	4	3	0	0	0	0	0	0	0	0	0
354	Cre02.g096250.t1.2	52 kDa		0	0	0	0	0	0	0	0	0	0	0	1	8	20	29	0	0	1	0	0	0	0	0	0	0	0	0	0	0	0
355	Cre03.g169400.t1.2	37 kDa		0	0	0	0	0	0	0	0	0	0	0	0	0	0	1	3	4	10	8	11	26	1	0	1	0	0	0	0	0	0
356	Cre06.g250800.t1.1 (+1)	40 kDa		0	0	0	0	0	0	0	1	1	0	1	0	10	12	12	2	8	8	1	2	0	0	1	0	0	0	0	0	0	0
357	Cre06.g253350.t1.2	17 kDa		0	0	0	0	0	0	0	0	0	0	0	0	0	0	0	1	1	0	0	1	2	2	2	2	10	13	5	9	4	5
358	Cre10.g447300.t1.2	50 kDa		0	0	0	0	0	0	0	0	0	0	0	0	23	22	22	0	0	0	0	0	0	0	0	0	0	0	0	0	0	0
359	Cre01.g052000.t1.2	52 kDa		0	0	0	0	0	0	0	0	0	0	0	0	10	10	14	5	8	4	3	5	5	0	0	0	0	0	0	0	0	0
360	Cre03.g178350.t1.1	18 kDa		0	0	0	0	0	0	0	0	0	0	0	0	0	0	0	0	0	0	0	0	0	3	2	1	15	17	20	0	0	0
361	Cre03.g199900.t1.2	23 kDa		0	0	0	0	0	0	0	0	0	0	0	0	0	0	0	0	1	1	3	4	5	11	13	18	0	0	0	0	0	0
362	Cre17.g698000.t1.2	62 kDa		0	0	0	0	0	0	0	0	0	1	0	0	28	19	9	1	1	2	0	1	0	0	0	0	0	0	0	0	0	0
363	Cre12.g533100.t1.1	21 kDa		0	0	0	0	0	0	0	0	0	1	0	0	4	2	4	9	6	5	13	9	9	0	0	0	0	0	0	0	0	0
364	Cre01.g019250.t1.2	43 kDa	TRUE	0	0	0	0	0	0	0	0	0	0	0	0	0	1	2	7	10	32	0	0	0	0	0	0	0	0	0	0	0	0
365	Cre03.g145747.t1.1	44 kDa		0	0	0	0	0	0	0	0	0	0	0	0	0	0	0	7	5	12	0	1	0	0	0	0	0	0	0	0	0	0
366	Cre03.g168450.t1.2	58 kDa		0	0	0	0	0	0	0	0	0	0	0	0	10	7	15	0	4	6	1	2	1	2	2	1	0	1	0	0	0	0
367	Cre11.g467630.t3.1	50 kDa		0	0	0	0	0	0	0	0	0	0	0	1	11	15	10	1	5	17	0	0	0	0	0	0	0	0	0	0	0	0
368	Cre01.g004350.t1.2	97 kDa		0	0	0	0	0	0	0	0	0	1	16	32	0	0	5	2	0	0	0	0	0	0	0	0	0	0	0	0	0	0
369	Cre07.g345500.t1.2	30 kDa		0	0	0	0	0	0	0	0	0	0	0	0	0	1	0	0	1	1	4	9	11	5	9	13	0	0	0	0	0	0
370	Cre08.g367350.t1.2	56 kDa		0	0	0	0	0	0	0	0	0	0	0	0	19	20	17	0	0	0	0	0	0	0	0	0	0	0	0	0	0	0
371	Cre12.g550400.t1.2	11 kDa	TRUE	0	0	0	0	0	0	0	0	0	0	0	0	0	0	0	0	0	0	0	0	1	0	1	0	1	8	1	19	18	18
372	Cre14.g620600.t1.2 (+1)	52 kDa	TRUE	3	1	2	0	0	0	0	0	0	0	0	0	1	0	0	0	0	0	1	1	2	1	1	4	13	12	23	2	1	5
373	Cre16.g672385.t1.1	42 kDa	TRUE	0	0	0	0	0	0	0	0	0	0	0	0	0	1	1	6	12	23	0	0	0	0	0	0	0	0	0	0	0	0
374	Cre07.g326800.t1.1	57 kDa		0	0	0	0	0	0	0	0	0	0	1	2	16	17	21	0	0	1	0	0	0	0	0	0	0	0	0	0	0	0
375	Cre07.g351650.t1.1	22 kDa		0	0	0	0	0	0	0	0	0	0	0	0	0	0	0	0	1	0	0	1	1	8	3	7	2	4	4	0	0	0
376	Cre09.g389089.t1.2	35 kDa		0	0	0	0	0	0	0	0	0	0	0	0	0	0	1	6	7	1	13	16	19	0	0	0	0	0	0	0	0	0
377	Cre09.g410650.t1.2	47 kDa		0	0	0	0	0	0	0	0	0	0	0	0	0	1	2	13	17	31	0	0	0	0	0	0	0	0	0	0	0	0
378	Cre12.g510000.t1.2	51 kDa		0	0	0	0	0	0	0	0	0	0	0	0	4	5	0	9	10	20	0	0	0	0	0	0	0	0	0	0	0	0
379	Cre03.g213537.t1.1	17 kDa		0	0	0	0	0	0	0	0	0	0	0	0	0	0	0	0	0	0	0	0	0	0	0	0	0	10	1	13	16	16
380	Cre10.g461050.t1.2	68 kDa		0	0	0	0	0	0	0	0	0	0	0	6	4	13	30	0	0	0	0	0	0	0	0	0	0	0	0	0	1	0
381	Cre11.g476650.t1.1	120 kDa		0	0	0	0	0	0	5	20	25	0	0	0	0	0	0	0	0	0	0	0	0	0	0	0	0	0	0	0	0	0
382	Cre16.g662200.t1.1	30 kDa		0	0	0	0	0	0	0	0	0	0	0	0	0	0	0	0	0	1	9	10	8	4	7	7	0	0	0	0	0	0
383	Cre07.g325748.t1.1	149 kDa		0	0	0	4	4	11	2	1	10	0	0	0	0	0	0	0	0	0	0	0	0	0	0	0	0	0	0	0	0	0
384	Cre13.g585000.t3.1	46 kDa		0	0	0	0	0	0	0	0	0	1	1	1	11	8	2	16	10	11	2	0	0	0	0	0	0	0	0	0	0	0
385	Cre16.g672750.t1.2	35 kDa		0	0	0	0	0	0	0	0	0	0	0	0	0	2	1	2	7	7	4	11	13	0	4	1	0	0	0	0	0	0
386	Cre01.g044800.t1.2	91 kDa		0	0	0	0	0	0	0	0	0	4	7	12	5	11	10	0	0	0	0	0	0	0	0	0	0	0	0	0	0	0
387	Cre06.g304800.t1.2	98 kDa		0	0	0	0	0	0	3	5	4	4	3	4	2	2	1	2	3	3	3	5	5	0	1	0	2	2	1	0	2	1
388	Cre12.g489750.t1.2	68 kDa		0	0	0	0	0	0	0	0	0	0	1	0	17	21	9	2	3	1	0	0	0	0	0	0	0	0	0	0	0	0
389	Cre12.g517900.t1.1	114 kDa		0	0	0	0	0	0	3	8	19	5	3	11	0	0	0	0	0	0	0	0	0	0	0	0	0	0	0	0	0	0
390	Cre13.g565450.t1.2	58 kDa		0	0	0	0	0	0	0	0	0	1	0	0	3	2	6	10	9	7	0	0	0	0	0	0	0	0	0	0	0	0
391	Cre01.g050150.t1.1	44 kDa		0	0	0	0	0	0	0	0	0	0	0	0	0	0	0	11	10	18	0	2	12	0	0	0	0	0	0	0	0	0
392	Cre03.g199759.t2.1	52 kDa		0	0	0	0	0	0	0	0	0	0	0	0	5	9	9	4	8	12	0	0	0	0	0	0	0	0	0	0	0	0
393	Cre08.g362900.t1.1	29 kDa		0	0	0	0	0	0	0	0	0	0	0	0	0	0	0	0	0	0	0	0	0	17	17	14	0	2	0	1	0	0
394	Cre09.g396252.t1.1	55 kDa		0	0	0	0	0	0	0	0	0	0	0	0	12	18	13	0	0	0	0	0	0	0	0	0	0	0	0	0	0	0
395	Cre10.g430501.t1.1	73 kDa		0	0	0	0	0	0	0	0	0	2	1	9	0	3	2	5	8	4	0	2	0	0	2	0	0	1	0	0	0	0
396	Cre07.g339050.t1.2	33 kDa		0	0	0	0	0	0	0	0	0	0	0	0	0	0	0	2	3	12	3	7	9	3	3	7	1	2	2	0	0	0
397	Cre12.g484200.t1.2	37 kDa		0	0	0	0	0	0	0	0	0	0	0	0	0	2	0	0	3	3	10	14	19	0	0	0	0	0	0	0	0	0
398	Cre13.g603000.t1.2 (+1)	55 kDa		0	0	0	0	0	0	0	0	0	0	0	0	4	4	8	2	6	15	0	0	0	0	0	0	0	0	0	0	0	0
399	Cre17.g699900.t1.2	41 kDa		0	0	0	0	0	0	0	0	0	0	0	0	0	1	0	19	14	21	0	0	1	0	0	0	0	0	0	0	0	0
400	Cre17.g742450.t1.1	23 kDa	TRUE	0	0	0	0	0	0	0	0	0	0	0	0	0	1	1	0	0	0	5	7	5	4	11	12	0	0	1	0	0	0
401	Cre08.g364650.t1.1	36 kDa	TRUE	0	0	0	0	0	0	0	0	0	0	0	0	0	2	0	10	11	20	4	7	8	0	0	0	0	0	0	0	0	0
402	Cre09.g401515.t1.1	41 kDa		0	0	0	0	0	0	0	0	0	0	0	0	0	0	3	1	15	27	0	1	14	0	0	0	0	0	0	0	1	2
403	Cre16.g687294.t1.1	12 kDa		0	0	0	0	0	0	0	0	0	0	0	0	0	0	0	0	0	0	0	1	0	0	2	0	2	7	0	5	7	10
404	Cre02.g101950.t1.2	85 kDa	TRUE	0	0	0	0	0	0	1	7	14	4	7	16	0	1	0	0	0	0	0	1	0	0	0	0	0	0	0	0	0	0
405	Cre02.g141550.t1.2	25 kDa		0	0	0	0	0	0	0	0	0	0	0	0	0	2	0	0	1	0	11	18	19	0	2	0	0	0	0	0	0	0
406	Cre02.g147302.t1.1	45 kDa		0	0	0	0	0	0	0	0	0	0	0	1	0	2	3	12	12	28	0	0	0	0	0	0	0	0	0	0	2	0
407	Cre12.g554850.t1.2	16 kDa		0	0	0	0	0	0	0	0	0	0	0	0	0	0	0	0	0	0	1	0	1	0	1	3	3	7	6	9	6	12
408	Cre03.g189300.t1.1	33 kDa		0	0	0	0	0	0	0	0	0	0	1	0	1	1	2	0	2	1	9	10	16	0	1	0	0	0	0	0	0	0
409	Cre06.g261450.t1.2	20 kDa		0	0	0	0	0	0	0	0	2	1	0	1	2	2	1	1	2	2	1	1	1	10	10	3	2	1	2	0	0	1
410	Cre08.g384750.t1.1	56 kDa	TRUE	0	0	0	0	0	0	0	0	0	1	0	0	13	8	4	17	14	25	0	0	0	0	0	0	0	0	0	0	0	0
411	Cre10.g428200.t1.2	36 kDa		0	0	0	0	0	0	0	0	0	0	0	0	0	0	1	1	1	3	3	2	5	6	8	13	0	1	1	0	2	2
412	Cre16.g663500.t1.2	38 kDa		0	0	0	0	0	0	1	0	0	0	1	2	6	4	9	2	2	3	2	3	2	6	4	4	0	3	0	0	0	0
413	Cre01.g007950.t1.1	44 kDa		0	0	0	0	0	0	0	0	0	0	0	0	8	10	6	6	8	14	0	0	0	0	0	0	0	0	0	0	0	0
414	Cre02.g098450.t1.2	50 kDa		0	0	0	0	0	0	0	0	0	0	0	0	7	6	9	3	4	13	0	0	0	0	0	0	0	0	0	0	0	0
415	Cre03.g145647.t1.1	253 kDa		0	0	0	0	0	0	0	0	4	1	2	3	3	2	5	1	1	1	0	1	3	3	2	0	2	1	0	1	3	0
416	Cre09.g409100.t1.2	31 kDa		0	0	0	0	0	0	0	0	0	0	0	0	0	0	0	0	2	0	9	7	8	6	7	10	0	0	0	0	0	0
417	Cre10.g451950.t1.2	58 kDa		0	0	0	0	0	0	0	0	0	0	0	0	4	10	15	0	0	6	0	0	0	0	0	0	0	0	0	0	0	0
418	Cre12.g533150.t1.1	20 kDa		0	0	0	0	0	0	0	0	0	1	2	0	3	1	0	1	2	3	13	13	10	1	1	1	0	0	0	0	0	0
419	Cre02.g087950.t1.2	104 kDa		0	0	0	0	0	0	2	5	8	2	0	3	0	2	0	0	0	0	4	2	1	0	0	1	0	0	0	0	0	0
420	Cre12.g501200.t1.2	18 kDa		0	0	0	0	0	0	0	0	0	0	0	0	0	0	0	0	0	0	0	1	2	10	8	7	3	5	1	0	0	0
421	Cre13.g606050.t1.2	53 kDa		0	0	0	0	0	0	0	0	0	0	0	0	16	11	14	0	1	5	0	0	0	0	0	0	0	0	0	0	0	0
422	Cre16.g665200.t1.2	50 kDa		0	0	0	0	0	0	0	0	0	0	0	0	3	5	0	14	10	23	0	0	0	0	0	0	0	0	0	0	0	0
423	Cre17.g719000.t1.2	49 kDa		0	0	0	0	0	0	0	0	1	1	0	2	1	2	7	4	4	15	2	2	4	0	0	0	1	1	0	0	0	0
424	Cre02.g102050.t1.1	92 kDa	TRUE	0	0	0	0	0	0	2	0	2	6	3	3	14	11	11	0	0	0	0	0	0	0	0	0	0	0	0	0	0	0
425	Cre02.g142206.t1.1	32 kDa		0	0	0	0	0	0	0	0	0	0	0	0	0	0	0	0	1	0	2	4	10	14	12	11	2	3	0	0	0	0
426	Cre09.g406200.t1.2	61 kDa		0	0	0	0	0	0	0	0	0	1	1	0	17	13	13	0	1	1	0	0	0	0	0	0	0	0	0	0	0	0
427	Cre10.g450350.t1.2	20 kDa		0	0	0	0	0	0	0	0	0	0	0	0	0	1	0	1	0	1	5	5	3	7	8	16	2	1	0	0	0	0
428	Cre13.g573250.t1.2	26 kDa		0	0	0	0	0	0	0	0	0	0	0	0	0	0	0	0	0	1	0	0	0	1	7	26	0	4	7	0	0	0
429	Cre13.g583550.t1.2	32 kDa		0	0	0	0	0	0	0	0	0	0	0	0	0	0	0	0	0	0	0	2	11	0	1	2	2	1	0	3	6	14
430	Cre17.g697650.t1.1	92 kDa		0	0	0	0	0	0	0	0	0	14	13	17	0	0	0	0	0	0	0	0	0	0	0	0	0	0	0	0	0	0
431	Cre17.g709700.t1.2	54 kDa		0	0	0	0	0	0	2	0	3	20	13	13	1	0	0	0	0	0	0	0	0	0	0	0	0	0	0	0	0	0
432	Cre06.g252743.t1.2	9 kDa		0	0	0	0	0	0	0	0	0	0	0	0	0	0	0	0	0	0	1	0	0	1	1	3	0	5	0	15	15	14
433	Cre10.g463370.t1.2	39 kDa		0	0	0	1	0	0	2	1	2	6	5	9	6	7	13	1	0	0	0	0	0	0	0	0	0	0	0	0	0	0
434	Cre11.g479250.t1.2	54 kDa		0	0	0	0	0	0	0	0	0	0	0	0	2	2	15	0	1	4	3	6	8	3	0	0	0	0	0	0	2	0
435	Cre11.g482001.t1.1	114 kDa		0	0	0	0	0	1	1	15	24	0	0	0	1	0	0	0	0	0	0	0	0	0	0	0	0	0	0	0	0	0
436	Cre13.g563150.t1.2	40 kDa		0	0	0	0	0	0	0	0	0	0	0	0	0	0	0	7	6	9	3	7	15	0	0	0	0	0	0	0	0	0
437	Cre13.g603225.t1.1	45 kDa		0	0	0	0	0	0	0	0	0	0	0	2	2	10	23	0	2	13	0	0	0	0	0	0	0	0	0	0	0	0
438	Cre14.g608700.t1.2	64 kDa		0	0	0	0	0	0	0	0	0	7	10	10	2	3	3	0	0	0	0	0	0	0	0	0	0	0	0	0	0	0
439	Cre02.g101400.t1.2	190 kDa		0	0	0	0	0	8	0	0	1	0	0	0	15	6	2	1	1	1	1	2	0	0	0	0	0	0	0	0	0	0
440	Cre17.g696250.t1.1 (+1)	183 kDa		0	0	0	0	0	0	0	0	0	0	0	0	0	0	0	0	2	6	7	11	12	2	4	4	0	0	0	0	0	0
441	Cre01.g047800.t1.1	30 kDa		0	0	0	0	0	0	0	0	0	0	0	0	0	0	0	0	1	0	2	0	0	9	17	13	0	0	0	0	1	3
442	Cre09.g395250.t1.1	50 kDa		0	0	0	0	0	0	0	0	0	0	0	0	0	1	7	4	7	6	3	6	8	1	0	1	0	0	0	0	0	0
443	Cre12.g500650.t1.2	112 kDa		0	0	0	0	0	0	0	0	0	5	6	18	0	1	0	0	0	0	0	0	0	0	0	0	0	0	0	0	0	0
444	Cre03.g169850.t1.2	94 kDa	TRUE	0	0	0	0	0	0	0	0	0	11	10	16	1	2	0	0	0	0	1	0	0	0	0	0	0	0	0	0	0	0
445	Cre03.g189800.t1.2	45 kDa		0	0	0	0	0	0	0	0	0	0	0	0	0	0	1	6	11	24	0	1	5	0	0	0	0	0	0	0	0	0
446	Cre04.g215600.t1.2	25 kDa		0	0	0	0	0	0	0	0	0	0	0	0	0	0	0	1	1	0	7	8	5	4	9	9	0	0	0	0	0	0
447	Cre06.g251450.t1.1	77 kDa		0	0	0	0	0	0	0	0	1	0	2	3	3	12	22	0	0	0	0	0	0	0	0	0	0	0	0	0	0	0
448	Cre06.g304500.t1.2	40 kDa		0	0	0	0	0	0	0	0	0	0	0	0	1	0	1	4	7	16	3	2	12	0	0	0	0	0	0	0	0	0
449	Cre07.g314150.t1.2	63 kDa		0	0	0	0	0	0	0	0	0	0	0	0	0	0	11	6	8	9	0	1	8	0	0	0	0	0	0	0	0	0
450	Cre09.g393136.t1.1	75 kDa	TRUE	0	0	0	0	0	0	0	0	0	0	0	0	0	0	1	0	1	2	14	12	21	0	0	0	0	0	0	0	0	0
451	Cre09.g408851.t1.1	47 kDa	TRUE	0	0	0	0	0	0	0	0	1	1	3	5	13	15	17	0	0	0	0	0	0	0	0	0	0	0	0	0	0	0
452	Cre16.g670800.t1.2	13 kDa		0	0	0	0	0	0	0	0	0	0	0	0	0	0	0	0	0	0	0	0	0	0	0	0	2	6	2	4	6	7
453	Cre17.g705000.t1.2	67 kDa		0	0	0	0	0	0	0	0	0	0	0	0	3	5	11	0	0	0	0	0	0	0	1	0	9	7	2	0	0	0
454	Cre02.g142687.t2.1	21 kDa		0	0	0	0	0	0	0	0	0	0	0	0	0	0	0	0	0	0	0	0	1	0	0	3	7	13	20	0	0	3
455	Cre05.g248100.t1.2	46 kDa		0	0	0	0	0	0	0	0	0	0	0	0	3	3	0	11	8	13	0	0	0	0	0	0	0	0	0	0	0	0
456	Cre07.g326950.t1.1	25 kDa		0	0	0	0	0	0	0	0	0	0	0	0	0	0	0	0	0	0	12	12	13	5	3	4	0	0	0	0	0	0
457	Cre07.g352650.t1.2	54 kDa		0	0	0	0	0	0	0	0	0	0	0	0	0	0	1	0	0	0	0	0	1	0	1	1	3	6	6	5	8	10
458	Cre09.g391023.t1.1	36 kDa		0	0	0	0	0	0	0	0	0	0	0	0	0	0	2	0	5	4	4	13	21	0	0	0	0	0	0	0	0	0
459	Cre12.g530300.t1.2	22 kDa		0	0	0	0	0	0	0	0	0	0	0	0	0	0	0	0	0	0	1	1	0	3	2	2	11	11	11	2	1	2
460	Cre12.g537100.t1.2	142 kDa		0	0	0	0	0	0	1	2	25	0	1	0	1	2	2	0	0	0	0	0	0	0	0	0	0	0	0	0	0	0
461	Cre13.g589450.t1.2 [2]	107 kDa	TRUE	0	0	0	0	0	0	0	0	0	2	5	6	1	0	1	0	0	1	0	2	1	5	5	5	0	2	0	0	1	2
461.1	Cre13.g589450.t1.2	107 kDa	TRUE	0	0	0	0	0	0	0	0	0	2	5	6	1	0	1	0	0	1	0	2	1	5	5	5	0	2	0	0	1	2
461.2	Cre13.g589350.t1.2	119 kDa	TRUE	0	0	0	0	0	0	0	0	0	0	0	0	0	0	0	0	0	0	0	0	0	0	0	0	0	0	0	0	0	0
462	Cre02.g109550.t1.2	40 kDa	TRUE	0	0	0	0	0	0	0	0	0	0	0	1	1	3	2	11	13	11	0	0	0	1	0	0	0	0	0	0	0	0
463	Cre06.g262100.t1.1	52 kDa		0	0	0	0	0	0	0	0	0	0	0	0	19	15	13	0	1	1	0	0	0	0	0	0	0	0	0	0	0	0
464	Cre06.g278086.t1.1	12 kDa		0	0	0	0	0	0	0	0	0	0	0	0	0	0	0	0	0	0	0	0	0	0	0	0	0	3	1	9	11	14
465	Cre06.g286850.t1.1	28 kDa		0	0	0	0	0	0	0	0	0	0	0	0	0	0	1	4	7	2	7	9	15	0	1	0	0	0	0	0	0	0
466	Cre10.g458450.t1.1	18 kDa		0	0	0	0	0	0	0	0	0	0	0	0	0	0	0	0	0	0	0	1	1	1	1	0	10	13	15	0	0	1
467	Cre12.g560300.t1.2 (+2)	31 kDa		0	0	0	0	0	0	0	0	0	0	0	0	0	0	1	0	2	1	8	9	11	4	3	3	0	1	0	0	0	0
468	Cre15.g641600.t1.2	16 kDa		0	0	0	0	0	0	0	0	0	0	0	0	0	0	0	0	0	0	1	2	1	4	3	5	7	8	9	0	0	0
469	Cre17.g721500.t1.2	77 kDa		0	0	0	0	0	0	0	0	0	0	0	1	1	1	7	0	2	2	1	5	6	3	9	9	0	1	0	0	0	0
470	Cre06.g250300.t1.2	481 kDa		0	0	0	0	0	0	0	0	1	1	0	1	1	2	2	0	2	1	1	4	0	1	1	0	0	0	0	0	2	0
471	Cre06.g278236.t1.1	29 kDa		0	0	0	0	0	0	0	0	0	0	0	0	0	0	0	0	0	1	9	6	4	7	9	9	0	0	0	0	0	0
472	Cre07.g325755.t1.1	14 kDa	TRUE	0	0	0	0	0	0	0	0	0	0	0	0	0	0	0	0	0	0	0	0	0	0	0	1	0	4	2	9	8	13
473	Cre09.g407250.t1.2	17 kDa		0	0	0	0	0	0	0	0	0	0	0	0	0	0	0	0	0	0	0	0	0	0	0	0	11	15	9	1	0	1
474	Cre10.g419600.t1.2	20 kDa		0	0	0	0	0	0	0	0	0	0	0	0	0	0	0	0	0	0	2	0	2	10	8	9	5	7	7	0	0	0
475	Cre16.g680700.t1.2	31 kDa		0	0	0	0	0	0	0	0	0	0	0	0	0	1	1	1	1	1	10	9	4	1	1	2	0	0	0	0	1	0
476	Cre17.g697300.t1.1	224 kDa		0	0	0	9	4	1	3	0	1	0	0	0	3	1	0	4	2	2	0	0	0	0	0	0	0	0	0	0	0	0
477	Cre01.g055420.t1.1	54 kDa	TRUE	0	0	0	0	0	0	0	0	0	0	1	0	0	3	7	3	4	10	1	3	3	0	0	0	0	0	0	0	0	0
478	Cre02.g093650.t1.2	15 kDa		0	0	0	0	0	0	0	0	0	0	0	0	0	0	0	0	0	0	0	0	0	0	0	0	2	6	5	5	4	15
479	Cre02.g120100.t1.2 (+1)	21 kDa		0	0	0	0	0	0	0	0	0	0	0	0	0	0	0	0	0	0	0	0	0	0	0	0	1	9	5	3	6	9
480	Cre07.g336200.t1.1	148 kDa		0	0	0	4	8	3	5	2	3	1	0	0	0	0	0	0	0	0	0	0	0	0	0	0	0	0	0	0	0	0
481	Cre15.g636800.t1.1	23 kDa	TRUE	0	0	0	0	0	0	0	0	0	0	0	0	0	0	0	0	1	0	2	2	3	14	13	21	0	2	0	0	0	0
482	Cre16.g691800.t1.1	69 kDa		0	0	0	0	0	0	0	0	0	0	0	0	14	15	17	1	1	1	0	0	0	0	0	0	0	0	0	0	0	0
483	Cre10.g458550.t1.2	17 kDa		0	0	0	0	0	0	0	0	0	0	0	0	0	0	0	0	0	0	0	0	0	0	1	0	1	7	8	5	7	16
484	Cre03.g161400.t1.2	49 kDa		0	0	0	0	0	0	0	0	0	0	0	0	0	0	0	2	2	17	6	7	1	0	2	0	0	0	0	0	1	0
485	Cre03.g176651.t1.1	112 kDa		0	0	0	0	0	0	0	0	0	2	1	1	8	6	10	0	3	0	0	0	0	0	0	0	0	0	0	0	0	0
486	Cre03.g210513.t1.1	47 kDa		0	0	0	0	0	0	0	0	0	0	0	0	1	3	0	13	12	15	0	0	0	0	0	0	0	0	0	0	0	0
487	Cre05.g248500.t1.2	16 kDa		0	0	0	0	0	0	0	0	0	0	0	0	0	0	0	0	0	0	0	0	0	0	1	0	0	6	0	14	13	15
488	Cre06.g271200.t1.2	63 kDa		0	0	0	0	0	0	0	0	0	0	0	0	9	16	14	0	1	0	0	0	0	0	0	0	0	0	0	0	0	0
489	Cre07.g339700.t1.2	31 kDa		0	0	0	0	0	0	0	0	0	0	0	0	0	0	0	0	0	0	3	0	4	4	6	10	0	3	0	0	3	3
490	Cre13.g565650.t1.2	43 kDa		0	0	0	0	0	0	0	0	0	0	0	0	2	2	1	7	5	5	5	7	8	0	0	0	0	0	0	0	0	0
491	Cre13.g607050.t1.2	36 kDa		0	0	0	0	0	0	0	0	0	0	0	0	0	0	2	0	1	2	7	11	20	0	0	0	0	0	0	0	0	0
492	Cre14.g615950.t1.1	116 kDa		0	0	0	0	0	0	1	2	14	3	3	2	2	2	0	0	0	0	0	0	0	0	0	0	0	0	0	0	0	0
493	Cre02.g095087.t1.1	69 kDa		0	0	0	0	0	0	0	0	0	2	2	3	3	4	4	1	0	1	0	0	0	2	1	1	7	3	5	0	0	0
494	Cre02.g095600.t1.2	50 kDa		0	0	0	0	0	0	0	0	0	0	0	0	6	5	6	3	2	4	0	0	0	0	0	0	0	0	0	0	0	0
495	Cre03.g202113.t1.1	41 kDa		0	0	0	0	0	0	0	0	0	0	0	0	0	2	0	6	9	7	4	4	8	0	0	0	0	0	0	0	0	0
496	Cre07.g326100.t1.2	43 kDa		0	0	0	0	0	0	0	0	0	0	0	0	3	2	0	14	10	12	0	0	0	0	0	0	0	0	0	0	0	0
497	Cre16.g672800.t1.2	40 kDa		0	0	0	0	0	0	0	0	0	0	0	0	1	1	2	9	11	18	1	0	4	0	0	0	0	0	0	0	0	0
498	Cre12.g543350.t1.1 [4]	41 kDa	TRUE	0	0	0	0	0	0	0	0	0	0	0	0	0	0	5	0	6	27	0	0	9	0	0	0	0	0	0	0	0	0
498.1	Cre12.g543350.t1.1 (+2)	41 kDa	TRUE	0	0	0	0	0	0	0	0	0	0	0	0	0	0	5	0	5	22	0	0	9	0	0	0	0	0	0	0	0	0
498.2	Cre12.g543400.t1.2	40 kDa	TRUE	0	0	0	0	0	0	0	0	0	0	0	0	0	0	2	0	5	14	0	0	4	0	0	0	0	0	0	0	0	0
499	Cre01.g034400.t1.1	39 kDa		0	0	0	0	0	0	0	0	0	0	0	0	0	0	1	0	1	3	9	12	14	0	0	0	0	0	0	0	0	0
500	Cre01.g049950.t1.1	123 kDa		0	0	0	0	0	0	16	7	17	0	0	0	0	0	0	0	0	0	0	0	0	0	0	0	0	0	0	0	0	0
501	Cre04.g216100.t1.1	25 kDa		0	0	0	0	0	0	0	0	0	0	0	0	0	0	0	0	0	0	0	0	0	12	11	4	0	1	0	0	0	0
502	Cre07.g357350.t1.2	22 kDa		0	0	0	0	0	0	0	0	0	0	0	0	0	0	0	0	0	0	0	1	0	0	0	1	3	8	18	0	0	2
503	Cre16.g683550.t1.2	182 kDa		0	0	0	0	0	0	0	0	1	5	4	2	0	1	0	2	2	1	3	2	4	2	1	0	0	0	0	0	0	0
504	Cre02.g097400.t1.2	18 kDa		0	0	0	0	0	0	0	0	0	0	0	0	0	0	0	0	0	0	0	0	0	14	10	13	1	1	0	0	0	0
505	Cre03.g198850.t1.2	27 kDa		0	0	0	0	0	0	0	0	0	0	0	0	0	0	0	0	1	0	0	0	0	1	1	1	7	8	4	1	0	0
506	Cre09.g414800.t2.1	65 kDa		0	0	0	0	0	0	0	0	0	0	0	0	0	0	0	0	0	0	1	0	1	8	8	7	4	4	3	0	0	0
507	Cre13.g575750.t1.2	45 kDa		0	0	0	0	0	0	0	0	0	0	0	0	9	6	6	5	4	12	0	0	0	0	0	0	0	0	0	0	0	0
508	Cre13.g575800.t1.2	31 kDa		0	0	0	0	0	0	0	0	0	0	0	0	0	0	0	0	0	0	6	16	19	0	0	0	0	0	0	0	0	0
509	Cre17.g723550.t1.2	34 kDa		0	0	0	0	0	0	0	0	0	0	0	0	0	0	0	0	1	2	10	10	10	0	4	4	0	0	0	0	0	0
510	Cre03.g189250.t1.2	24 kDa		0	0	0	0	0	0	0	0	0	0	0	0	0	0	0	0	0	0	0	0	0	10	6	4	10	8	3	0	0	0
511	Cre07.g347150.t1.2	23 kDa		0	0	0	0	0	0	0	0	0	0	0	0	0	0	0	0	0	0	1	1	1	16	11	5	0	0	0	0	0	0
512	Cre11.g467700.t1.1	43 kDa		0	0	0	0	0	0	0	0	0	0	1	0	2	2	2	4	8	11	2	2	2	0	0	0	0	0	0	0	0	0
513	Cre12.g547150.t1.2	29 kDa		0	0	0	0	0	0	0	0	0	0	0	0	0	3	0	10	10	13	1	1	4	0	0	0	0	0	0	0	0	0
514	Cre16.g651550.t1.2	26 kDa		0	0	0	0	0	0	0	0	0	0	0	0	0	0	0	0	0	0	0	0	2	6	6	11	4	5	3	0	0	0
515	Cre17.g700250.t1.2	106 kDa		0	0	0	0	0	0	9	13	13	4	0	0	0	0	0	0	0	0	0	0	0	0	0	0	0	0	0	0	0	0
516	Cre03.g181500.t1.2	66 kDa		0	0	0	0	0	0	0	0	0	0	1	1	11	8	12	0	0	0	0	0	0	0	0	0	0	0	0	0	0	0
517	Cre12.g487100.t1.2	71 kDa		0	0	0	0	0	0	0	0	0	0	0	0	13	13	13	0	0	0	0	0	0	0	0	0	0	0	0	0	0	0
518	Cre01.g047550.t1.2	24 kDa		0	0	0	0	0	0	0	0	0	0	0	0	0	0	0	0	0	0	0	0	0	7	5	4	4	4	1	0	0	0
519	Cre07.g332300.t1.2	124 kDa		0	0	0	0	0	0	0	1	16	0	0	3	0	0	0	0	1	0	1	0	0	2	2	1	0	1	0	1	3	1
520	Cre09.g401050.t1.1	194 kDa		0	0	0	1	0	0	15	7	5	1	0	0	0	0	0	0	0	0	0	0	0	0	0	0	0	0	0	0	0	0
521	Cre12.g558400.t1.1	49 kDa		0	0	0	0	0	0	0	0	0	0	0	0	8	6	6	5	6	7	0	0	0	0	0	0	0	0	0	0	0	0
522	Cre12.g560950.t1.2	13 kDa		0	0	0	0	0	0	0	0	0	0	0	0	0	0	0	0	0	0	0	0	0	0	2	1	0	2	3	9	12	14
523	Cre16.g687300.t1.2	21 kDa		0	0	0	0	0	0	0	0	0	0	0	0	0	0	0	0	0	0	1	1	0	0	0	1	3	8	3	4	4	5
524	Cre01.g055408.t1.1	77 kDa	TRUE	0	0	0	0	0	0	0	0	0	3	8	7	10	14	15	0	0	0	0	0	0	0	0	0	0	0	0	0	0	0
525	Cre02.g092400.t1.1	55 kDa		0	0	0	0	0	0	0	0	0	0	0	0	0	0	0	0	0	1	0	0	0	0	0	0	7	8	8	0	0	0
526	Cre02.g142352.t1.1	92 kDa		0	0	0	0	0	0	9	10	17	0	0	0	0	0	0	0	0	0	0	0	0	0	0	0	0	0	0	0	0	0
527	Cre03.g154550.t1.1	36 kDa		0	0	0	0	0	0	0	0	0	0	0	0	0	0	0	0	0	0	3	4	10	1	2	16	0	0	0	0	0	0
528	Cre03.g194400.t1.2	37 kDa		0	0	0	0	0	0	0	0	0	0	0	0	0	2	0	4	8	3	9	9	7	0	0	0	0	0	0	0	0	0
529	Cre07.g336850.t1.2	27 kDa		0	0	0	0	0	0	0	0	0	0	0	0	0	0	1	9	6	8	4	4	8	0	0	1	0	0	0	0	0	0
530	Cre09.g388467.t1.1	50 kDa		0	0	0	0	0	0	0	0	0	0	0	0	0	1	8	0	3	26	0	0	0	0	0	0	0	0	0	0	0	0
531	Cre13.g563850.t1.1	71 kDa		0	0	0	0	0	0	0	3	0	15	7	5	0	0	0	0	0	0	0	0	0	0	0	0	0	0	0	0	0	0
532	Cre13.g581450.t1.2	43 kDa		0	0	0	0	0	0	0	0	0	0	0	0	0	0	0	6	10	8	1	2	4	0	0	0	0	0	0	0	0	0
533	Cre13.g581650.t1.2	17 kDa		0	0	0	0	0	0	0	0	0	0	0	0	0	0	0	0	0	0	0	0	0	0	0	1	1	7	6	4	7	11
534	Cre17.g728100.t1.2	50 kDa		0	0	0	0	0	0	0	0	0	0	0	0	14	7	14	0	0	0	0	0	0	0	0	0	0	0	0	0	0	0
535	Cre02.g097900.t1.2	47 kDa	TRUE	0	0	0	0	0	0	0	0	0	0	0	0	0	0	0	7	7	17	0	3	6	0	1	0	0	0	0	0	0	0
536	Cre06.g262850.t1.2	28 kDa		0	0	0	0	0	0	0	0	0	0	0	0	0	0	0	0	0	0	3	4	7	5	4	5	3	3	1	0	0	0
537	Cre09.g415800.t1.2	79 kDa		0	0	0	0	0	0	0	0	0	0	0	5	0	4	6	1	6	3	1	4	7	0	0	0	0	0	0	0	0	0
538	Cre14.g627488.t1.1	25 kDa		0	0	0	0	0	0	0	0	0	0	0	1	9	9	14	2	3	6	0	0	0	0	0	0	0	0	0	0	0	0
539	Cre17.g732300.t1.2	55 kDa		0	0	0	0	0	0	0	0	0	0	0	1	1	4	17	1	2	6	0	1	1	0	1	0	0	0	0	0	0	0
540	Cre17.g732802.t1.1	50 kDa		0	0	0	0	0	0	0	0	0	0	0	1	9	11	14	0	0	1	0	0	0	0	0	0	0	0	0	0	0	0
541	Cre02.g077401.t1.1	60 kDa		0	0	0	0	0	0	0	0	0	0	0	0	1	0	2	0	0	2	1	1	0	5	4	3	4	4	5	0	0	0
542	Cre01.g005850.t1.2	21 kDa		0	0	0	0	0	0	0	0	0	0	0	0	0	0	0	0	0	0	0	0	0	7	8	15	0	3	0	0	0	0
543	Cre01.g021251.t1.1	56 kDa	TRUE	0	0	0	0	0	0	0	0	0	0	0	0	1	1	1	4	6	18	0	0	0	0	0	0	0	0	0	0	0	0
544	Cre03.g196550.t1.2	13 kDa		0	0	0	0	0	0	0	0	0	0	0	0	0	0	0	0	0	0	0	0	0	0	1	0	0	1	0	5	16	16
545	Cre08.g360550.t1.1	59 kDa		0	0	0	0	0	0	0	0	0	0	0	0	11	12	6	0	1	0	0	0	0	0	0	0	0	0	0	0	0	0
546	Cre12.g488850.t1.1 (+1)	123 kDa		0	0	0	0	0	0	0	0	0	0	0	0	5	5	6	0	1	3	2	5	2	0	0	0	0	0	0	0	0	0
547	Cre12.g524400.t1.2	39 kDa		0	0	0	0	0	0	0	0	1	1	0	17	0	1	2	0	0	0	0	0	0	0	0	0	0	0	0	1	3	3
548	Cre13.g607450.t1.1	63 kDa		0	0	0	0	0	0	0	0	0	4	6	8	4	6	4	0	0	0	0	0	0	0	0	0	0	0	0	0	0	0
549	Cre15.g643600.t1.2	59 kDa		0	0	0	0	0	0	0	0	0	0	0	0	3	13	18	0	0	0	0	0	0	0	0	0	0	0	0	0	0	0
550	Cre43.g760497.t1.1	29 kDa		0	0	0	0	0	0	0	0	2	0	0	14	0	0	0	0	0	0	0	0	1	1	1	2	3	5	1	2	2	2
551	Cre01.g049000.t1.2	24 kDa		0	0	0	0	0	0	0	0	0	0	0	0	0	0	0	0	0	0	0	0	0	0	0	7	2	6	9	3	5	4
552	Cre03.g146487.t1.1	122 kDa		0	0	0	0	0	0	0	1	5	2	1	7	2	1	1	2	2	1	0	1	1	0	0	0	0	0	0	0	0	0
553	Cre05.g243050.t1.2	20 kDa		0	0	0	0	0	0	0	0	0	0	0	0	0	0	0	0	0	0	0	0	0	0	2	4	3	7	5	1	2	5
554	Cre06.g291600.t1.1 (+1)	48 kDa		0	0	0	0	0	0	0	0	0	0	0	0	16	14	9	0	1	1	0	0	0	0	0	0	0	0	0	0	0	0
555	Cre07.g315750.t1.2	27 kDa		0	0	0	0	0	0	0	0	0	0	0	0	0	0	0	0	0	1	0	2	2	7	5	20	0	0	0	0	0	0
556	Cre10.g424500.t1.2	31 kDa		0	0	0	0	0	0	0	0	0	0	0	0	0	0	0	0	0	1	13	13	16	0	0	0	0	0	0	0	0	0
557	Cre13.g562450.t1.2	114 kDa		0	0	0	0	0	0	2	4	12	2	0	2	0	0	0	0	0	0	0	0	0	0	0	0	0	0	0	0	0	0
558	Cre16.g674800.t1.2	25 kDa		0	0	0	0	0	0	0	0	0	0	0	0	0	0	0	0	0	0	1	1	1	9	6	6	0	0	0	0	0	0
559	Cre17.g711650.t1.2	36 kDa		0	0	0	0	0	0	0	0	0	0	0	0	7	8	9	1	2	5	0	0	0	0	0	0	0	0	0	0	0	0
560	Cre17.g719900.t1.2	131 kDa		0	0	0	0	0	0	0	2	15	0	0	0	0	0	0	0	0	0	1	1	0	0	2	2	0	2	2	0	0	0
561	Cre17.g741200.t1.2	31 kDa		0	0	0	0	0	0	0	0	0	0	0	0	0	0	0	0	0	0	0	1	2	0	0	0	1	4	1	5	10	7
562	Cre04.g221400.t1.2	15 kDa		0	0	0	0	0	0	0	0	0	0	0	0	0	0	0	1	0	0	1	0	1	0	1	1	2	4	3	3	6	8
563	Cre01.g046652.t1.1	27 kDa	TRUE	0	0	0	0	0	0	0	0	0	0	0	0	0	0	0	0	0	3	12	12	13	0	2	1	0	0	0	0	0	0
564	Cre02.g085450.t1.2	41 kDa		0	0	0	0	0	0	0	0	0	0	0	0	0	0	0	0	0	0	3	7	7	0	0	0	0	0	0	0	0	0
565	Cre02.g098150.t1.2	50 kDa		0	0	0	0	0	0	0	0	0	0	0	0	3	3	7	1	3	15	0	0	0	0	0	0	0	0	0	0	0	0
566	Cre02.g142351.t1.1	92 kDa		0	0	0	0	0	0	0	0	0	0	0	0	12	6	11	0	0	0	0	0	0	0	0	0	0	0	0	0	0	0
567	Cre05.g241100.t1.2	16 kDa		0	0	0	0	0	0	0	0	0	0	0	0	0	0	0	0	0	0	0	0	0	0	0	0	0	7	1	4	3	9
568	Cre05.g245158.t1.1 (+1)	77 kDa	TRUE	0	0	0	0	0	0	0	0	0	0	1	1	8	8	2	0	0	0	0	0	0	0	0	0	0	0	0	0	0	0
569	Cre12.g554953.t1.1	29 kDa		0	0	0	0	0	0	0	0	0	0	0	0	0	0	0	0	0	0	0	1	6	1	0	1	1	0	0	0	0	0
570	Cre13.g579550.t1.1	28 kDa		0	0	0	0	0	0	0	0	0	0	0	0	0	0	0	0	0	0	0	0	3	3	4	11	1	4	4	1	2	2
571	Cre19.g751247.t2.1	22 kDa		0	0	0	0	0	0	0	0	0	0	0	0	1	0	0	1	1	0	4	6	4	7	7	6	0	0	0	0	0	0
572	Cre01.g001750.t1.2	60 kDa		0	0	0	0	0	0	0	0	0	0	0	1	0	2	22	0	0	2	0	0	0	0	0	0	0	0	0	0	0	0
573	Cre02.g073700.t2.1	44 kDa		0	0	0	0	0	0	0	0	0	0	0	0	0	0	0	3	7	7	0	2	3	0	0	0	0	0	0	0	0	0
574	Cre02.g092900.t1.2	59 kDa		0	0	0	0	0	0	0	0	0	0	0	0	9	11	14	0	0	1	0	0	0	0	0	0	0	0	0	0	0	0
575	Cre05.g238650.t1.1	58 kDa		0	0	0	0	0	0	1	0	1	0	0	0	0	0	0	0	0	0	0	0	0	1	0	0	4	4	7	0	0	0
576	Cre07.g331750.t1.2	14 kDa		0	0	0	0	0	0	0	0	0	0	0	0	0	0	0	0	0	0	0	0	0	0	1	1	0	4	2	8	11	7
577	Cre10.g451400.t1.1	49 kDa		0	0	0	0	0	0	0	0	0	0	0	0	8	10	11	2	0	0	0	0	0	0	0	0	0	0	0	0	0	0
578	Cre11.g467547.t1.1	83 kDa		0	0	0	0	0	0	0	0	1	4	6	15	0	0	0	0	0	0	1	0	0	0	0	0	0	0	0	0	0	0
579	Cre12.g522600.t1.2	12 kDa		0	0	0	0	0	0	0	0	0	0	0	0	0	0	0	0	0	0	0	0	0	1	2	0	4	4	3	7	6	11
580	Cre12.g554350.t1.2	39 kDa		0	0	0	0	0	0	1	0	0	1	0	1	12	9	8	2	1	4	0	0	0	0	0	0	0	0	0	0	0	0
581	Cre13.g592500.t1.1	61 kDa		0	0	0	0	0	0	0	0	0	0	0	1	6	6	11	1	0	0	1	2	0	1	4	0	0	1	0	0	0	0
582	Cre13.g605650.t1.2	53 kDa		0	0	0	0	0	0	0	0	0	0	0	0	15	13	10	0	0	0	0	0	0	0	0	0	0	0	0	0	0	0
583	Cre16.g679669.t1.1	34 kDa		0	0	0	0	0	0	0	0	0	0	0	0	0	0	0	0	0	0	7	5	8	1	2	5	0	0	0	0	0	0
584	Cre16.g693600.t1.2	39 kDa		2	0	0	6	5	4	4	1	4	0	0	0	0	0	0	0	0	0	0	0	0	0	0	0	0	0	0	0	0	0
585	Cre01.g018850.t1.2	46 kDa		0	0	0	0	0	0	0	0	0	0	0	0	8	9	4	3	2	6	0	0	0	0	0	0	0	0	0	0	0	0
586	Cre02.g113700.t1.2	34 kDa		0	0	0	0	0	0	0	0	0	0	0	0	0	0	0	4	6	6	4	5	10	0	0	0	0	0	0	0	0	0
587	Cre02.g143050.t1.2	11 kDa		0	0	0	0	0	0	0	0	0	0	0	0	0	0	0	0	0	0	1	1	1	0	1	1	5	6	7	5	4	9
588	Cre04.g232602.t1.1	40 kDa		0	0	0	0	0	0	0	0	0	0	0	0	0	0	0	4	4	9	2	1	2	0	0	0	0	0	0	0	0	0
589	Cre05.g236150.t1.1	25 kDa		0	0	0	0	0	0	0	0	0	0	0	0	0	0	0	0	0	0	4	3	6	4	4	7	0	0	0	0	0	0
590	Cre07.g338451.t1.1	42 kDa		0	0	0	0	0	0	0	0	0	0	0	0	0	1	1	8	7	19	0	0	0	0	0	0	0	0	0	0	0	0
591	Cre08.g374800.t1.2	63 kDa		0	0	0	0	0	0	0	1	0	5	9	8	1	1	1	0	0	0	0	0	0	0	0	0	0	0	0	0	0	0
592	Cre11.g467773.t1.1	20 kDa		0	0	0	0	0	0	0	0	0	0	0	0	0	1	0	0	0	0	0	0	0	0	0	0	0	2	2	4	8	8
593	Cre12.g498450.t1.2	63 kDa		0	0	0	0	0	0	0	0	0	7	5	7	2	4	2	0	0	0	0	0	0	0	0	0	0	0	0	0	0	0
594	Cre12.g558100.t1.2	42 kDa		0	0	0	0	0	0	0	0	0	0	0	0	0	0	2	1	4	19	0	0	0	0	0	0	0	0	0	0	0	0
595	Cre14.g619166.t1.1	36 kDa		0	0	0	0	0	0	0	0	0	0	0	0	0	0	0	1	6	1	10	12	19	0	0	0	0	0	0	0	0	0
596	Cre16.g691000.t1.2	24 kDa		0	0	0	0	0	0	0	0	0	0	0	0	0	0	0	0	0	0	0	0	3	0	1	11	1	3	6	0	0	0
597	Cre01.g012600.t1.1	70 kDa		0	0	0	0	0	0	0	0	0	0	0	0	5	11	14	0	0	0	0	0	0	0	0	0	0	0	0	0	0	0
598	Cre03.g190100.t1.1	83 kDa		0	0	0	0	0	0	0	0	0	0	0	4	0	0	0	0	0	0	7	6	3	1	0	0	0	2	0	0	0	0
599	Cre06.g261650.t1.1	21 kDa		0	0	0	0	0	0	0	0	0	0	0	0	0	0	0	0	0	0	0	0	1	9	13	11	0	0	0	0	0	0
600	Cre06.g299650.t1.2	31 kDa		0	0	0	0	0	0	0	0	0	0	0	0	0	0	0	0	0	0	0	0	2	3	5	16	0	1	0	0	0	0
601	Cre07.g330750.t1.1	99 kDa		0	0	0	0	0	0	0	1	6	0	0	1	0	0	3	0	0	3	3	3	10	0	0	4	0	0	0	0	0	0
602	Cre08.g379800.t1.2	245 kDa		0	0	0	5	3	0	3	1	4	2	0	3	0	0	0	0	0	0	0	0	0	0	0	0	0	0	0	0	0	0
603	Cre09.g393700.t1.1	71 kDa	TRUE	0	0	0	0	0	0	0	0	0	0	2	4	13	5	21	0	0	3	0	0	4	0	0	2	0	0	0	0	0	0
604	Cre12.g486100.t1.2	28 kDa		0	0	0	0	0	0	0	0	0	0	0	0	0	0	0	0	0	0	1	0	1	5	3	9	0	1	0	0	1	2
605	Cre12.g520550.t1.2	103 kDa		0	0	0	0	0	0	0	0	0	9	6	6	0	0	0	0	0	0	0	0	0	0	0	0	0	0	0	0	0	0
606	Cre13.g605200.t2.1	77 kDa	TRUE	0	0	0	0	0	0	0	0	2	4	1	4	7	6	11	0	0	0	0	0	0	0	0	0	0	0	0	0	0	0
607	Cre14.g624201.t1.1	41 kDa		0	0	0	0	0	0	0	0	0	0	0	0	0	1	0	9	11	14	1	1	0	0	0	0	0	0	0	0	0	0
608	Cre17.g737050.t1.2	43 kDa		0	0	0	0	0	0	0	0	0	0	0	0	0	0	2	1	4	6	3	2	7	0	0	0	0	0	0	0	0	0
609	Cre09.g386758.t1.1	74 kDa		0	0	0	0	0	0	0	0	0	0	0	0	1	1	0	0	0	0	0	0	0	2	4	3	0	0	0	0	0	0
610	Cre06.g283200.t1.2	37 kDa		0	0	0	0	0	0	0	0	0	0	0	0	0	0	0	8	6	15	0	0	0	0	0	0	0	0	0	0	0	0
611	Cre11.g476200.t1.2	82 kDa		0	0	0	0	0	0	0	0	0	1	0	1	5	4	4	4	7	3	1	1	1	0	0	0	0	0	0	0	0	0
612	Cre12.g495250.t1.1	75 kDa		0	0	0	0	0	0	0	0	1	0	6	21	0	2	6	0	0	0	0	0	0	0	0	0	0	0	0	0	0	0
613	Cre12.g528700.t1.2	31 kDa		0	0	0	0	0	0	0	0	0	0	0	0	0	0	0	0	0	0	0	4	9	0	0	9	0	0	0	0	0	0
614	Cre12.g553678.t1.1	12 kDa		0	0	0	0	0	0	0	0	0	0	0	0	0	0	0	0	0	0	0	0	0	0	0	0	3	3	5	6	3	4
615	Cre15.g636050.t1.2	27 kDa		0	0	0	0	0	0	0	0	0	0	0	0	0	0	0	0	0	0	0	0	0	1	1	0	11	10	6	1	0	1
616	Cre17.g717350.t1.2	66 kDa		0	0	0	0	0	0	0	0	0	10	7	8	4	2	1	0	0	0	0	0	0	0	0	0	0	0	0	0	0	0
617	Cre02.g097550.t1.2	31 kDa		0	0	0	0	0	0	0	0	0	0	0	0	0	0	0	0	3	2	0	6	14	5	4	1	1	0	0	0	0	0
618	Cre05.g242500.t1.2	50 kDa		0	0	0	0	0	0	0	0	0	0	2	1	6	11	9	0	2	0	0	0	0	0	0	0	0	0	0	0	0	0
619	Cre09.g391801.t1.1	102 kDa	TRUE	0	0	0	0	0	0	0	4	3	10	7	7	0	0	0	0	0	0	0	0	0	0	0	0	0	0	0	0	0	0
620	Cre10.g435800.t1.2	45 kDa		0	0	0	0	0	0	0	0	0	0	0	0	0	0	0	9	12	15	0	0	1	0	0	0	0	0	0	0	0	0
621	Cre10.g439900.t1.2	121 kDa	TRUE	0	0	0	7	3	8	0	0	1	0	0	0	0	0	0	0	0	0	0	0	0	0	0	0	0	0	0	0	0	0
622	Cre13.g585100.t1.2	55 kDa		0	0	0	0	0	0	0	0	0	0	0	1	2	1	6	0	0	2	0	0	0	1	2	1	2	2	1	0	0	0
623	Cre17.g726100.t1.2	35 kDa		0	0	0	0	0	0	0	0	0	0	0	0	12	12	13	0	0	0	0	0	0	0	0	0	0	0	0	0	0	0
624	Cre07.g344400.t1.2 [2]	54 kDa	TRUE	0	0	0	0	0	0	0	0	0	0	0	0	1	2	1	6	7	15	0	0	0	0	0	0	0	0	0	0	0	0
624.1	Cre07.g344400.t1.2	54 kDa	TRUE	0	0	0	0	0	0	0	0	0	0	0	0	1	2	1	6	7	15	0	0	0	0	0	0	0	0	0	0	0	0
624.2	Cre07.g344550.t1.2	54 kDa	TRUE	0	0	0	0	0	0	0	0	0	0	0	0	0	1	0	0	0	9	0	0	0	0	0	0	0	0	0	0	0	0
625	Cre01.g047950.t1.1	23 kDa		0	0	0	0	0	0	0	0	0	0	0	0	0	0	0	0	0	0	4	4	2	7	7	7	0	0	0	0	0	0
626	Cre02.g083800.t2.1	41 kDa		0	0	0	0	0	0	0	0	0	0	0	0	0	0	0	0	9	22	0	0	0	0	0	0	0	0	0	0	0	0
627	Cre02.g141200.t1.2	34 kDa		0	0	0	0	0	0	0	0	0	0	0	0	0	0	1	0	2	4	1	2	15	0	0	0	0	0	0	0	0	0
628	Cre03.g145507.t1.1	28 kDa		0	0	0	0	0	0	0	0	0	0	0	0	0	0	0	0	0	0	2	5	7	5	4	10	0	0	0	0	1	0
629	Cre03.g184550.t1.2	34 kDa		0	0	0	0	0	0	0	0	0	0	0	0	0	0	0	0	0	1	3	7	14	0	0	0	0	0	0	0	0	0
630	Cre03.g193700.t1.1	54 kDa		0	0	0	0	0	0	0	0	0	0	0	0	3	4	4	2	4	7	0	0	0	0	0	0	0	0	0	0	0	0
631	Cre03.g194250.t1.2	25 kDa		0	0	0	0	0	0	0	0	0	0	0	0	0	0	0	0	2	1	6	6	8	0	0	0	0	0	0	0	0	0
632	Cre04.g214501.t1.1	81 kDa		0	0	0	0	0	0	0	0	0	2	5	11	4	1	1	0	0	0	0	0	0	0	0	0	0	0	0	0	0	0
633	Cre04.g226550.t1.2	80 kDa		0	0	0	0	0	0	1	0	0	0	0	0	10	6	5	1	0	0	3	0	1	1	0	0	0	0	0	0	0	0
634	Cre05.g230600.t1.1	48 kDa		0	0	0	0	0	0	0	0	0	0	0	0	11	5	2	4	5	6	0	0	0	0	0	0	0	0	0	0	0	0
635	Cre06.g269050.t1.2	91 kDa		0	0	0	0	0	0	0	0	0	0	0	0	0	0	2	0	1	4	3	5	6	1	0	1	0	1	0	0	0	0
636	Cre07.g344150.t1.1	39 kDa		0	0	0	0	0	0	0	0	0	0	0	0	0	1	0	13	10	7	0	0	0	0	0	0	0	0	0	0	0	0
637	Cre08.g360100.t1.2	54 kDa		0	0	0	0	0	0	0	0	0	0	0	0	11	8	13	0	0	0	0	0	0	0	0	0	0	0	0	0	0	0
638	Cre08.g372450.t1.2	22 kDa		0	0	0	0	0	0	0	0	0	0	0	0	0	0	0	0	0	0	0	0	0	0	0	0	0	2	2	2	7	6
639	Cre11.g467524.t1.1	29 kDa		0	0	0	0	0	0	0	0	0	0	0	0	0	0	0	0	0	0	7	7	13	0	0	0	0	0	0	0	0	0
640	Cre12.g548350.t1.2	40 kDa		0	0	0	0	0	0	0	0	0	0	0	0	9	7	7	0	1	0	0	0	0	0	0	0	0	0	0	0	0	0
641	Cre14.g613350.t1.1	37 kDa		0	0	0	0	0	0	0	0	0	0	0	0	0	0	0	1	2	2	4	7	7	0	0	0	0	0	0	0	0	0
642	Cre17.g720450.t1.1	107 kDa		0	0	0	0	0	0	0	0	1	5	7	10	0	1	0	0	1	0	0	0	0	0	0	0	0	0	0	0	0	0
643	Cre02.g079600.t1.2	49 kDa		0	0	0	0	0	0	0	0	0	0	0	0	0	0	0	2	2	25	0	0	5	0	0	0	0	0	0	0	0	1
644	Cre02.g088600.t1.2	65 kDa		0	0	0	0	0	0	0	0	0	0	0	0	5	3	18	0	0	0	0	0	0	0	0	0	0	0	0	0	0	0
645	Cre02.g092600.t1.2	39 kDa		0	0	0	0	0	0	0	0	0	0	0	0	0	0	0	0	0	1	6	9	13	0	0	0	0	0	0	0	0	0
646	Cre03.g144564.t1.1	81 kDa	TRUE	0	0	0	0	0	0	2	1	4	6	3	11	3	1	4	0	0	0	0	0	0	0	0	0	0	0	0	0	0	0
647	Cre03.g164350.t1.1	24 kDa		0	0	0	0	0	0	0	0	0	0	0	0	0	0	0	0	0	0	2	2	1	9	6	9	0	0	0	0	0	0
648	Cre06.g290350.t1.2	19 kDa		0	0	0	0	0	0	0	0	0	0	0	0	0	0	0	0	0	0	0	0	1	7	7	8	0	0	0	0	0	0
649	Cre06.g306850.t1.2	56 kDa		0	0	0	0	0	0	0	0	0	0	0	0	5	7	4	0	5	2	0	1	1	0	0	0	0	0	0	0	0	0
650	Cre10.g435850.t1.2	28 kDa		0	0	0	0	0	0	0	0	0	0	0	0	0	0	0	0	0	0	5	6	6	4	9	8	0	0	0	0	0	0
651	Cre11.g467612.t1.1	45 kDa		0	0	0	0	0	0	0	0	0	0	0	0	0	0	1	4	2	9	1	1	1	0	0	0	0	0	0	0	0	0
652	Cre12.g509050.t1.1	24 kDa		0	0	0	0	0	0	0	0	0	0	0	0	0	0	0	0	0	0	0	0	0	0	0	1	6	9	8	0	0	0
653	Cre12.g522350.t1.2	45 kDa		0	0	0	0	0	0	0	0	0	0	0	0	0	0	0	1	7	8	0	0	0	0	0	0	0	0	0	0	0	0
654	Cre14.g629550.t1.2	40 kDa		0	0	0	0	0	0	0	0	0	0	0	0	3	10	8	0	0	4	0	0	0	0	0	0	0	0	0	0	0	0
655	Cre16.g685500.t1.2 (+1)	40 kDa		0	0	0	0	0	0	0	0	0	1	0	0	3	1	0	7	7	11	0	0	0	0	0	0	0	0	0	0	0	0
656	Cre17.g725350.t1.1 (+1)	65 kDa		0	0	0	0	0	0	0	0	0	0	0	0	12	8	8	0	0	0	3	1	0	0	0	0	0	0	0	0	0	0
657	Cre17.g726000.t1.2	30 kDa		0	0	0	0	0	0	0	0	0	0	0	0	9	10	9	0	0	0	0	0	0	0	0	0	0	0	0	0	0	0
658	Cre16.g662550.t1.2	16 kDa		0	0	0	0	0	0	0	0	0	0	0	0	0	0	0	0	0	0	0	0	0	0	0	0	4	4	6	5	5	9
659	Cre01.g063997.t1.1 (+1)	111 kDa		0	0	0	0	0	0	0	0	0	0	0	0	0	0	0	0	0	0	0	0	0	0	1	2	1	5	4	2	3	2
660	Cre02.g085900.t1.2	36 kDa		0	0	0	0	0	0	0	0	0	0	0	0	0	0	0	0	0	2	3	11	16	0	0	1	0	0	0	0	0	0
661	Cre02.g111300.t1.1	41 kDa	TRUE	0	0	0	0	0	0	0	0	0	0	0	0	0	1	3	2	8	20	2	2	1	0	0	0	0	0	0	0	0	0
662	Cre03.g179860.t1.1	97 kDa		0	0	0	0	0	0	1	5	10	1	0	1	0	0	0	0	0	0	0	0	0	0	0	0	0	0	0	0	0	0
663	Cre04.g215850.t1.2	61 kDa		0	0	0	0	0	0	0	0	0	0	0	0	3	6	6	0	4	4	0	0	0	0	0	0	0	0	0	0	0	0
664	Cre06.g282000.t1.1 (+1)	138 kDa		0	0	0	0	0	0	3	5	21	0	0	0	0	1	0	0	0	0	0	0	2	0	0	0	0	0	0	0	0	0
665	Cre07.g321800.t1.2	25 kDa		0	0	0	0	0	0	0	0	0	0	0	0	0	0	0	0	0	0	3	1	0	7	8	9	0	0	0	0	0	0
666	Cre07.g334350.t1.2	42 kDa		0	0	0	0	0	0	0	0	0	0	0	0	0	0	1	3	8	11	0	0	5	0	0	0	0	0	0	0	0	0
667	Cre08.g380300.t1.1	22 kDa		0	0	0	0	0	0	0	0	0	0	0	0	0	0	0	0	0	0	0	0	0	6	9	11	0	2	1	0	0	0
668	Cre09.g390050.t1.2	17 kDa		0	0	0	0	0	0	0	0	0	0	0	0	0	0	0	0	0	0	0	0	1	3	6	3	8	5	4	0	0	0
669	Cre10.g419550.t1.2 (+1)	30 kDa		0	0	0	0	0	0	0	0	0	0	0	0	0	0	0	0	0	0	0	0	1	7	11	12	0	0	0	0	0	0
670	Cre12.g495300.t1.2	33 kDa		0	0	0	0	0	0	0	0	0	0	0	0	0	0	0	0	0	0	4	7	10	0	0	1	0	0	0	0	0	0
671	Cre12.g519450.t1.1	22 kDa		0	0	0	0	0	0	0	0	0	0	0	0	0	0	0	0	0	0	0	0	0	9	10	8	0	0	0	0	0	0
672	Cre12.g554750.t1.2	11 kDa		0	0	0	0	0	0	0	0	0	0	0	0	0	0	0	0	0	0	0	0	0	0	0	0	1	5	0	7	8	9
673	Cre14.g617600.t1.2	66 kDa		0	0	0	0	0	0	0	0	0	0	0	0	8	11	12	0	0	0	0	0	0	0	0	0	0	0	0	0	0	0
674	Cre16.g673852.t1.1	109 kDa		0	0	0	0	0	0	0	1	3	2	4	18	0	0	0	0	0	0	0	0	0	0	0	0	0	0	0	0	0	0
675	Cre16.g657250.t1.2 [2]	61 kDa	TRUE	0	0	0	0	0	0	0	0	0	0	0	0	11	5	7	0	0	0	0	0	0	0	0	0	0	0	0	0	0	0
675.1	Cre16.g657250.t1.2	61 kDa	TRUE	0	0	0	0	0	0	0	0	0	0	0	0	11	5	7	0	0	0	0	0	0	0	0	0	0	0	0	0	0	0
675.2	Cre16.g657200.t1.1	61 kDa	TRUE	0	0	0	0	0	0	0	0	0	0	0	0	7	2	3	0	0	0	0	0	0	0	0	0	0	0	0	0	0	0
676	Cre02.g082350.t1.1	25 kDa		0	0	0	0	0	0	0	0	0	0	0	0	0	0	0	0	0	0	0	0	0	0	0	0	3	7	4	1	0	0
677	Cre03.g145727.t1.1	44 kDa		0	0	0	0	0	0	0	0	0	0	0	0	2	4	2	2	4	6	0	0	0	0	0	0	0	0	0	0	0	0
678	Cre03.g183400.t1.1	25 kDa		0	0	0	0	0	0	0	0	0	0	0	0	0	0	0	0	0	0	0	1	1	1	0	0	7	9	5	0	0	1
679	Cre03.g200991.t1.1	48 kDa		0	0	0	0	0	0	0	0	0	0	1	0	7	6	7	0	0	1	0	0	0	0	0	0	0	0	0	0	0	0
680	Cre06.g302600.t1.1	67 kDa		0	0	0	0	0	0	0	0	0	0	0	1	2	0	4	4	4	2	3	3	3	0	0	0	0	0	0	0	0	0
681	Cre10.g436500.t1.2	32 kDa		0	0	0	0	0	0	0	0	0	0	0	0	0	0	0	2	5	1	4	4	8	0	0	0	0	0	0	0	0	0
682	Cre12.g560900.t1.2	49 kDa		0	0	0	0	0	0	0	0	0	0	0	0	0	0	1	1	4	16	0	0	0	0	0	0	0	0	0	0	1	0
683	Cre13.g582350.t1.1	52 kDa		0	0	0	0	0	0	0	0	0	0	0	0	10	7	13	1	2	0	0	0	0	0	0	0	0	0	0	0	0	0
684	Cre14.g614300.t1.2	54 kDa		0	0	0	0	0	0	0	0	0	0	0	0	8	6	5	0	1	4	0	0	0	0	0	0	0	0	0	0	0	0
685	Cre14.g627850.t1.2	33 kDa		0	0	0	0	0	0	0	0	0	0	0	0	0	0	0	0	0	0	3	4	5	1	6	4	0	0	0	0	0	0
686	Cre01.g069472.t1.1	67 kDa		0	0	0	0	0	0	0	0	0	1	1	5	5	6	11	0	0	0	0	0	0	0	0	0	0	0	0	0	0	0
687	Cre02.g107750.t1.2	29 kDa		0	0	0	0	0	0	0	0	0	0	0	0	0	0	0	0	0	1	4	9	15	0	0	0	0	0	0	0	0	0
688	Cre03.g158900.t1.2	50 kDa		0	0	0	0	0	0	0	0	0	0	0	0	0	0	0	1	0	0	4	6	7	3	6	2	0	0	0	0	0	0
689	Cre03.g204300.t1.1	50 kDa		0	0	0	0	0	0	0	0	0	0	0	0	0	0	0	7	7	11	0	0	0	0	0	0	0	0	0	0	0	0
690	Cre05.g232600.t1.1	58 kDa		0	0	0	0	0	0	0	0	0	0	0	0	3	4	2	6	2	7	0	0	0	0	0	0	0	0	0	0	1	2
691	Cre05.g233900.t1.2	36 kDa		0	0	0	0	0	0	0	0	0	0	0	0	0	0	0	0	0	0	4	7	12	0	1	2	0	0	0	0	0	0
692	Cre06.g299700.t1.2	24 kDa		0	0	0	0	0	0	0	0	0	0	0	0	0	0	0	0	0	0	3	2	1	4	5	7	0	0	0	0	0	0
693	Cre12.g484150.t1.1 (+1)	79 kDa		0	0	0	0	0	0	0	0	2	5	2	3	4	3	3	0	0	0	0	0	0	0	0	0	0	0	0	0	0	0
694	Cre12.g537000.t1.2	20 kDa		0	0	0	0	0	0	0	0	0	0	0	0	0	0	0	0	0	0	2	0	1	10	4	11	0	0	0	0	0	0
695	Cre15.g643550.t1.2	32 kDa		0	0	0	0	0	0	0	0	0	0	0	0	0	0	0	0	0	0	2	7	18	0	0	0	0	0	0	0	0	0
696	Cre17.g741450.t1.2	62 kDa	TRUE	0	0	0	0	0	0	0	0	0	0	0	1	12	4	15	3	3	8	1	0	1	0	2	0	0	0	0	1	0	1
697	Cre01.g045902.t1.1	58 kDa		0	0	0	0	0	0	0	0	0	0	0	0	13	8	4	0	0	2	0	0	0	0	0	0	0	0	0	0	0	0
698	Cre03.g155850.t1.1	64 kDa		0	0	0	0	0	0	0	0	0	0	0	0	13	7	4	0	1	2	0	0	0	0	0	0	0	0	0	0	0	0
699	Cre03.g182950.t1.2	79 kDa		0	0	0	0	0	0	0	0	0	0	5	2	6	2	6	0	0	0	0	0	0	0	0	0	0	0	0	0	0	0
700	Cre03.g185200.t1.2	44 kDa		0	0	0	0	0	0	0	0	0	0	0	0	0	0	0	4	7	7	1	1	3	0	0	0	0	0	0	0	0	0
701	Cre05.g242000.t1.2	83 kDa		0	0	0	0	0	0	0	0	0	0	0	1	0	1	11	1	2	5	0	0	2	0	1	0	0	0	0	0	2	0
702	Cre06.g298650.t1.2	53 kDa	TRUE	0	0	0	0	0	0	0	0	0	0	0	0	0	0	0	5	8	10	0	0	0	0	1	0	0	0	0	0	0	0
703	Cre12.g545101.t1.1	148 kDa		0	0	0	0	0	0	0	4	12	0	0	0	0	0	0	0	0	0	0	0	0	0	0	0	0	0	0	0	0	0
704	Cre12.g554600.t1.2	38 kDa		0	0	0	0	0	0	0	0	0	0	0	0	0	2	1	7	9	11	0	0	0	0	0	0	0	0	0	0	0	0
705	Cre13.g592450.t1.2	32 kDa		0	0	0	0	0	0	0	0	0	0	0	0	0	0	0	0	0	0	4	7	8	1	1	1	0	0	0	0	0	0
706	Cre16.g670973.t1.1	23 kDa	TRUE	0	0	0	0	0	0	0	0	0	0	0	0	0	0	0	0	0	0	0	0	0	10	9	10	0	0	0	0	0	0
707	Cre01.g066552.t1.1	18 kDa		0	0	0	0	0	0	0	0	0	0	0	0	0	0	0	0	0	0	0	1	0	0	1	2	2	3	6	3	4	8
708	Cre03.g207713.t1.1	83 kDa		0	0	0	0	0	0	0	0	0	0	2	3	1	8	12	0	0	0	0	0	0	0	0	0	0	0	0	0	0	0
709	Cre06.g284700.t1.2	57 kDa		0	0	0	0	0	0	0	0	0	0	0	0	1	11	15	0	0	0	0	0	0	0	0	0	0	0	0	0	0	0
710	Cre06.g293051.t1.1	85 kDa		0	0	0	0	0	0	0	0	0	0	0	0	0	0	0	2	4	11	0	0	0	0	0	0	0	1	0	0	0	0
711	Cre07.g342800.t1.1	41 kDa		0	0	0	0	0	0	0	0	0	0	0	0	0	0	0	0	0	6	0	0	1	0	0	0	0	0	0	0	0	0
712	Cre07.g352550.t1.2	16 kDa		0	0	0	0	0	0	0	0	0	0	0	0	0	0	0	0	0	0	0	0	1	0	0	0	1	2	4	1	8	7
713	Cre08.g385500.t1.2	46 kDa	TRUE	0	0	0	0	0	0	0	0	0	0	0	0	4	5	3	6	10	19	0	0	0	0	0	0	0	0	0	0	0	0
714	Cre12.g542850.t1.2	24 kDa		0	0	0	0	0	0	0	0	0	0	0	0	0	0	0	0	0	0	1	1	2	9	6	4	0	0	0	0	0	0
715	Cre16.g668600.t1.2	35 kDa		0	0	0	0	0	0	0	0	0	0	0	0	0	0	0	1	1	1	7	6	7	2	2	2	1	0	0	0	0	0
716	Cre16.g675650.t1.2	58 kDa		0	0	0	0	0	0	0	0	0	0	0	0	2	6	17	0	0	0	0	0	0	0	0	0	0	0	0	0	0	0
717	Cre16.g685900.t1.2	68 kDa		0	0	0	0	0	0	0	0	0	3	5	8	3	2	2	0	0	0	0	0	0	0	0	0	0	0	0	0	0	0
718	Cre09.g397549.t1.1	94 kDa		0	0	0	0	0	0	0	0	1	1	0	2	4	3	4	2	2	4	0	2	2	1	1	0	0	0	0	0	0	0
719	Cre07.g334150.t1.1	123 kDa		0	1	0	5	3	0	3	3	3	3	0	0	0	1	0	1	0	0	0	0	0	0	0	0	0	0	0	0	0	0
720	Cre09.g400050.t1.1	60 kDa		0	0	0	0	0	0	0	0	0	0	0	0	5	6	7	0	2	4	0	0	0	0	0	0	0	0	0	0	0	0
721	Cre01.g002350.t1.1	62 kDa	TRUE	0	0	0	0	0	0	0	0	0	0	0	0	2	9	14	0	0	0	0	0	0	0	0	0	0	0	0	0	0	0
722	Cre01.g027500.t1.1	17 kDa		0	0	0	0	0	0	0	0	0	0	0	0	0	0	0	0	0	0	0	0	0	0	0	0	6	8	10	0	0	0
723	Cre03.g155200.t1.1	37 kDa		0	0	0	0	0	0	0	0	0	0	0	0	0	0	0	0	6	12	0	1	8	0	0	0	0	0	0	0	0	0
724	Cre07.g324550.t1.1	46 kDa		0	0	0	0	0	0	0	0	0	0	0	0	0	0	1	7	12	7	0	0	0	0	0	0	0	0	0	0	0	0
725	Cre07.g353550.t1.2	21 kDa		0	0	0	0	0	0	0	0	0	0	0	0	0	0	0	0	0	0	1	0	0	3	4	7	1	2	1	0	0	0
726	Cre10.g417500.t1.2	34 kDa	TRUE	0	0	0	0	0	0	0	0	0	0	0	0	0	0	0	1	1	0	3	5	6	0	0	1	0	0	0	1	0	0
727	Cre11.g481500.t1.2	50 kDa		0	0	0	0	0	0	0	0	0	0	0	0	0	1	2	0	0	0	0	0	1	2	8	5	0	1	0	0	0	0
728	Cre16.g668150.t1.2	66 kDa		0	0	0	0	0	0	0	0	3	0	1	15	0	2	1	0	0	0	0	0	0	0	2	0	0	0	0	0	0	0
729	Cre16.g688550.t1.2	24 kDa	TRUE	0	0	0	0	0	0	0	0	0	0	0	0	0	0	0	0	0	0	0	0	0	4	7	12	0	0	0	0	0	0
730	Cre17.g709850.t1.2	43 kDa	TRUE	0	0	0	0	0	0	0	0	0	0	0	0	0	0	0	7	6	15	0	0	0	0	0	0	0	0	0	0	0	0
731	Cre11.g468359.t1.1	75 kDa		0	0	1	0	0	0	0	0	4	0	0	0	0	0	0	0	0	3	0	1	6	1	1	2	0	0	0	0	0	0
732	Cre10.g441200.t1.2	106 kDa		0	0	0	0	0	0	0	0	0	0	0	0	0	0	0	0	0	0	0	1	1	0	3	2	2	2	0	2	1	1
733	Cre01.g032000.t1.1	29 kDa		0	0	0	0	0	0	0	0	0	0	0	0	0	0	0	0	0	0	3	4	1	7	6	7	0	0	0	0	0	0
734	Cre02.g095089.t1.1	21 kDa		0	0	0	0	0	0	0	0	0	0	0	0	0	0	0	0	0	0	0	0	0	5	8	6	0	1	0	0	0	0
735	Cre02.g117550.t1.2	24 kDa		0	0	0	0	0	0	0	0	0	0	0	0	0	0	0	0	0	0	0	2	0	6	5	8	0	0	0	0	0	0
736	Cre03.g176100.t1.2	27 kDa		0	0	0	0	0	0	0	0	0	0	0	0	0	0	0	0	0	2	4	2	6	3	5	3	0	0	0	0	0	0
737	Cre03.g195200.t1.2	40 kDa		0	0	0	0	0	0	0	0	0	0	0	0	0	0	0	0	2	3	0	5	16	0	0	0	0	0	0	0	0	0
738	Cre06.g278125.t1.1	139 kDa	TRUE	0	0	0	0	0	0	0	1	18	0	0	1	0	0	0	0	0	0	0	0	0	0	0	0	0	0	0	0	0	1
739	Cre06.g302850.t1.2	97 kDa		0	0	0	0	0	0	0	0	0	4	3	2	5	4	0	0	0	0	0	0	0	0	0	0	0	0	0	0	0	0
740	Cre07.g315100.t1.2	14 kDa		0	0	0	0	0	0	0	0	0	0	0	0	0	0	0	0	0	0	0	0	0	0	0	0	0	3	0	6	7	8
741	Cre10.g436550.t1.2	32 kDa		0	0	0	0	0	0	0	0	0	0	0	0	0	0	0	0	0	0	0	0	10	0	0	2	0	0	2	0	0	0
742	Cre13.g571450.t2.1	12 kDa		0	0	0	0	0	0	0	0	0	0	0	0	0	0	0	0	0	0	0	0	0	0	0	0	0	2	0	4	7	13
743	Cre13.g578900.t1.2	34 kDa		0	0	0	0	0	0	0	0	0	0	0	0	0	0	0	1	1	1	2	2	6	0	0	0	0	0	0	0	0	0
744	Cre13.g590650.t1.2	57 kDa		0	0	0	0	0	0	0	0	0	0	0	0	5	4	5	2	2	1	0	0	0	0	0	0	0	0	0	0	0	0
745	Cre14.g621751.t1.1	89 kDa		0	0	0	0	0	0	0	0	0	8	7	0	2	1	0	0	0	0	0	0	0	0	0	0	0	0	0	0	0	0
746	Cre16.g657550.t1.1	64 kDa		0	0	0	0	0	0	0	0	0	0	0	0	0	0	0	0	0	0	2	3	3	1	3	3	2	1	1	0	0	0
747	Cre17.g715000.t1.2	35 kDa		0	0	0	0	0	0	0	0	0	0	0	0	0	0	0	7	6	6	2	0	2	0	0	0	0	0	0	0	0	0
748	Cre09.g395800.t1.2	18 kDa		0	0	0	0	0	0	0	0	0	0	0	0	0	0	0	0	0	0	0	0	0	0	1	0	3	5	7	0	0	0
749	Cre17.g730250.t1.1	19 kDa		0	0	0	0	0	0	0	0	0	0	0	0	0	0	0	0	0	0	0	0	0	0	0	0	5	7	4	0	0	0
750	Cre15.g641000.t1.2 (+1)	48 kDa		0	0	0	0	0	0	0	0	0	0	0	0	0	0	4	0	0	0	1	3	5	2	3	4	0	0	0	0	0	0
751	Cre01.g002300.t1.2	18 kDa		0	0	0	0	0	0	0	0	0	0	0	0	0	0	0	0	0	0	0	0	2	0	0	2	0	3	10	0	0	2
752	Cre01.g004000.t1.2	24 kDa		0	0	0	0	0	0	0	0	0	0	0	0	0	0	0	0	0	0	0	0	0	1	5	15	0	0	0	0	0	0
753	Cre01.g004300.t1.2	65 kDa		0	0	0	0	0	0	0	0	0	0	0	0	0	3	17	0	0	0	0	0	0	0	0	0	0	0	0	0	0	0
754	Cre01.g046850.t1.2	21 kDa		0	0	0	0	0	0	0	0	0	0	0	0	0	0	0	0	0	0	0	1	0	6	4	5	0	0	0	0	0	0
755	Cre02.g112600.t1.2	46 kDa		0	0	0	0	0	0	0	0	0	0	0	0	2	2	8	1	1	1	0	0	1	0	0	0	0	0	0	0	0	0
756	Cre02.g142200.t1.2	26 kDa		0	0	0	0	0	0	0	0	0	0	0	0	0	0	0	0	0	0	1	3	3	0	6	7	0	0	0	0	0	0
757	Cre03.g161550.t1.2	111 kDa		0	0	0	0	0	0	0	0	0	1	1	1	3	4	0	0	0	0	1	0	0	2	2	0	0	0	0	0	0	0
758	Cre03.g191150.t1.2	53 kDa		0	0	0	0	0	0	0	0	0	0	0	0	5	6	6	0	1	1	2	2	1	0	0	0	0	1	0	0	0	0
759	Cre04.g218150.t1.2	45 kDa		0	0	0	0	0	0	0	0	0	0	0	0	3	2	2	5	3	5	0	1	1	0	0	0	0	0	0	0	0	1
760	Cre06.g261350.t1.1	15 kDa		0	0	0	0	0	0	0	0	0	0	0	0	0	0	0	0	0	0	0	0	0	0	0	0	2	5	3	3	1	1
761	Cre06.g278169.t1.1	53 kDa		0	0	0	0	0	0	0	0	0	0	0	0	3	7	9	0	0	1	2	1	0	0	0	0	0	0	0	0	0	0
762	Cre06.g307600.t1.2	33 kDa		0	0	0	0	0	0	0	0	0	0	0	0	0	2	0	3	5	3	2	2	1	0	0	0	0	0	0	0	0	0
763	Cre09.g397512.t1.1	45 kDa		0	0	0	0	0	0	0	0	0	0	0	0	5	10	9	0	1	0	0	0	0	0	0	0	0	0	0	0	0	0
764	Cre09.g405400.t1.2	15 kDa		0	0	0	0	0	0	0	0	0	0	0	0	0	0	0	0	0	0	0	0	0	0	0	0	3	7	8	0	0	0
765	Cre11.g468362.t1.1	59 kDa		1	0	0	1	0	0	3	5	6	3	0	1	0	0	0	0	0	0	0	0	0	0	0	0	0	0	0	0	0	0
766	Cre12.g513950.t1.2	51 kDa		0	0	0	0	0	0	0	0	0	0	0	0	0	0	0	3	4	13	0	0	0	0	0	0	0	0	0	0	0	0
767	Cre12.g514750.t1.2	51 kDa		0	0	0	0	0	0	0	0	0	0	0	0	0	0	0	5	2	11	0	0	0	0	0	0	0	0	0	0	0	0
768	Cre16.g673281.t1.1	33 kDa		0	0	0	0	0	0	0	0	0	0	0	0	0	0	0	0	0	0	5	6	13	0	0	0	0	0	0	0	0	0
769	Cre06.g278162.t1.1	47 kDa		1	0	0	2	1	0	5	2	1	5	2	1	0	0	0	1	0	0	2	1	2	0	0	0	0	0	0	0	0	0
770	Cre07.g334800.t2.1	14 kDa		0	0	0	0	0	0	0	0	0	0	0	0	0	0	0	0	0	0	0	0	0	0	0	0	0	2	1	2	3	5
771	Cre08.g362450.t1.2	78 kDa		0	0	0	0	0	0	0	0	0	0	0	0	0	0	1	0	0	0	2	5	4	2	2	0	0	2	0	0	0	0
772	Cre12.g529600.t1.2	204 kDa		0	1	0	0	0	0	0	0	0	0	0	0	0	0	0	0	0	0	2	0	0	0	1	0	0	0	0	0	0	0
773	Cre12.g560150.t1.2 [2]	23 kDa	TRUE	0	0	0	0	0	0	0	0	0	0	0	0	0	0	1	0	0	0	0	0	0	8	9	8	1	1	0	0	0	0
773.1	Cre12.g560150.t1.2	23 kDa	TRUE	0	0	0	0	0	0	0	0	0	0	0	0	0	0	1	0	0	0	0	0	0	8	9	8	1	1	0	0	0	0
773.2	Cre15.g641800.t1.2	20 kDa	TRUE	0	0	0	0	0	0	0	0	0	0	0	0	0	0	0	0	0	0	0	0	0	0	0	0	0	0	0	0	0	0
774	Cre01.g031100.t1.2	37 kDa		0	0	0	0	0	0	0	0	0	0	0	0	0	0	0	0	0	0	1	2	3	0	0	0	4	5	6	1	1	1
775	Cre02.g103050.t1.2	41 kDa		0	0	0	0	0	0	0	0	0	0	0	0	3	3	0	3	2	8	0	0	0	0	0	0	0	0	0	0	0	0
776	Cre06.g278097.t1.1	39 kDa		0	0	0	0	0	0	0	0	0	0	0	0	0	2	1	6	3	3	0	1	1	0	0	0	0	0	0	0	0	0
777	Cre06.g308350.t1.2	35 kDa		0	0	0	0	0	0	0	0	0	0	0	0	0	0	0	1	1	1	4	4	5	0	0	0	0	0	0	0	0	0
778	Cre09.g406050.t1.2	65 kDa		0	0	0	0	0	0	0	0	0	0	0	0	7	7	5	0	0	0	0	0	0	0	0	0	0	0	0	0	0	0
779	Cre10.g423800.t1.1	108 kDa		0	0	0	0	0	0	4	5	9	0	0	0	0	0	0	0	0	0	0	0	0	1	0	0	0	0	0	0	0	0
780	Cre12.g483950.t1.2	35 kDa		0	0	0	0	0	0	0	0	0	0	0	0	0	1	0	0	3	0	5	7	7	0	0	0	0	0	0	0	0	0
781	Cre12.g535650.t1.2	11 kDa		0	0	0	0	0	0	0	0	0	0	0	0	0	0	0	0	0	0	0	0	0	0	0	0	3	8	3	3	4	5
782	Cre12.g541550.t1.2	31 kDa		0	0	0	0	0	0	0	0	0	0	0	0	0	0	0	0	1	13	0	1	2	0	0	0	0	3	0	0	0	1
783	Cre12.g549852.t1.1	27 kDa		0	0	0	0	0	0	0	0	0	0	0	0	0	0	0	0	0	0	4	5	4	1	3	2	0	0	0	0	0	0
784	Cre13.g588100.t1.2	29 kDa		0	0	0	0	0	0	0	0	0	0	0	0	0	0	0	0	0	0	0	0	2	5	6	5	0	0	0	0	0	0
785	Cre17.g704350.t1.2	33 kDa		0	0	0	0	0	0	0	0	0	0	0	0	0	0	0	0	1	0	4	9	12	0	0	0	0	0	0	0	0	0
786	Cre17.g710800.t2.1	51 kDa		0	0	0	0	0	0	0	0	0	0	0	0	1	0	1	0	0	0	3	3	4	2	3	4	0	0	0	0	0	0
787	Cre01.g011300.t1.1	56 kDa		0	0	0	0	0	0	0	0	0	0	0	0	0	0	0	0	0	0	4	0	3	4	1	6	2	1	2	0	0	0
788	Cre02.g098250.t1.2	36 kDa	TRUE	0	0	0	0	0	0	0	0	0	0	0	0	0	1	1	0	2	0	6	4	6	0	1	0	0	0	0	0	0	0
789	Cre06.g269450.t1.2	32 kDa		0	0	0	0	0	0	0	0	0	0	0	0	0	0	0	0	0	0	0	0	0	0	0	0	3	4	1	1	4	3
790	Cre07.g345300.t1.1	52 kDa		0	0	0	0	0	0	0	0	0	0	0	0	2	6	5	0	5	7	0	0	0	0	0	0	0	0	0	0	0	0
791	Cre08.g360050.t2.1	135 kDa		0	0	0	0	0	0	1	4	10	0	0	0	0	0	0	0	0	0	0	0	0	0	0	0	0	0	0	0	0	0
792	Cre09.g400800.t1.2	165 kDa		0	0	0	0	0	0	9	4	9	0	0	0	0	0	0	0	0	0	0	0	0	0	0	0	0	0	0	0	0	0
793	Cre12.g495850.t1.2	28 kDa		0	0	0	0	0	0	0	0	0	0	0	0	0	0	0	0	0	0	1	1	0	6	9	8	0	0	0	0	0	0
794	Cre12.g496200.t1.2	123 kDa		0	0	0	0	0	0	5	7	6	0	0	0	0	0	0	0	0	0	0	0	0	0	0	0	0	0	0	0	0	0
795	Cre12.g502200.t1.2	90 kDa		0	0	0	0	0	0	0	0	0	0	0	0	1	1	0	11	6	4	0	0	0	0	0	0	0	0	0	0	0	0
796	Cre12.g551950.t1.2	18 kDa		0	0	0	0	0	0	0	0	0	0	0	0	0	0	0	0	0	0	0	0	0	0	0	0	0	0	0	6	9	10
797	Cre12.g555550.t1.2	83 kDa		0	0	0	0	0	0	0	0	0	0	0	5	0	0	0	0	3	7	0	0	0	0	0	0	0	0	0	0	0	0
798	Cre16.g673953.t1.1	19 kDa		0	0	0	0	0	0	0	0	0	0	0	0	0	0	0	0	0	0	0	0	0	4	2	6	3	3	1	0	0	0
799	Cre17.g739550.t1.1	41 kDa		0	0	0	0	0	0	0	0	0	0	0	0	0	0	0	3	3	4	2	1	5	0	0	0	0	0	0	0	0	0
800	Cre16.g675637.t1.1	10 kDa		0	0	0	0	0	0	0	0	0	0	0	0	0	0	0	0	0	0	0	0	0	0	0	0	4	4	5	0	0	3
801	Cre07.g341550.t1.2	23 kDa		0	0	0	0	0	0	0	0	0	0	0	0	0	0	0	0	0	1	2	3	6	1	1	3	1	1	0	0	0	0
802	Cre01.g025250.t1.1	42 kDa		0	0	0	0	0	0	0	0	0	0	0	0	0	0	0	1	5	5	0	0	5	0	0	0	0	0	0	0	0	0
803	Cre02.g095133.t1.1	31 kDa		0	0	0	0	0	0	0	0	0	0	0	0	0	0	0	0	2	1	3	4	10	0	0	0	0	0	0	0	0	0
804	Cre02.g141250.t1.2	48 kDa		0	0	0	0	0	0	0	0	0	0	0	0	7	4	8	1	0	0	0	0	0	0	0	0	0	0	0	0	0	0
805	Cre03.g185300.t1.2	53 kDa		0	0	0	0	0	0	0	0	0	0	0	0	3	7	3	0	0	2	0	0	0	0	0	0	0	0	0	0	0	0
806	Cre03.g186000.t1.2	36 kDa		0	0	0	0	0	0	0	0	0	0	0	0	0	0	0	0	2	14	0	0	2	0	0	0	0	0	0	0	0	0
807	Cre03.g204950.t1.2	78 kDa	TRUE	0	0	0	0	0	0	0	0	1	4	4	4	0	0	1	0	0	0	0	0	0	0	0	0	0	0	0	0	0	0
808	Cre06.g278215.t1.1	43 kDa		0	0	0	0	0	0	0	0	0	0	0	0	0	0	0	6	7	9	0	0	0	0	0	0	0	0	0	0	0	0
809	Cre06.g306550.t1.1	92 kDa		0	0	0	0	0	0	0	0	0	0	0	0	0	0	0	0	0	0	3	5	7	3	2	3	0	0	0	0	0	0
810	Cre06.g308850.t1.2	26 kDa		0	0	0	0	0	0	0	0	0	0	0	0	0	0	0	0	0	0	1	3	8	2	2	1	0	0	2	0	0	0
811	Cre11.g467632.t1.1	120 kDa		0	0	0	2	2	0	5	2	4	0	0	0	1	1	0	0	0	0	0	0	0	0	0	0	0	0	0	0	0	0
812	Cre11.g467664.t2.1	48 kDa		0	0	0	0	0	0	0	0	0	0	0	0	4	1	1	3	1	8	0	0	0	0	0	0	0	0	0	0	0	0
813	Cre11.g467785.t1.1	58 kDa		0	0	0	0	0	0	0	0	0	0	0	0	2	6	12	0	0	0	0	0	0	0	0	0	0	0	0	0	0	0
814	Cre12.g498950.t1.2	26 kDa		0	0	0	0	0	0	0	0	0	0	0	0	0	0	0	0	0	0	0	0	0	0	2	3	5	5	5	1	0	0
815	Cre12.g499600.t1.1	55 kDa		0	0	0	0	0	0	0	0	0	0	0	0	3	5	12	0	0	0	0	0	0	0	0	0	0	0	0	0	0	0
816	Cre16.g672041.t1.1	55 kDa		0	0	0	0	0	0	0	0	0	0	0	0	8	5	7	0	0	0	0	0	0	0	0	0	0	0	0	0	0	0
817	Cre16.g690500.t1.2	18 kDa		0	0	0	0	0	0	0	0	0	0	0	0	0	0	0	0	0	0	0	0	0	1	0	0	5	3	8	0	0	0
818	Cre17.g700100.t1.1	12 kDa		0	0	0	0	0	0	0	0	0	0	0	0	0	0	0	0	0	0	0	0	0	0	1	0	1	6	1	3	3	9
819	Cre09.g396100.t1.2	18 kDa		0	0	0	0	0	0	0	0	0	0	0	0	0	0	0	0	0	0	2	3	2	2	5	5	0	0	0	0	0	0
820	Cre08.g363700.t1.1	38 kDa		0	0	0	0	0	0	0	0	0	0	0	0	0	0	0	0	0	0	5	5	4	5	1	5	0	1	0	0	0	0
821	Cre06.g307450.t1.2	90 kDa		0	0	0	0	0	0	0	0	0	0	0	0	0	0	0	0	0	0	0	0	1	3	2	2	1	0	0	1	2	1
822	Cre01.g034050.t1.2	44 kDa		0	0	0	0	0	0	0	0	0	0	0	0	0	0	0	3	2	8	0	0	0	0	0	0	0	0	0	0	0	0
823	Cre01.g035350.t1.2	36 kDa		0	0	0	0	0	0	0	0	0	0	0	0	0	0	0	6	7	4	2	1	2	0	0	0	0	0	0	0	0	0
824	Cre01.g051800.t1.1	47 kDa		0	0	0	0	0	0	0	0	0	0	0	0	0	0	0	6	7	7	0	0	0	0	0	0	0	0	0	0	0	0
825	Cre03.g149250.t1.2	56 kDa		0	0	0	0	0	0	0	0	0	0	0	0	0	1	4	1	2	5	0	0	0	0	0	0	0	1	0	0	0	0
826	Cre03.g156600.t1.2	32 kDa		0	0	0	0	0	0	0	0	0	0	0	0	0	0	0	0	1	0	1	3	2	3	3	4	0	0	0	0	0	0
827	Cre03.g182150.t1.2	28 kDa		0	0	0	0	0	0	0	0	0	0	0	0	0	0	0	0	0	0	0	0	0	5	4	6	1	1	0	0	0	0
828	Cre03.g197750.t1.2	22 kDa		0	0	0	0	0	0	0	0	0	0	0	0	0	0	0	0	0	0	0	0	0	0	0	1	1	5	8	0	0	0
829	Cre05.g242550.t1.2	49 kDa		0	0	0	0	0	0	0	0	0	0	0	0	10	4	2	0	0	0	0	0	0	0	0	0	0	0	0	0	0	0
830	Cre06.g284000.t1.2	61 kDa		0	0	0	0	0	0	0	0	1	6	1	3	1	1	1	0	0	0	0	0	0	0	0	0	0	0	0	0	1	0
831	Cre08.g381450.t1.2 (+1)	54 kDa		0	0	0	0	0	0	0	0	0	0	0	0	0	1	4	1	7	9	0	0	0	0	0	0	0	0	0	0	0	0
832	Cre09.g393450.t1.1	159 kDa	TRUE	7	3	3	16	10	11	11	9	10	0	0	0	0	0	0	0	0	0	0	0	0	0	0	0	0	0	0	0	0	0
833	Cre09.g410250.t1.1	19 kDa		0	0	0	0	0	0	0	0	0	0	0	0	0	0	0	0	0	0	0	1	1	2	4	5	1	1	2	0	0	0
834	Cre10.g418950.t1.1 (+1)	108 kDa		0	0	0	0	0	0	0	0	0	1	0	0	4	4	0	1	0	0	1	2	0	0	0	0	0	0	0	0	0	0
835	Cre10.g422150.t1.1	72 kDa		0	0	0	0	0	0	0	0	0	0	0	0	9	6	7	0	1	0	0	0	0	0	0	0	0	0	0	0	0	0
836	Cre10.g423550.t1.1	42 kDa		0	0	0	0	0	0	0	0	0	0	0	0	0	0	0	5	4	13	0	0	0	0	0	0	0	0	0	0	0	0
837	Cre10.g454150.t1.2	17 kDa		0	0	0	0	0	0	0	0	0	0	0	0	0	0	0	0	0	1	3	3	2	2	4	3	0	0	0	0	0	0
838	Cre11.g467778.t1.1	29 kDa		0	0	0	0	0	0	0	0	0	0	0	0	0	0	0	0	0	1	0	2	10	0	0	5	0	0	0	0	0	0
839	Cre12.g561500.t1.2	31 kDa		0	0	0	0	0	0	0	0	0	0	0	0	0	0	1	0	1	8	0	0	4	0	0	0	0	0	0	0	0	0
840	Cre16.g650600.t1.2	205 kDa		0	0	0	0	0	0	0	0	0	0	0	0	0	0	0	4	3	4	1	3	4	0	0	0	0	0	0	0	0	0
841	Cre16.g675861.t1.1 (+1)	12 kDa		0	0	0	0	0	0	0	0	0	0	0	0	0	0	0	0	0	0	0	0	0	0	1	0	4	5	6	0	0	0
842	Cre16.g678851.t1.1	30 kDa		0	0	0	0	0	0	0	0	0	0	0	0	0	0	0	0	0	0	0	0	0	7	6	4	1	0	0	0	0	0
843	Cre16.g687854.t1.1	62 kDa		6	6	5	0	0	2	0	0	0	0	0	0	0	0	0	0	0	0	0	0	0	0	0	0	0	0	0	0	0	0
844	Cre17.g724200.t1.2	50 kDa		0	0	0	0	0	0	0	0	0	0	0	0	4	10	4	0	0	0	2	0	1	0	0	0	1	0	0	0	0	0
845	Cre18.g748447.t1.1	24 kDa		0	0	0	0	0	0	0	0	0	0	0	0	0	0	0	0	0	0	1	0	0	0	1	1	7	5	6	0	0	0
846	Cre02.g084650.t1.2	141 kDa		0	0	0	0	1	1	1	0	4	1	1	0	0	1	0	0	0	0	0	0	0	0	0	0	0	0	0	0	0	0
847	Cre03.g206850.t1.1	30 kDa		0	0	0	0	0	0	0	0	0	0	0	0	0	0	0	0	1	0	3	4	3	0	0	0	1	0	1	0	0	0
848	Cre09.g387393.t1.1	62 kDa		0	0	0	0	0	0	0	0	0	0	0	0	0	0	3	0	0	1	0	0	0	0	0	0	0	0	0	0	0	0
849	Cre07.g327350.t1.2	20 kDa		0	0	0	0	0	0	0	0	0	0	0	0	0	0	0	0	0	0	0	0	0	0	0	0	4	3	3	3	2	5
850	Cre02.g095101.t1.1	187 kDa		0	0	0	0	0	0	0	0	0	0	0	0	1	1	1	5	4	4	0	0	0	0	0	0	0	0	0	0	0	0
851	Cre03.g143887.t1.1	65 kDa		0	0	0	0	0	0	0	0	0	0	0	0	3	3	13	0	0	0	0	0	0	0	0	0	0	0	0	0	0	0
852	Cre03.g203600.t1.2	47 kDa		0	0	0	0	0	0	0	0	0	0	0	0	2	7	5	0	0	1	0	0	0	0	0	0	0	0	0	0	0	0
853	Cre04.g221350.t1.2	58 kDa		0	0	0	0	0	0	0	0	0	0	0	5	2	1	4	2	2	1	0	0	0	0	0	1	0	0	0	0	0	0
854	Cre06.g278202.t1.1	31 kDa		0	0	0	0	0	0	0	0	0	0	0	0	0	0	0	0	0	1	4	6	8	0	0	0	0	0	0	0	0	0
855	Cre06.g295450.t1.2	45 kDa		0	0	0	0	0	0	0	0	0	0	0	0	0	1	0	0	9	1	0	1	0	0	0	0	0	0	0	0	0	0
856	Cre07.g340450.t1.1	513 kDa		1	10	0	0	0	0	0	0	0	0	0	0	0	0	0	0	0	0	0	0	0	0	0	0	0	0	0	0	0	0
857	Cre10.g441500.t1.2	33 kDa		0	0	0	0	0	0	0	0	0	0	0	0	0	0	0	1	1	1	2	1	7	0	0	0	0	0	0	0	0	0
858	Cre11.g468300.t1.2	22 kDa		0	0	0	0	0	0	0	0	0	0	0	0	0	0	0	0	0	0	0	0	0	5	5	2	0	3	2	0	0	1
859	Cre11.g474800.t1.2	48 kDa		0	0	0	0	0	0	0	0	0	0	0	0	0	0	0	1	5	11	0	0	0	0	0	0	0	0	0	0	0	0
860	Cre12.g520500.t1.1	35 kDa		0	0	0	0	0	0	0	0	0	0	0	0	0	0	0	0	0	0	4	2	6	0	1	2	0	0	0	0	0	0
861	Cre12.g523150.t1.2	17 kDa		0	0	0	0	0	0	0	0	0	0	0	0	0	0	0	0	0	0	0	0	0	0	0	0	1	6	1	0	0	4
862	Cre14.g630750.t1.1	292 kDa		0	0	0	0	0	0	0	0	0	13	3	5	0	0	0	0	0	0	0	0	0	0	0	0	0	0	0	0	0	0
863	Cre16.g648900.t1.1	65 kDa		0	0	0	0	0	0	0	0	0	0	0	0	5	6	9	0	0	0	0	0	0	0	0	0	0	0	0	0	0	0
864	Cre16.g652100.t1.2	55 kDa		0	0	0	0	0	0	0	0	0	0	0	0	0	6	8	0	0	1	0	0	0	0	0	0	0	0	0	0	0	0
865	Cre07.g350500.t1.2	108 kDa		0	0	0	0	0	0	0	0	1	0	0	2	1	1	2	0	0	0	0	2	0	0	0	0	0	0	0	0	0	0
866	Cre10.g444500.t1.2	16 kDa		0	0	0	0	0	0	0	0	0	0	0	0	0	0	0	0	0	0	0	0	0	0	0	0	0	2	0	6	4	6
867	Cre10.g464650.t1.2	27 kDa		0	0	0	0	0	0	0	0	0	0	0	0	0	0	0	0	0	0	0	0	0	4	7	9	0	0	0	0	0	0
868	Cre01.g058886.t1.1	45 kDa		0	0	0	0	0	0	0	0	0	0	0	0	0	0	0	0	7	12	0	0	0	0	0	0	0	0	0	0	0	0
869	Cre02.g081050.t1.2	56 kDa		0	0	0	0	0	0	0	0	0	0	0	0	8	5	6	0	0	2	0	0	0	0	0	0	0	0	0	0	0	0
870	Cre02.g091550.t1.2	25 kDa		0	0	0	0	0	0	0	0	0	0	0	0	0	0	0	0	0	0	0	0	0	3	6	4	0	0	0	0	0	0
871	Cre02.g092150.t1.2	49 kDa		0	0	0	0	0	0	0	0	0	0	0	0	0	0	0	4	6	8	0	0	0	0	0	0	0	0	0	0	0	0
872	Cre02.g107600.t1.2	40 kDa		0	0	0	0	0	0	0	0	0	0	0	0	0	0	0	9	7	8	0	0	0	0	0	0	0	0	0	0	0	0
873	Cre02.g114700.t1.2	20 kDa		0	0	0	0	0	0	0	0	0	0	0	0	0	0	0	0	0	0	1	1	0	8	4	3	0	0	0	0	0	0
874	Cre02.g147500.t1.2	30 kDa		0	0	0	0	0	0	0	0	0	0	0	0	0	0	0	0	0	0	4	3	4	3	4	4	0	0	0	0	0	0
875	Cre05.g237450.t1.2	32 kDa		0	0	0	0	0	0	0	0	0	0	0	0	0	0	0	0	0	0	0	0	4	0	0	0	0	0	0	1	1	6
876	Cre05.g241850.t1.2	44 kDa		0	0	0	0	0	0	0	0	0	0	0	0	0	0	0	0	2	15	0	0	0	0	0	0	0	0	0	0	0	0
877	Cre06.g290150.t1.1	37 kDa		0	0	0	0	0	0	0	0	0	0	0	0	0	1	0	3	4	5	0	0	0	0	0	0	0	0	0	0	0	0
878	Cre07.g328200.t1.2	33 kDa		0	0	0	0	0	0	0	0	0	0	0	0	0	0	0	0	0	0	5	3	2	4	4	3	0	0	0	0	0	0
879	Cre08.g367600.t1.2	35 kDa		0	0	0	0	0	0	0	0	0	0	0	0	0	0	0	0	5	10	0	0	0	0	0	0	0	0	0	0	0	0
880	Cre09.g396700.t1.2	46 kDa	TRUE	0	0	0	0	0	0	0	0	0	0	0	0	0	0	0	5	3	8	0	0	0	0	0	0	0	0	0	0	0	0
881	Cre09.g409901.t1.1	33 kDa		0	0	0	0	0	0	0	0	3	0	0	0	0	0	0	0	0	2	0	2	9	0	0	3	0	0	0	0	0	0
882	Cre11.g477625.t1.1	190 kDa		0	0	0	0	3	9	0	0	0	0	0	0	0	0	0	0	0	0	0	0	0	0	0	0	0	0	0	0	0	0
883	Cre12.g484500.t1.2	19 kDa		0	0	0	0	0	0	0	0	0	0	0	0	0	0	0	0	0	0	0	0	1	5	3	9	1	2	0	0	0	0
884	Cre12.g494400.t1.2	41 kDa		0	0	0	0	0	0	0	0	0	0	0	0	3	2	2	3	3	5	0	0	0	0	0	0	0	0	0	0	0	0
885	Cre16.g674650.t1.2	21 kDa		0	0	0	0	0	0	0	0	0	0	0	0	0	0	0	0	0	0	0	0	0	9	8	4	0	0	0	0	0	0
886	Cre16.g690767.t1.1	42 kDa		0	0	0	0	0	0	0	0	0	0	0	0	0	0	0	0	3	11	0	0	4	0	0	0	0	0	0	0	0	0
887	Cre03.g195500.t1.2 (+1)	41 kDa		0	0	0	0	0	0	0	0	0	0	0	0	1	0	1	1	1	5	0	0	0	0	0	0	0	0	0	0	0	0
888	Cre06.g273550.t1.2	15 kDa		0	0	0	0	0	0	0	0	0	0	0	0	0	0	0	0	0	0	0	0	0	0	0	0	1	2	4	0	0	0
889	Cre07.g330300.t1.2	48 kDa		0	0	0	0	0	0	0	0	0	0	0	0	0	0	0	1	1	3	3	4	1	1	3	0	0	0	0	0	0	0
890	Cre02.g095095.t1.1	104 kDa		0	0	0	0	0	0	1	0	1	1	0	2	3	2	3	0	0	1	1	0	0	0	0	0	0	0	0	0	0	0
891	Cre01.g026450.t1.2	35 kDa		0	0	0	0	0	0	0	0	0	0	0	0	0	0	0	0	1	9	0	1	6	0	1	2	0	0	0	0	0	0
892	Cre01.g047700.t1.2	40 kDa		0	0	0	0	0	0	0	0	0	0	0	0	0	0	0	0	6	9	0	0	1	0	0	0	0	0	0	0	0	0
893	Cre02.g099150.t1.2	34 kDa		0	0	0	0	0	0	0	0	0	0	0	0	0	0	0	0	0	0	3	2	2	2	3	1	0	0	0	0	0	0
894	Cre03.g152150.t1.2	41 kDa		0	0	0	0	0	0	0	0	0	0	0	0	4	8	1	0	4	1	0	0	0	0	0	0	0	0	0	0	0	0
895	Cre03.g184100.t1.1	31 kDa		0	0	0	0	0	0	0	0	0	0	0	0	0	0	0	0	0	0	5	5	10	0	0	0	0	0	0	0	0	0
896	Cre05.g240850.t1.2	70 kDa		0	0	0	0	0	0	0	0	0	0	0	0	5	7	2	0	0	0	0	0	0	0	0	0	0	0	0	0	0	0
897	Cre06.g276700.t1.2	46 kDa		0	0	0	0	0	0	0	0	0	0	0	0	0	0	0	5	5	9	0	0	0	0	0	0	0	0	0	0	0	0
898	Cre06.g311900.t1.2	23 kDa		0	0	0	0	0	0	0	0	0	0	0	0	0	0	0	0	0	0	0	0	0	6	3	2	3	1	1	0	0	0
899	Cre09.g387050.t1.2	49 kDa		0	0	0	0	0	0	0	0	0	0	0	0	0	0	0	6	5	6	0	0	0	0	0	0	0	0	0	0	0	0
900	Cre09.g407600.t1.2	25 kDa		0	0	0	0	0	0	0	0	0	0	0	0	0	0	0	0	0	0	0	0	1	8	6	6	0	0	0	0	0	0
901	Cre10.g466700.t1.1	36 kDa		0	0	0	0	0	0	0	0	0	0	0	0	0	0	0	4	4	3	0	2	2	0	0	0	0	0	0	0	0	0
902	Cre12.g493250.t1.2	81 kDa		0	0	0	0	0	0	0	0	0	0	0	0	0	0	0	0	0	0	3	1	9	0	0	3	0	0	0	0	0	0
903	Cre12.g496700.t1.2	20 kDa		0	0	0	0	0	0	0	0	0	0	0	0	0	0	0	0	0	0	0	0	0	0	0	0	3	4	6	0	0	3
904	Cre14.g618550.t1.2	73 kDa		0	0	0	0	0	0	0	0	0	0	0	0	0	0	1	4	3	1	2	2	6	0	0	0	0	0	0	0	0	0
905	Cre16.g656400.t1.2	53 kDa		0	0	0	0	0	0	0	0	0	0	0	0	0	1	1	3	5	6	0	0	0	0	0	0	0	0	0	0	0	0
906	Cre17.g714300.t1.2	60 kDa		0	0	0	0	0	0	0	0	0	0	0	0	6	5	6	0	0	0	1	0	0	0	0	0	0	0	0	0	0	0
907	Cre03.g177200.t1.2	45 kDa		0	0	0	0	0	0	0	0	0	0	0	0	0	0	0	2	2	3	0	0	0	0	0	0	0	1	0	2	2	2
908	Cre09.g392319.t1.1	101 kDa	TRUE	0	0	0	0	0	0	0	0	0	6	5	1	2	0	0	0	0	0	0	0	0	0	0	0	0	0	0	0	0	0
909	Cre14.g632950.t1.2	243 kDa		0	0	0	0	0	0	0	0	0	3	0	1	3	1	1	0	0	0	0	0	0	0	0	0	0	0	0	0	0	0
910	Cre01.g016528.t1.1	53 kDa		0	0	0	0	0	0	0	0	0	0	0	0	1	3	8	0	0	0	0	0	0	0	0	0	0	0	0	0	0	0
911	Cre01.g030250.t1.2	37 kDa		0	0	0	0	0	0	0	0	0	0	0	0	0	0	0	0	0	0	3	5	9	0	0	0	0	0	0	0	0	0
912	Cre01.g031450.t1.2	62 kDa		4	5	0	0	0	0	0	0	0	0	0	0	0	0	0	0	0	0	0	0	0	0	0	0	0	0	0	0	0	0
913	Cre01.g039750.t1.2	27 kDa		0	0	0	0	0	0	0	0	0	0	0	0	0	0	0	0	0	0	3	1	3	1	4	3	0	0	0	0	0	0
914	Cre02.g143000.t1.2	46 kDa		0	0	0	0	0	0	0	0	0	0	0	0	0	0	0	0	6	10	0	0	0	0	0	0	0	0	0	0	0	0
915	Cre02.g143650.t1.2 (+1)	65 kDa		0	0	0	0	0	0	0	0	0	0	0	0	0	0	0	3	5	6	0	0	0	0	0	0	0	0	0	0	0	0
916	Cre03.g184400.t1.2	15 kDa		0	0	0	0	0	0	0	0	0	0	0	0	0	0	0	0	0	0	0	0	0	0	0	0	0	2	1	3	3	8
917	Cre06.g264550.t1.2	29 kDa		0	0	0	0	0	0	0	0	0	0	0	0	0	0	0	0	0	0	4	4	6	0	0	0	0	0	0	0	0	0
918	Cre06.g288800.t1.2	33 kDa		0	0	0	0	0	0	0	0	0	0	0	0	0	0	0	0	0	1	3	4	7	0	1	0	0	0	0	0	0	0
919	Cre07.g314600.t1.2	31 kDa		0	0	0	0	0	0	0	0	0	0	0	0	0	1	0	0	0	0	4	4	5	0	0	0	0	0	0	0	0	0
920	Cre07.g319320.t1.1 (+1)	45 kDa		0	0	0	0	0	0	0	0	0	0	0	0	0	0	0	3	4	7	0	0	3	0	0	0	0	0	0	0	1	0
921	Cre07.g319550.t1.1	66 kDa		0	0	0	0	0	0	0	0	0	0	2	4	4	3	4	0	0	0	0	0	0	0	0	0	0	0	0	0	0	0
922	Cre07.g335300.t1.2	49 kDa		0	0	0	0	0	0	0	0	0	0	0	0	0	0	1	1	2	10	0	0	0	0	0	0	0	0	0	0	0	0
923	Cre10.g422300.t1.2	21 kDa		0	0	0	0	0	0	0	0	0	0	0	0	0	0	0	0	0	0	0	0	0	0	0	0	5	6	9	0	0	0
924	Cre10.g463350.t1.2	40 kDa		1	0	0	3	3	0	4	3	2	0	0	0	0	0	0	0	0	0	0	0	0	0	0	0	0	0	0	0	0	0
925	Cre12.g486550.t1.2	60 kDa		0	0	0	0	0	0	0	0	0	0	0	0	1	0	5	0	0	0	2	4	3	0	0	0	0	0	0	0	0	0
926	Cre12.g552850.t1.1	54 kDa		0	0	0	0	0	0	0	0	0	0	0	0	0	0	0	0	0	13	0	0	0	0	0	0	0	0	0	0	0	0
927	Cre13.g580500.t1.1 (+1)	25 kDa		0	0	0	0	0	0	0	0	0	0	0	0	0	0	0	0	0	0	0	0	4	1	6	8	0	0	0	0	0	0
928	Cre16.g679800.t1.2	26 kDa		0	0	0	0	0	0	0	0	0	0	0	0	0	0	0	0	0	1	1	3	6	0	2	2	0	0	0	0	0	0
929	Cre02.g079500.t1.1	99 kDa		5	1	0	0	0	0	0	0	1	0	0	0	0	0	0	0	0	0	1	0	0	1	0	0	0	0	0	0	0	0
930	Cre06.g278261.t1.1	38 kDa		0	0	0	0	0	0	0	0	0	0	0	0	0	0	0	6	7	7	0	0	0	0	0	0	0	0	0	0	0	0
931	Cre16.g654600.t1.1	302 kDa		0	0	0	0	0	0	1	0	0	0	0	0	8	2	6	0	0	1	0	0	0	0	0	0	0	0	0	0	0	0
932	Cre03.g174200.t1.1	80 kDa		0	0	0	0	0	0	0	0	1	1	1	4	1	3	2	0	0	0	0	0	0	0	0	0	0	0	0	0	0	0
933	Cre08.g361850.t1.2	26 kDa		0	0	0	0	0	0	0	0	0	0	0	0	0	0	0	0	0	0	0	0	1	3	2	3	4	2	1	0	0	0
934	Cre04.g223800.t1.2	16 kDa		0	0	0	0	0	0	0	0	0	0	0	0	0	0	0	0	0	0	0	0	0	0	0	0	2	3	6	3	2	4
935	Cre06.g310750.t1.2	99 kDa		0	0	0	0	0	0	0	0	0	0	0	0	0	0	0	1	3	0	3	3	2	0	0	0	0	0	0	0	0	0
936	Cre02.g113200.t1.1	55 kDa		0	0	0	0	0	0	0	0	0	0	0	0	0	0	0	2	1	2	1	2	1	0	0	0	4	2	1	1	0	0
937	Cre06.g303200.t1.1	266 kDa		0	1	0	2	0	1	1	0	0	0	0	1	1	0	1	2	2	1	0	0	1	0	0	0	0	0	0	0	0	0
938	Cre01.g008891.t1.2	45 kDa		0	0	0	0	0	0	0	0	0	0	0	0	0	0	0	6	5	7	0	0	0	0	0	0	0	0	0	0	0	0
939	Cre01.g071662.t1.1	69 kDa	TRUE	0	0	0	0	0	0	0	0	0	2	4	4	9	8	10	0	0	0	0	0	0	0	0	0	0	0	0	0	0	0
940	Cre02.g076300.t1.1	38 kDa		0	0	0	0	0	0	0	0	0	0	0	0	0	0	0	3	2	3	1	0	4	0	0	0	0	0	0	0	0	0
941	Cre02.g083900.t1.1 (+1)	171 kDa		0	0	0	0	0	0	3	3	5	1	2	0	0	0	0	0	0	0	0	0	0	0	0	0	0	0	0	0	0	0
942	Cre02.g104900.t1.2	44 kDa		0	0	0	0	0	0	0	0	0	0	0	0	0	0	0	0	0	13	0	0	0	0	0	0	0	0	0	0	0	0
943	Cre03.g180250.t1.2	56 kDa		0	0	0	0	0	0	0	0	0	0	0	0	2	1	7	0	1	0	1	2	2	0	0	0	0	1	0	0	0	0
944	Cre06.g283800.t1.2	101 kDa		0	0	0	0	0	0	0	0	12	0	0	0	0	0	0	0	0	0	0	0	0	0	0	0	0	0	0	0	0	0
945	Cre06.g284900.t1.2 (+1)	24 kDa	TRUE	0	0	0	0	0	0	0	0	0	0	0	0	0	0	0	0	0	0	0	0	0	1	0	13	0	0	2	0	0	0
946	Cre06.g311600.t1.2	44 kDa		0	0	0	0	0	0	0	0	0	0	0	0	0	1	0	5	3	7	0	0	0	0	0	0	0	0	0	0	0	0
947	Cre10.g451000.t1.2	54 kDa		0	0	0	0	0	0	0	0	0	0	0	0	4	5	9	0	0	0	0	0	0	0	0	0	0	0	0	0	0	0
948	Cre10.g456750.t1.2	25 kDa		0	0	0	0	0	0	0	0	0	0	0	0	0	0	0	0	0	0	0	1	8	0	1	2	0	0	0	0	0	0
949	Cre12.g491500.t1.2	48 kDa	TRUE	0	0	0	0	0	0	0	0	0	0	0	0	0	0	1	1	2	7	0	0	0	0	0	0	0	0	0	0	0	0
950	Cre13.g607600.t1.1	56 kDa		0	0	0	0	0	0	0	0	0	0	0	0	3	5	8	0	0	0	0	0	0	0	0	0	0	0	0	0	0	0
951	Cre17.g726750.t1.2	56 kDa		0	0	0	0	0	0	0	0	0	0	0	0	3	3	5	1	1	3	0	0	0	0	0	0	0	0	0	0	0	0
952	Cre11.g478700.t1.2	14 kDa		0	0	0	0	0	0	0	0	0	0	0	0	0	0	0	0	0	0	0	0	0	0	0	0	0	0	0	1	4	11
953	Cre12.g507150.t1.2	32 kDa		0	0	0	0	0	0	0	0	0	0	0	0	0	2	2	1	4	1	1	0	0	1	2	1	0	0	0	0	0	0
954	Cre02.g098850.t1.1	53 kDa		0	0	0	0	0	0	0	0	0	0	0	0	2	2	3	2	2	4	0	2	0	0	0	0	0	0	0	0	0	0
955	Cre01.g028850.t1.2	18 kDa		0	0	0	0	0	0	0	0	0	0	0	0	0	0	0	0	0	0	4	3	1	2	1	0	0	0	0	0	0	0
956	Cre02.g089100.t1.2	56 kDa		0	0	0	0	0	0	0	0	0	0	0	0	0	0	0	0	0	2	1	2	4	0	0	0	0	0	0	0	0	0
957	Cre02.g147900.t1.1 (+3)	65 kDa		0	0	0	0	0	0	0	0	0	0	0	0	2	3	7	0	0	1	0	0	0	0	0	0	0	0	0	0	0	0
958	Cre03.g146067.t1.1	183 kDa		0	0	0	0	0	0	3	1	7	0	0	0	0	0	0	0	0	0	0	0	0	0	0	0	0	0	0	0	0	0
959	Cre03.g158750.t1.1	62 kDa		0	0	0	0	0	0	0	0	0	0	0	0	1	4	9	0	1	0	0	0	0	0	0	0	0	0	0	0	0	0
960	Cre06.g257850.t1.2	40 kDa		0	0	0	0	0	0	0	0	0	0	0	0	0	0	0	3	3	4	2	2	1	0	1	0	0	0	0	0	0	0
961	Cre06.g271050.t1.1	34 kDa		0	0	0	0	0	0	0	0	0	0	0	0	0	0	0	0	0	0	7	5	2	0	0	0	0	0	0	0	0	0
962	Cre06.g279400.t1.2	64 kDa		0	0	0	0	0	0	0	0	0	0	0	0	3	1	1	3	2	6	0	0	0	0	0	0	0	0	0	0	0	0
963	Cre09.g395621.t1.1	44 kDa		0	0	0	0	0	0	0	0	0	0	0	0	0	0	0	0	1	1	1	3	6	0	0	0	0	0	0	0	0	0
964	Cre11.g478800.t1.2	75 kDa		0	0	0	0	0	0	2	3	5	0	0	0	0	0	0	0	0	0	0	0	0	0	0	0	0	0	0	0	0	0
965	Cre12.g513600.t1.2	43 kDa		0	0	0	0	0	0	0	0	0	0	0	0	0	1	7	0	0	2	0	0	0	0	0	0	0	0	0	0	0	0
966	Cre12.g524500.t1.2	50 kDa		0	0	0	0	0	0	0	0	0	0	0	0	0	0	1	1	4	5	0	0	0	0	0	0	0	0	0	0	0	0
967	Cre13.g564050.t1.1	29 kDa		0	0	0	0	0	0	0	0	0	0	0	0	0	0	0	0	0	0	0	0	0	8	6	1	0	0	0	0	0	0
968	Cre13.g580700.t1.1	57 kDa		0	0	0	0	0	0	0	0	0	0	0	0	3	3	3	0	0	0	0	0	0	0	0	0	0	2	0	0	0	0
969	Cre16.g677500.t1.2	24 kDa		0	0	0	0	0	0	0	0	0	0	0	0	0	0	0	0	0	0	4	4	3	0	2	2	0	1	0	0	0	0
970	Cre16.g679781.t1.1	50 kDa		0	0	0	0	0	0	0	0	0	0	0	0	1	4	5	0	0	3	0	0	0	0	0	0	0	0	0	0	0	0
971	Cre17.g708100.t1.2	25 kDa		0	0	0	0	0	0	0	0	0	0	0	0	0	0	0	0	0	0	0	0	0	3	5	5	0	0	0	0	0	0
972	Cre07.g320950.t1.2	27 kDa		0	0	0	0	0	0	0	0	0	0	0	0	0	0	0	0	0	0	2	4	4	0	0	0	2	1	0	0	0	0
973	Cre07.g340900.t1.2	32 kDa		0	0	0	0	0	0	0	0	0	0	0	0	0	0	0	0	0	0	0	1	3	2	4	5	0	0	0	0	0	0
974	Cre06.g280650.t1.2	29 kDa		0	0	0	0	0	0	0	0	0	0	0	0	0	0	0	0	0	0	0	0	0	1	1	1	3	4	0	0	0	0
975	Cre09.g408600.t1.2	29 kDa		0	0	0	0	0	0	0	0	0	0	0	0	0	0	0	0	0	0	0	0	2	1	3	4	0	0	0	0	0	0
976	Cre12.g531900.t1.2	76 kDa		0	0	0	0	0	0	0	0	0	0	0	0	0	0	0	0	0	0	0	0	0	2	2	0	2	1	0	0	0	0
977	Cre08.g375950.t1.1	25 kDa		0	0	0	0	0	0	0	0	0	0	0	0	0	0	0	0	0	0	0	0	0	0	0	0	0	2	3	0	0	0
978	Cre10.g431550.t1.1	44 kDa		0	0	0	0	0	0	0	0	0	0	0	0	0	0	0	0	0	2	0	0	0	0	0	0	0	0	0	0	0	0
979	Cre02.g110350.t1.2 [4]	29 kDa	TRUE	0	0	0	0	0	0	0	0	0	0	0	0	0	0	0	0	0	0	1	0	0	0	0	0	3	3	3	3	3	2
979.1	Cre02.g110350.t1.2	29 kDa	TRUE	0	0	0	0	0	0	0	0	0	0	0	0	0	0	0	0	0	0	1	0	0	0	0	0	2	3	3	3	3	2
979.2	Cre11.g467593.t1.1 (+2)	24 kDa	TRUE	0	0	0	0	0	0	0	0	0	0	0	0	0	0	0	0	0	0	0	0	0	0	0	0	1	0	0	0	1	0
980	Cre01.g010832.t1.1	66 kDa		0	0	0	0	0	0	0	0	0	0	0	0	0	0	0	2	1	0	5	3	1	0	0	0	1	2	0	0	0	0
981	Cre01.g012300.t1.1	28 kDa		0	0	0	0	0	0	0	0	0	0	0	0	0	0	0	0	0	0	0	0	0	4	4	4	0	1	0	0	0	0
982	Cre01.g015000.t1.2	36 kDa		0	0	0	0	0	0	0	0	0	0	0	0	0	0	0	0	0	0	0	4	8	0	0	0	0	0	0	0	0	0
983	Cre02.g079450.t1.1	87 kDa		1	5	3	0	0	0	0	0	0	0	0	0	0	0	0	0	0	0	0	1	3	0	0	1	0	0	0	0	0	0
984	Cre02.g147650.t1.2	47 kDa		0	0	0	0	0	0	0	0	0	0	0	0	0	0	0	0	1	16	0	0	0	0	0	0	0	0	0	0	0	0
985	Cre03.g172000.t1.2	33 kDa		0	0	0	0	0	0	0	0	0	0	0	0	0	0	0	0	0	0	0	2	2	1	4	5	0	0	0	0	0	0
986	Cre06.g282800.t1.2	46 kDa		0	0	0	0	0	0	0	0	0	0	0	0	0	0	0	1	2	8	0	0	0	0	0	0	0	0	0	0	0	0
987	Cre06.g303300.t1.2	42 kDa		0	0	0	0	0	0	0	0	0	0	0	0	0	0	0	2	6	2	0	0	4	0	0	0	0	0	0	0	0	0
988	Cre07.g337300.t1.1	135 kDa		0	0	0	0	0	0	0	0	7	0	0	0	0	0	3	0	0	0	0	0	0	0	0	0	0	0	0	0	0	0
989	Cre08.g358539.t1.1	19 kDa		0	0	0	0	0	0	0	0	0	0	0	0	0	0	0	0	0	0	0	0	0	2	5	3	1	3	0	0	0	0
990	Cre09.g387171.t1.1	35 kDa		0	0	0	0	0	0	0	0	0	0	0	0	0	0	0	0	1	1	1	5	7	0	0	0	0	0	0	0	0	0
991	Cre09.g391949.t1.1	56 kDa		0	0	0	0	0	0	0	0	0	0	0	0	0	0	0	0	0	5	0	0	0	0	0	0	2	4	2	0	1	1
992	Cre09.g409050.t1.2	41 kDa		0	0	0	0	0	0	0	0	0	0	0	0	2	2	3	2	0	4	0	0	0	0	0	0	0	0	0	0	0	0
993	Cre10.g421850.t1.2	20 kDa		0	0	0	0	0	0	0	0	0	0	0	0	0	0	0	0	0	0	0	0	0	4	5	6	1	0	0	0	0	0
994	Cre10.g432000.t1.2	129 kDa		0	0	0	0	0	0	1	1	7	0	0	0	1	0	1	0	0	0	0	0	0	0	0	0	0	0	0	0	0	0
995	Cre10.g440050.t1.2	48 kDa		0	0	0	0	0	0	0	0	0	0	0	0	0	0	0	2	4	5	0	0	0	0	0	0	0	0	0	0	0	0
996	Cre10.g440700.t1.1	32 kDa		0	0	0	0	0	0	0	0	0	0	0	0	0	0	0	0	0	0	0	0	0	0	0	0	0	0	0	2	5	8
997	Cre10.g450450.t1.2	56 kDa		0	0	0	0	0	0	0	0	0	4	1	2	1	0	0	0	0	0	0	0	0	0	0	0	0	0	0	0	0	0
998	Cre11.g475450.t1.2	46 kDa		0	0	0	0	0	0	0	0	0	0	0	0	5	4	3	1	1	1	0	0	0	0	0	0	0	0	0	0	0	0
999	Cre11.g478300.t1.1	34 kDa		0	0	0	0	0	0	0	0	0	0	0	0	0	0	0	2	1	7	0	0	4	0	0	0	0	0	0	0	0	0
1000	Cre12.g508350.t1.2	30 kDa		0	0	0	0	0	0	0	0	0	0	0	0	0	0	0	0	0	0	0	0	0	3	6	7	0	0	0	0	0	0
1001	Cre12.g533550.t1.1	55 kDa		0	0	0	0	0	0	0	0	0	0	0	0	5	3	5	0	0	0	0	0	0	0	0	0	0	0	0	0	0	0
1002	Cre12.g544900.t1.2	29 kDa		0	0	0	0	0	0	0	0	0	0	0	0	0	0	0	3	3	4	1	1	2	1	0	0	1	0	0	0	0	0
1003	Cre12.g553100.t1.1	145 kDa		0	0	0	0	0	0	0	0	0	0	0	0	3	4	3	0	0	0	1	1	1	0	0	0	0	0	0	0	0	0
1004	Cre13.g576400.t1.2	45 kDa		0	0	0	0	0	0	0	0	0	0	0	0	0	0	0	6	4	4	0	0	0	0	0	0	0	0	0	0	0	0
1005	Cre16.g684350.t1.2	31 kDa		0	0	0	0	0	0	0	0	0	0	0	0	0	0	0	0	0	0	3	5	7	0	0	0	0	0	0	0	0	0
1006	Cre12.g510550.t1.2	92 kDa		0	0	0	0	0	0	0	0	0	1	2	3	1	1	0	0	0	0	0	0	0	0	0	0	0	0	0	0	0	0
1007	Cre17.g706800.t1.2	22 kDa		0	0	0	0	0	0	0	0	0	0	0	0	0	0	0	0	0	0	0	0	0	5	4	2	0	0	0	0	0	0
1008	Cre01.g027200.t1.2	20 kDa		0	0	0	0	0	0	0	0	0	0	0	0	0	0	0	0	0	0	0	0	0	1	1	0	3	2	1	0	0	0
1009	Cre12.g531550.t1.2	31 kDa		0	0	0	0	0	0	0	0	0	0	0	0	0	0	0	0	2	0	3	2	3	0	0	1	0	0	0	0	0	0
1010	Cre09.g394701.t1.1	17 kDa		0	0	0	0	0	0	0	0	0	0	0	0	0	0	0	0	0	0	0	0	0	0	0	0	0	1	0	1	4	6
1011	Cre04.g214150.t1.1	37 kDa		0	0	0	0	0	0	0	0	0	0	0	0	0	0	0	1	0	0	2	2	3	1	0	0	0	0	0	0	0	0
1012	Cre16.g696000.t1.2	156 kDa		0	0	0	0	1	0	1	4	0	0	0	0	1	0	0	0	0	0	0	0	0	0	0	0	0	0	0	0	0	0
1013	Cre06.g283300.t1.2	21 kDa		0	0	0	0	0	0	0	0	0	0	0	0	0	0	0	0	0	0	2	2	2	4	6	1	0	0	0	0	0	0
1014	Cre06.g297600.t1.2	19 kDa		0	0	0	0	0	0	0	0	0	0	0	0	0	0	0	0	0	0	0	0	0	4	1	1	2	2	1	0	0	0
1015	Cre12.g500950.t1.2	38 kDa		0	0	0	0	0	0	0	0	0	0	0	0	0	0	0	0	0	1	1	1	2	1	0	5	0	1	0	0	0	0
1016	Cre01.g029750.t1.1	188 kDa		0	0	0	0	0	0	0	2	4	2	1	0	1	2	0	0	0	0	0	0	0	0	0	0	0	0	0	0	0	0
1017	Cre01.g048050.t1.2	41 kDa		0	0	0	0	0	0	0	0	0	0	0	0	0	0	0	4	3	5	0	0	0	0	0	0	0	0	0	0	0	0
1018	Cre02.g073900.t1.1	61 kDa		0	0	0	0	0	0	0	0	0	0	0	0	1	4	7	0	0	0	0	0	0	0	0	0	0	0	0	0	0	0
1019	Cre03.g155750.t1.1	65 kDa		5	5	0	0	0	0	0	0	0	0	0	0	0	0	0	0	0	0	0	0	0	0	0	0	0	0	0	0	0	0
1020	Cre03.g194200.t1.2	40 kDa		0	0	0	0	0	0	0	0	0	0	0	0	0	0	0	0	0	0	0	3	9	0	0	0	0	0	0	0	0	0
1021	Cre03.g196950.t1.2	53 kDa		0	0	0	0	0	0	0	0	0	0	0	0	3	4	3	0	0	0	0	0	0	0	0	0	0	0	0	0	0	0
1022	Cre06.g275650.t1.2	55 kDa		0	0	0	0	0	0	0	0	0	0	0	0	2	4	7	0	0	0	0	0	0	0	0	0	0	0	0	0	0	0
1023	Cre07.g331800.t1.2	42 kDa		0	0	0	0	0	0	0	0	0	0	0	0	0	0	0	4	6	7	0	0	0	0	0	0	0	0	0	0	0	0
1024	Cre07.g334250.t1.1	77 kDa		0	0	0	0	0	0	0	0	0	1	4	5	0	0	1	0	0	0	0	0	0	0	0	0	0	0	0	0	0	0
1025	Cre08.g382800.t1.2	76 kDa		0	0	0	0	0	0	0	0	0	0	0	0	0	3	8	0	0	0	0	0	0	0	0	0	0	0	0	0	0	0
1026	Cre09.g386113.t1.1	127 kDa		0	0	0	0	0	0	3	5	5	0	0	0	0	0	0	0	0	0	0	0	0	0	0	0	0	0	0	0	0	0
1027	Cre09.g389430.t1.1	56 kDa		0	0	0	0	0	0	0	0	0	0	0	0	3	0	2	0	0	0	0	0	0	2	2	0	0	0	0	0	0	0
1028	Cre10.g456000.t1.2	28 kDa	TRUE	0	0	0	0	0	0	0	0	0	0	0	0	0	0	0	0	1	1	5	5	8	2	3	4	0	2	0	0	0	0
1029	Cre11.g468377.t1.1	34 kDa		0	0	0	0	0	0	0	0	0	0	0	0	0	0	0	0	0	0	2	5	9	0	0	0	0	0	0	0	0	0
1030	Cre11.g483200.t1.2	49 kDa		0	0	0	0	0	0	0	0	0	0	0	0	2	4	3	0	0	0	0	0	0	0	0	0	0	0	0	0	0	0
1031	Cre12.g484000.t1.2	49 kDa		0	0	0	0	0	0	0	0	0	0	0	0	0	0	1	0	0	10	0	0	0	0	0	0	0	0	0	0	0	0
1032	Cre12.g560800.t1.2	49 kDa		0	0	0	0	0	0	0	0	0	0	0	0	6	4	5	0	0	0	0	0	0	0	0	0	0	0	0	0	0	0
1033	Cre16.g655650.t1.1	45 kDa		0	0	0	0	0	0	0	0	0	0	0	0	4	5	4	0	1	1	0	0	0	0	0	0	0	0	0	0	0	0
1034	Cre16.g685573.t1.1	46 kDa		0	0	0	0	0	0	0	0	0	0	0	0	0	0	0	3	2	8	0	0	0	0	0	0	0	0	0	0	0	0
1035	Cre16.g692901.t1.1	57 kDa		0	0	0	0	0	0	0	0	0	0	0	0	1	0	7	0	2	0	0	1	2	0	0	0	0	0	0	0	0	0
1036	Cre16.g693601.t1.1	40 kDa		1	0	0	4	3	1	0	0	0	0	0	0	0	0	0	0	0	0	1	0	0	0	0	0	0	0	0	0	0	0
1037	Cre17.g701700.t2.1	45 kDa		0	0	0	0	0	0	0	0	0	0	0	0	0	1	1	0	2	6	0	0	0	0	0	0	0	0	0	0	0	0
1038	Cre17.g734150.t1.1	45 kDa		0	0	0	0	0	0	0	0	0	0	0	0	5	6	4	0	1	0	0	0	0	0	0	0	0	0	0	0	0	0
1039	Cre03.g170450.t1.2	17 kDa		0	0	0	0	0	0	0	0	0	0	0	0	0	0	0	0	0	0	0	0	1	0	0	1	4	2	6	0	0	1
1040	Cre06.g284750.t1.2	63 kDa		0	0	0	0	0	0	0	0	0	2	2	3	0	0	0	0	0	0	0	0	0	0	0	0	0	0	0	0	0	0
1041	Cre10.g433000.t1.1	118 kDa		0	0	0	0	0	0	0	0	0	0	0	0	1	3	0	0	1	1	0	0	0	1	0	0	0	0	0	0	0	0
1042	Cre16.g656950.t1.1 (+1)	483 kDa		0	1	2	0	0	0	0	0	0	0	0	0	0	0	0	0	0	0	0	0	0	0	0	0	0	0	0	0	0	0
1043	Cre06.g268600.t1.2	27 kDa		0	0	0	0	0	0	0	0	0	0	0	0	0	0	0	0	0	0	4	3	4	0	0	2	0	0	0	0	0	3
1044	Cre03.g189450.t1.2	20 kDa		0	0	0	0	0	0	0	0	0	0	0	0	0	0	0	0	0	0	2	3	1	1	2	2	0	0	0	0	0	0
1045	Cre17.g722650.t1.2	16 kDa		0	0	0	0	0	0	0	0	0	0	0	0	0	0	0	0	0	0	0	0	1	0	0	0	2	1	2	1	1	1
1046	Cre01.g016950.t1.2	41 kDa		0	0	0	0	0	0	0	0	0	0	0	0	0	0	0	3	3	4	0	0	0	0	0	0	0	0	0	0	0	0
1047	Cre02.g085650.t1.1	34 kDa		0	0	0	0	0	0	0	0	0	0	0	0	0	0	0	0	1	0	2	5	6	0	0	0	0	0	0	0	0	0
1048	Cre02.g092850.t1.2	22 kDa		0	0	0	0	0	0	0	0	0	0	0	0	0	0	0	0	0	0	0	0	0	4	6	1	0	0	0	0	0	0
1049	Cre02.g099850.t1.1	52 kDa		0	0	0	0	0	0	0	0	0	0	0	0	0	0	0	1	4	4	0	0	2	0	0	0	0	0	0	0	0	0
1050	Cre02.g118850.t1.2	10 kDa		0	0	0	0	0	0	0	0	0	0	0	0	0	0	0	0	0	0	0	0	0	0	0	0	0	0	0	1	7	5
1051	Cre03.g167150.t1.2	61 kDa		0	0	0	0	0	0	0	0	0	0	0	0	0	1	9	0	0	0	0	0	0	0	0	0	0	0	0	0	0	0
1052	Cre04.g217955.t1.1	26 kDa		0	0	0	0	0	0	0	0	0	0	0	0	0	0	0	0	0	0	5	6	4	0	1	0	0	0	0	0	0	0
1053	Cre07.g354200.t1.2	37 kDa		0	0	0	0	0	0	0	0	0	0	0	0	0	0	0	3	4	4	0	1	3	0	0	0	0	0	0	0	0	0
1054	Cre08.g363300.t1.2	44 kDa		0	0	0	0	0	0	0	0	0	0	0	0	0	0	1	0	0	4	0	0	5	0	0	1	0	0	0	0	0	0
1055	Cre09.g388050.t1.2	64 kDa		0	0	0	0	0	0	0	0	0	0	0	0	3	6	6	0	0	0	0	0	0	0	0	0	0	0	0	0	0	0
1056	Cre09.g399250.t1.2	22 kDa		0	0	0	0	0	0	0	0	0	0	0	0	0	0	0	0	0	0	0	0	0	0	0	0	0	0	0	4	3	7
1057	Cre10.g421600.t1.2	70 kDa		0	0	0	0	0	0	0	0	0	0	0	0	2	2	7	0	1	0	0	0	0	0	0	0	0	0	0	0	0	0
1058	Cre12.g527150.t1.1	31 kDa		0	0	0	0	0	0	0	0	0	0	0	0	0	0	0	0	0	0	3	6	4	0	0	0	0	0	0	0	0	0
1059	Cre13.g565800.t1.2	39 kDa		0	0	0	0	0	0	0	0	0	0	0	0	0	0	0	0	3	1	0	0	4	0	0	0	0	0	0	0	0	0
1060	Cre13.g607500.t1.2	75 kDa		0	0	0	0	0	0	0	0	0	6	1	4	1	0	0	0	0	0	0	0	0	0	0	0	0	0	0	0	0	0
1061	Cre14.g620350.t1.2	52 kDa		0	0	0	0	0	0	0	0	0	0	0	0	0	0	0	0	0	3	5	3	0	0	0	0	0	0	0	0	0	0
1062	Cre05.g247600.t1.2	16 kDa		0	0	0	0	0	0	0	0	0	0	0	0	0	0	0	0	0	0	0	0	0	0	0	0	2	2	2	0	0	0
1063	Cre12.g553700.t1.2	24 kDa		0	0	0	0	0	0	0	0	0	0	0	0	0	0	0	0	0	0	0	0	0	2	3	6	0	0	0	0	0	0
1064	Cre13.g570400.t1.2	54 kDa		0	0	0	0	0	0	0	0	0	0	0	0	0	0	0	1	2	3	2	0	1	0	0	0	0	0	0	0	0	0
1065	Cre13.g577500.t1.2 (+1)	30 kDa		0	0	0	0	0	0	0	0	0	0	0	0	0	0	0	0	0	0	0	0	0	0	0	0	3	1	4	2	0	1
1066	Cre02.g141626.t1.1	126 kDa		0	0	0	1	2	2	0	0	1	0	0	0	0	0	0	0	0	0	0	0	0	0	0	0	0	0	0	0	0	0
1067	Cre17.g738950.t1.2	24 kDa		0	0	0	0	0	0	0	0	0	0	0	0	0	0	0	0	0	0	0	0	0	5	7	5	0	0	0	0	0	0
1068	Cre16.g675500.t1.2	18 kDa	TRUE	0	0	0	0	0	0	0	0	0	0	0	0	0	0	0	0	0	0	0	0	0	2	4	3	4	11	6	13	13	19
1069	Cre07.g352400.t1.2	105 kDa		0	0	0	0	0	0	0	1	2	1	0	0	1	0	0	3	2	1	0	0	0	0	0	0	0	0	0	0	0	0
1070	Cre05.g241655.t1.1	18 kDa		0	0	0	0	0	0	0	0	0	0	0	0	0	0	0	0	0	0	0	1	0	0	0	0	2	4	4	0	0	1
1071	Cre10.g446550.t1.2	13 kDa		0	0	0	0	0	0	0	0	0	0	0	0	0	0	0	0	0	0	0	0	0	0	0	0	0	1	0	1	4	4
1072	Cre01.g029000.t1.2	27 kDa		0	0	0	0	0	0	0	0	0	0	0	0	0	0	0	0	0	0	2	4	6	0	0	0	0	0	0	0	0	0
1073	Cre01.g047850.t1.2	45 kDa		0	0	0	0	0	0	0	0	0	0	0	0	0	0	0	4	4	5	0	0	0	0	0	0	0	0	0	0	0	0
1074	Cre02.g085950.t1.2	25 kDa	TRUE	0	0	0	0	0	0	0	0	0	0	0	0	0	0	0	0	0	0	1	5	6	0	0	0	0	0	0	0	0	0
1075	Cre02.g095500.t1.1	75 kDa		0	0	0	0	0	0	0	0	0	3	4	3	1	0	0	0	0	0	0	0	0	0	0	0	0	0	0	0	0	0
1076	Cre03.g144767.t1.1	35 kDa		0	0	0	0	0	0	0	0	0	0	0	0	1	1	0	2	3	3	0	0	0	0	0	0	0	0	0	0	0	0
1077	Cre03.g172550.t1.2	39 kDa		0	0	0	0	0	0	0	0	0	0	0	0	0	0	0	0	3	6	0	0	1	0	0	0	0	0	0	0	0	0
1078	Cre05.g241650.t1.1	94 kDa		0	0	0	0	0	0	0	0	0	3	3	5	0	0	0	0	0	0	0	0	0	0	0	0	0	0	0	0	0	0
1079	Cre06.g259900.t1.2	39 kDa		0	0	0	0	0	0	0	0	0	0	0	0	0	0	0	1	0	1	1	1	7	0	0	0	0	0	0	0	0	0
1080	Cre06.g292500.t1.2 (+2)	30 kDa		0	0	0	0	0	0	0	0	0	0	0	0	0	0	0	0	0	0	0	0	0	0	4	8	0	0	0	0	0	0
1081	Cre06.g294650.t1.2	46 kDa		0	0	0	0	0	0	0	0	0	0	0	0	0	0	0	3	2	5	0	0	0	0	0	0	0	0	0	0	0	0
1082	Cre06.g296400.t1.2	45 kDa		0	0	0	0	0	0	0	0	0	0	0	0	0	0	0	0	2	6	0	0	0	0	0	0	0	0	0	0	0	0
1083	Cre06.g306800.t1.2	24 kDa		0	0	0	0	0	0	0	0	0	0	0	0	0	0	0	0	3	10	0	0	0	0	0	0	0	0	0	0	0	0
1084	Cre07.g331250.t1.1	116 kDa		0	0	0	0	0	0	0	3	3	2	1	1	0	0	0	0	0	0	0	0	0	0	0	0	0	0	0	0	0	0
1085	Cre09.g396600.t1.1	54 kDa		0	0	0	0	0	0	0	0	0	0	0	0	0	0	0	2	5	7	0	0	0	0	0	0	0	0	0	0	0	0
1086	Cre12.g488450.t1.1	48 kDa		4	1	2	3	0	1	0	0	1	0	0	1	0	0	0	0	0	0	0	0	0	0	0	0	0	0	0	0	0	0
1087	Cre12.g551800.t1.2	32 kDa		0	0	0	0	0	0	0	0	0	0	1	0	0	4	0	0	2	3	0	1	0	1	1	0	0	0	0	0	0	0
1088	Cre13.g569350.t1.2	38 kDa		0	0	0	0	0	0	0	0	0	0	0	0	0	0	0	1	1	10	0	0	0	0	0	0	0	0	0	0	0	0
1089	Cre13.g572500.t1.2	45 kDa		0	0	0	0	0	0	0	0	0	0	0	0	3	3	2	1	1	2	0	0	0	0	0	0	0	0	0	0	0	0
1090	Cre16.g665550.t2.1	41 kDa		0	0	0	0	0	0	0	0	0	0	0	0	4	4	1	0	0	0	0	0	0	0	0	0	0	0	0	0	0	0
1091	Cre17.g726050.t1.2	56 kDa		0	0	0	0	0	0	0	0	0	0	0	0	0	0	7	0	0	0	0	0	0	0	0	0	0	0	0	2	2	1
1092	Cre01.g049550.t1.2	55 kDa		0	0	0	0	0	0	0	0	0	0	0	0	0	0	0	0	0	0	0	0	1	4	3	4	0	0	0	0	0	0
1093	Cre13.g563200.t1.1	23 kDa		0	0	0	0	0	0	0	0	0	0	0	0	0	0	0	0	0	0	0	1	1	2	5	3	0	2	0	0	0	0
1094	Cre17.g734400.t1.1	88 kDa		0	0	0	0	0	0	0	0	0	1	1	3	0	0	0	0	0	0	0	0	0	0	0	0	0	0	0	0	0	0
1095	Cre01.g010848.t1.1	27 kDa		0	0	0	0	0	0	0	0	0	0	0	0	0	0	0	0	0	0	1	4	3	0	1	4	0	0	0	0	0	0
1096	Cre06.g280800.t1.2	50 kDa		0	0	0	0	0	0	0	0	0	0	0	0	3	2	2	0	0	0	0	0	0	0	0	0	0	0	0	0	0	0
1097	Cre04.g226850.t1.2	60 kDa		0	0	0	0	0	0	0	0	0	0	0	0	1	0	1	2	2	3	0	0	0	0	0	0	0	0	0	0	0	0
1098	Cre01.g048150.t1.2	30 kDa		0	0	0	0	0	0	0	0	0	0	0	0	0	0	0	0	0	0	3	2	1	0	0	0	1	1	1	0	0	0
1099	Cre06.g291650.t1.2	12 kDa		0	0	0	0	0	0	0	0	0	0	0	0	0	0	0	0	0	0	0	0	0	0	0	0	0	1	1	2	1	6
1100	Cre08.g366150.t1.1	175 kDa		0	0	0	0	0	0	0	0	0	0	0	0	0	0	0	0	0	0	2	2	2	0	1	0	0	0	0	0	0	0
1101	Cre11.g467689.t1.1	22 kDa		0	0	0	0	0	0	0	0	0	0	0	0	0	0	0	0	0	0	0	0	0	0	0	0	0	1	0	3	5	5
1102	Cre03.g180450.t1.2 [2]	70 kDa	TRUE	0	0	0	0	0	0	0	0	0	0	1	0	4	8	3	1	1	0	0	0	0	0	0	0	0	0	0	0	0	0
1102.1	Cre03.g180450.t1.2	70 kDa	TRUE	0	0	0	0	0	0	0	0	0	0	1	0	3	7	2	1	1	0	0	0	0	0	0	0	0	0	0	0	0	0
1102.2	Cre03.g180550.t1.2	63 kDa	TRUE	0	0	0	0	0	0	0	0	0	0	1	0	4	5	3	0	0	0	0	0	0	0	0	0	0	0	0	0	0	0
1103	Cre02.g097250.t1.1	119 kDa		0	0	0	0	0	0	2	2	6	0	0	0	0	0	0	0	0	0	0	0	0	0	0	0	0	0	0	0	0	0
1104	Cre02.g101150.t1.2 (+1)	91 kDa		0	0	0	0	0	0	0	1	8	1	1	1	0	0	0	0	0	0	0	0	0	0	0	0	0	0	0	0	0	0
1105	Cre03.g167250.t1.2	52 kDa		0	0	0	0	0	0	0	0	0	0	0	0	0	0	0	2	3	8	0	0	0	0	0	0	0	0	0	0	0	0
1106	Cre03.g188800.t1.1	59 kDa		0	0	0	0	0	0	0	0	0	0	0	0	3	2	0	0	0	0	0	0	0	0	0	0	0	0	0	0	0	0
1107	Cre03.g201400.t1.2	124 kDa		0	0	0	0	0	0	0	1	1	2	1	2	0	1	1	0	0	0	0	0	0	0	0	0	0	0	0	0	0	0
1108	Cre06.g273700.t1.2	43 kDa		0	0	0	0	0	0	0	0	0	0	0	0	0	0	0	0	4	2	0	3	4	0	0	0	0	0	0	0	0	0
1109	Cre06.g292550.t1.2	35 kDa	TRUE	0	0	0	0	0	0	0	0	0	0	0	0	0	0	1	0	1	1	2	2	4	0	0	0	0	0	0	0	0	0
1110	Cre08.g364250.t1.2	27 kDa		0	0	0	0	0	0	0	0	0	0	0	0	0	0	0	0	0	0	1	4	8	0	0	0	0	0	0	0	0	0
1111	Cre09.g403600.t1.1	167 kDa		0	0	0	0	0	0	0	0	0	5	0	2	0	0	0	0	0	0	0	0	0	0	0	0	0	0	0	0	0	0
1112	Cre12.g487400.t1.2	30 kDa		0	0	0	0	0	0	0	0	0	0	0	0	0	0	0	0	0	0	0	0	0	2	3	6	0	0	0	0	0	0
1113	Cre12.g491250.t1.1	46 kDa		0	0	0	0	0	0	0	0	0	0	0	0	1	0	1	1	1	3	0	0	0	0	0	0	0	0	0	0	0	0
1114	Cre12.g503450.t1.2	40 kDa		0	0	0	0	0	0	0	0	0	0	0	0	0	0	0	3	1	5	0	0	0	0	0	0	0	0	0	0	0	0
1115	Cre14.g625000.t1.1	31 kDa		0	0	0	0	0	0	0	0	0	0	0	0	0	0	0	0	0	0	2	2	5	0	0	0	0	0	0	0	0	0
1116	Cre17.g717900.t1.2	53 kDa	TRUE	0	0	0	0	0	0	0	0	0	0	0	0	0	0	0	0	0	0	0	0	0	0	0	1	6	6	6	0	0	1
1117	Cre17.g730550.t1.2	84 kDa		0	0	0	0	0	0	1	2	5	0	0	0	0	0	0	0	0	0	0	0	0	0	0	0	0	0	0	0	0	0
1118	Cre17.g742200.t1.1	49 kDa		0	0	0	0	0	0	0	0	0	0	0	0	0	2	0	2	3	7	0	0	0	0	0	0	0	0	0	0	0	0
1119	Cre06.g282150.t1.1	22 kDa		0	0	0	0	0	0	0	0	0	0	0	0	0	0	0	0	0	0	2	3	5	0	2	2	0	0	0	0	0	0
1120	Cre16.g652900.t1.1	32 kDa		0	0	0	0	0	0	0	0	0	0	0	0	0	0	0	0	0	0	3	2	4	0	0	0	0	0	0	0	0	0
1121	Cre17.g699600.t1.2	37 kDa		0	0	0	0	0	0	0	0	0	0	0	0	0	0	0	2	3	6	0	0	1	0	0	0	0	0	0	0	0	0
1122	Cre17.g728150.t1.2	22 kDa		0	0	0	0	0	0	0	0	0	0	0	0	0	0	0	0	0	0	0	0	0	0	0	1	1	4	2	0	0	1
1123	Cre03.g183300.t2.1	20 kDa		0	0	0	0	0	0	0	0	0	0	0	0	0	0	0	0	0	0	0	0	0	0	0	0	0	0	4	1	3	5
1124	Cre10.g458500.t1.2	61 kDa		0	0	0	0	0	0	0	0	0	0	0	0	2	0	1	0	0	0	1	1	1	1	2	0	1	2	0	0	0	0
1125	Cre16.g676645.t1.1	19 kDa		0	0	0	0	0	0	0	0	0	0	0	0	0	0	0	0	0	0	0	0	0	0	0	0	2	3	1	1	0	0
1126	Cre09.g401330.t1.1	26 kDa		0	0	0	0	0	0	0	0	0	0	0	0	0	0	0	0	0	0	3	2	3	1	1	2	0	0	0	0	0	0
1127	Cre05.g246900.t1.2	17 kDa		0	0	0	0	0	0	0	0	0	0	0	0	0	0	0	0	0	0	0	0	0	0	0	0	0	1	0	3	3	2
1128	Cre10.g465550.t1.1	110 kDa		0	0	0	0	0	0	0	0	1	0	0	4	0	1	2	0	0	1	0	0	0	0	0	0	0	0	0	0	0	0
1129	Cre01.g015350.t1.1	42 kDa		0	0	0	0	0	0	0	0	0	0	0	0	1	0	0	0	0	0	0	0	3	0	0	0	0	0	0	0	0	0
1130	Cre07.g327950.t1.1	240 kDa		0	0	0	0	0	0	0	0	1	0	0	1	3	4	3	0	0	0	0	0	0	0	0	0	0	0	0	0	0	0
1131	Cre02.g113950.t1.1	46 kDa	TRUE	0	0	0	0	0	0	0	0	0	0	0	0	0	0	1	1	4	7	0	0	0	0	0	0	0	0	0	0	0	0
1132	Cre03.g213649.t1.1	33 kDa		0	0	0	0	0	0	0	0	0	1	1	6	0	0	0	0	0	0	0	0	0	0	0	0	0	0	0	0	0	0
1133	Cre05.g246400.t1.2	37 kDa		0	0	0	0	0	0	0	0	0	0	0	0	3	3	3	0	0	0	0	0	0	0	0	0	0	0	0	0	0	0
1134	Cre06.g251600.t1.2	52 kDa		0	0	0	0	0	0	0	0	0	0	0	0	0	0	3	0	0	0	2	2	3	0	0	1	0	0	0	0	0	0
1135	Cre06.g256250.t1.2	21 kDa		0	0	0	0	0	0	0	0	0	0	0	0	0	0	0	0	0	0	0	0	0	0	0	0	0	0	0	2	7	5
1136	Cre06.g278117.t1.1	30 kDa		0	0	0	0	0	0	0	0	0	0	0	0	0	0	0	0	0	1	0	0	1	0	2	6	0	0	0	0	0	0
1137	Cre06.g288850.t1.2	32 kDa		0	0	0	0	0	0	0	0	0	0	0	0	0	0	0	0	0	0	1	3	7	0	0	0	0	0	0	0	0	0
1138	Cre06.g293250.t1.1	58 kDa		0	0	0	0	0	0	0	0	0	0	0	0	0	1	0	1	4	0	2	1	0	0	0	0	0	0	0	0	0	0
1139	Cre06.g311850.t1.1	26 kDa		0	0	0	0	0	0	0	0	0	0	0	0	0	0	0	0	0	0	0	0	0	3	5	6	0	0	0	0	0	0
1140	Cre07.g339350.t1.1	46 kDa		0	0	0	0	0	0	0	0	0	0	0	0	0	1	12	0	0	0	0	0	0	0	0	0	0	0	0	0	0	0
1141	Cre09.g398067.t1.1	65 kDa		0	0	0	0	0	0	0	0	0	0	0	0	4	3	2	0	1	1	0	0	0	0	0	0	0	0	0	0	0	0
1142	Cre10.g439550.t1.1	48 kDa		0	0	0	0	0	0	0	0	0	0	0	0	0	0	0	0	0	0	0	0	0	6	3	2	0	0	0	0	0	0
1143	Cre12.g519100.t1.2	54 kDa		0	0	0	0	0	0	0	0	0	0	0	0	0	0	1	0	0	8	0	0	0	0	0	0	0	0	0	0	0	0
1144	Cre12.g546550.t1.1	38 kDa		0	0	0	0	0	0	0	0	0	0	0	0	0	0	0	4	3	5	0	0	0	0	0	0	0	0	0	0	0	0
1145	Cre13.g566050.t1.2	9 kDa		0	0	0	0	0	0	0	0	0	0	0	0	0	0	0	0	0	0	0	0	0	0	0	0	0	0	0	1	4	2
1146	Cre13.g602350.t1.2	37 kDa		0	0	0	0	0	0	0	0	0	0	0	0	0	0	0	0	0	0	2	1	5	0	0	0	0	0	0	0	0	0
1147	Cre17.g734500.t1.2	26 kDa		0	0	0	0	0	0	0	0	0	0	0	0	0	0	0	0	0	1	1	1	11	0	0	0	0	0	0	0	0	0
1148	Cre02.g095069.t1.1	13 kDa		0	0	0	0	0	0	0	0	0	0	0	0	0	0	0	0	0	0	0	0	0	0	0	0	0	2	3	0	1	5
1149	Cre05.g234652.t1.1	48 kDa		0	0	0	0	0	0	0	0	0	0	0	0	0	1	5	0	0	1	0	0	0	0	0	0	0	0	0	0	0	0
1150	Cre12.g540076.t1.1	118 kDa		0	0	0	0	0	0	0	0	3	0	0	0	3	2	2	0	0	0	0	0	0	0	0	0	0	0	0	0	0	0
1151	Cre17.g721700.t1.2	26 kDa		0	0	0	0	0	0	0	0	0	0	0	0	0	0	0	0	0	0	0	0	0	0	0	1	2	2	4	0	0	0
1152	Cre11.g468750.t1.2	25 kDa		0	0	0	0	0	0	0	0	0	0	0	0	0	0	0	0	0	0	0	0	0	0	0	0	3	4	3	0	0	0
1153	Cre16.g684900.t1.1	71 kDa		0	0	0	0	0	0	0	0	0	0	3	3	0	0	0	0	0	0	0	0	0	0	0	0	0	0	0	0	0	0
1154	Cre02.g079400.t1.2	16 kDa		0	0	0	0	0	0	0	0	0	0	0	0	0	0	0	0	0	0	0	0	0	0	0	0	3	2	3	0	0	0
1155	Cre02.g111800.t1.2	46 kDa		0	0	0	0	0	0	0	0	0	0	0	0	1	1	2	1	1	0	0	0	0	0	0	0	0	0	0	0	0	0
1156	Cre04.g226800.t1.1	15 kDa		0	0	0	0	0	0	0	0	0	0	0	0	0	0	0	0	0	0	0	0	0	2	3	5	0	0	0	0	0	0
1157	Cre07.g355600.t1.1	37 kDa		0	0	0	0	0	0	0	0	0	0	0	0	0	0	0	0	2	1	0	2	4	0	0	0	0	0	0	0	0	0
1158	Cre09.g389450.t1.2	219 kDa		0	0	0	0	0	0	0	1	3	0	0	1	0	0	0	0	0	0	1	3	1	0	1	0	0	0	0	0	0	0
1159	Cre04.g226950.t1.2	27 kDa		0	0	0	0	0	0	0	0	0	0	0	0	0	0	0	2	3	2	1	1	0	0	1	0	0	0	0	0	0	0
1160	Cre16.g672397.t1.1	38 kDa		0	0	0	0	0	0	0	0	0	0	0	0	0	0	0	0	0	3	0	0	2	0	2	1	1	2	1	0	0	0
1161	Cre12.g497850.t1.2	23 kDa		0	0	0	0	0	0	0	0	0	0	0	0	0	0	0	0	0	0	0	0	0	0	1	0	2	3	4	0	0	0
1162	Cre05.g246377.t1.1	42 kDa		0	0	0	0	0	0	0	0	0	0	0	0	0	0	0	1	3	0	0	2	1	0	0	0	0	0	0	0	0	0
1163	Cre07.g350400.t1.1	22 kDa		0	0	0	0	0	0	0	0	0	0	0	0	0	0	0	0	0	0	0	0	0	0	0	0	0	1	0	2	2	4
1164	Cre02.g141450.t1.2	18 kDa	TRUE	0	0	0	0	0	0	0	0	0	0	0	0	0	0	0	0	0	0	0	0	0	0	0	0	1	3	2	0	0	1
1165	Cre07.g325743.t1.1	12 kDa		0	0	0	0	0	0	0	0	0	0	0	0	0	0	0	0	0	0	0	0	0	0	0	0	0	0	1	2	3	3
1166	Cre10.g439500.t1.1	39 kDa		0	0	0	0	0	0	0	0	0	0	0	0	0	0	0	1	2	1	2	0	2	0	0	0	0	0	0	0	0	0
1167	Cre01.g000900.t1.2	51 kDa		0	0	0	0	0	0	0	0	0	0	0	0	0	0	0	0	0	7	0	1	2	0	0	0	0	0	0	0	0	0
1168	Cre01.g005150.t1.1	49 kDa		0	0	0	0	0	0	0	0	0	0	0	0	0	0	1	0	3	6	0	0	0	0	0	0	0	0	0	0	0	0
1169	Cre03.g155001.t1.1	116 kDa		0	0	0	0	0	0	0	0	1	0	0	9	0	0	0	0	0	1	0	0	0	0	0	0	0	0	0	0	0	0
1170	Cre03.g184700.t1.2 (+1)	42 kDa		0	0	0	0	0	0	0	0	0	0	0	0	0	1	1	1	1	7	0	0	0	0	0	0	0	0	0	0	0	0
1171	Cre03.g199983.t1.1	35 kDa		0	0	0	0	0	0	0	0	0	0	0	0	0	0	0	0	1	2	0	2	6	0	0	0	0	0	0	0	0	0
1172	Cre03.g208100.t1.1	119 kDa		0	0	0	0	0	0	0	2	4	0	0	0	0	0	0	0	0	0	0	0	0	0	0	0	0	0	0	0	0	0
1173	Cre08.g364700.t1.2 (+1)	36 kDa		0	0	0	0	0	0	0	0	0	0	0	0	0	0	0	0	0	8	0	0	0	0	0	0	0	1	0	0	1	0
1174	Cre08.g370550.t1.1	63 kDa		0	0	0	0	0	0	0	0	0	0	0	0	3	4	3	0	0	0	0	0	0	0	0	0	0	0	0	0	0	0
1175	Cre10.g420150.t1.1	91 kDa		0	0	0	0	0	0	0	0	0	1	0	7	0	0	0	0	0	0	0	0	0	0	0	0	0	0	0	0	0	0
1176	Cre12.g491952.t1.1	281 kDa	TRUE	3	1	1	0	0	0	0	0	0	0	0	0	0	0	0	0	0	0	0	0	0	0	0	0	0	0	0	0	0	0
1177	Cre12.g504150.t1.2	32 kDa		0	0	0	0	0	0	0	0	0	0	0	0	0	0	0	0	0	0	2	4	3	0	0	0	0	0	0	0	0	0
1178	Cre12.g515700.t1.2	62 kDa		0	0	0	0	0	0	0	0	0	0	0	0	1	4	6	0	0	0	0	0	0	0	0	0	0	0	0	0	0	0
1179	Cre12.g522000.t1.1 (+1)	174 kDa		0	0	0	0	0	0	0	0	7	0	0	0	0	0	0	0	0	0	0	0	0	0	0	0	0	0	0	0	0	0
1180	Cre14.g616600.t1.2	108 kDa		0	0	0	0	0	0	0	0	3	0	1	2	0	0	0	0	0	0	0	1	0	0	0	0	0	0	0	0	0	0
1181	Cre16.g650750.t1.1	27 kDa		0	0	0	0	0	0	0	0	0	0	0	0	0	0	0	0	0	0	1	3	5	0	2	0	0	0	0	0	0	0
1182	Cre13.g570550.t1.2	35 kDa		0	0	0	0	0	0	0	0	0	0	0	0	0	0	0	0	0	1	0	1	4	0	0	0	0	0	0	0	0	0
1183	Cre16.g655150.t1.2	20 kDa		0	0	0	0	0	0	0	0	0	0	0	0	0	0	0	0	0	0	0	0	0	3	2	1	0	2	1	0	0	0
1184	Cre16.g679600.t1.2	32 kDa		0	0	0	0	0	0	0	0	0	0	0	0	0	0	0	1	3	3	0	1	0	0	0	0	0	0	0	0	0	0
1185	Cre01.g010400.t1.2	20 kDa		0	0	0	0	0	0	0	0	0	0	0	0	0	0	0	0	0	0	0	0	0	4	2	3	0	0	0	0	0	0
1186	Cre01.g040450.t1.2	17 kDa		0	0	0	0	0	0	0	0	0	0	0	0	0	0	0	0	0	0	0	0	0	0	0	0	0	1	0	1	1	4
1187	Cre12.g523200.t1.1	47 kDa		0	0	0	0	0	0	0	0	0	0	0	0	2	2	2	0	0	1	0	0	0	0	0	0	0	0	0	0	0	0
1188	Cre12.g494900.t1.2	35 kDa		0	0	0	0	0	0	0	0	0	0	0	0	0	0	0	0	0	0	2	2	4	0	0	0	0	0	0	0	0	0
1189	Cre06.g278249.t1.1	43 kDa		0	0	0	0	0	0	0	0	0	0	0	0	0	0	0	0	2	0	0	0	0	0	0	0	0	0	0	0	0	0
1190	Cre09.g392692.t1.1	17 kDa		0	0	0	0	0	0	0	0	0	0	0	0	0	0	0	0	0	0	0	0	0	0	0	0	1	2	3	0	0	0
1191	Cre12.g538150.t1.2	26 kDa		0	0	0	0	0	0	0	0	0	0	0	0	0	0	0	2	2	2	2	1	2	0	0	0	0	0	0	0	0	0
1192	Cre13.g582201.t1.1	32 kDa		0	0	0	0	0	0	0	0	0	0	0	0	0	0	0	0	1	1	2	3	4	0	0	0	0	0	0	0	0	0
1193	Cre03.g155300.t1.1	84 kDa	TRUE	0	0	0	0	0	0	0	0	0	0	0	0	0	0	0	0	0	0	0	0	0	1	1	3	0	0	0	0	0	0
1194	Cre09.g410300.t1.1	211 kDa		0	0	0	0	0	1	0	0	0	2	0	1	0	0	0	0	0	0	0	0	0	0	0	0	0	0	0	0	0	0
1195	Cre02.g104650.t1.1 (+1)	126 kDa		0	0	0	0	0	0	0	0	0	0	0	0	0	0	2	1	1	1	0	0	0	0	0	0	0	0	0	0	0	0
1196	Cre01.g025100.t1.1	44 kDa		0	0	0	0	0	0	0	0	0	0	0	0	0	1	0	1	1	3	0	0	0	0	0	0	0	0	0	0	0	0
1197	Cre02.g077550.t1.2	86 kDa	TRUE	0	0	0	0	0	0	0	0	0	0	0	3	0	0	6	0	0	0	0	0	0	0	0	0	0	0	0	0	0	0
1198	Cre03.g178600.t1.1	77 kDa		0	0	0	0	0	0	0	0	0	1	2	4	0	0	0	0	0	0	0	0	0	0	0	0	0	0	0	0	0	0
1199	Cre05.g232550.t1.2	49 kDa		0	0	0	0	0	0	0	0	0	0	0	0	3	1	4	0	0	0	0	0	0	0	0	0	0	0	0	0	0	0
1200	Cre06.g268450.t1.1	69 kDa		0	0	0	0	0	0	0	0	0	1	2	4	0	0	0	0	0	0	0	0	0	0	0	0	0	0	0	0	0	0
1201	Cre06.g297750.t1.2	62 kDa		0	0	0	0	0	0	0	0	0	0	0	0	0	0	7	0	0	0	0	0	0	0	0	0	0	0	0	0	0	0
1202	Cre12.g500450.t1.1	91 kDa		0	0	0	0	0	0	0	0	0	0	1	3	0	0	0	0	0	0	0	0	0	0	0	0	0	0	0	0	0	0
1203	Cre12.g557503.t1.1 (+1)	41 kDa		0	0	0	0	0	0	0	0	0	0	0	0	0	0	1	0	1	4	0	0	4	0	0	0	0	0	0	0	0	0
1204	Cre13.g563500.t1.1	113 kDa		0	0	0	0	0	0	4	2	3	0	0	0	0	0	0	0	0	0	0	0	0	0	0	0	0	0	0	0	0	0
1205	Cre13.g603176.t1.1	160 kDa		0	0	0	0	0	0	0	0	2	0	0	5	0	0	0	0	0	0	0	0	0	0	0	0	0	0	0	0	0	0
1206	Cre14.g626200.t1.1	31 kDa		0	0	0	0	0	0	0	0	0	0	0	0	0	0	0	0	0	0	0	0	2	0	0	6	0	0	0	0	0	0
1207	Cre16.g675450.t3.1	24 kDa		0	0	0	0	0	0	0	0	0	0	0	0	0	0	0	0	0	0	0	0	0	0	2	6	0	0	0	0	0	0
1208	Cre17.g729750.t1.2	18 kDa		0	0	0	0	0	0	0	0	0	0	0	0	0	0	0	0	0	0	0	0	0	4	4	3	0	0	0	0	0	0
1209	Cre18.g749247.t1.1	83 kDa		0	0	0	0	0	0	0	0	0	0	1	4	0	0	0	0	0	0	0	0	0	0	0	0	0	0	0	0	0	0
1210	Cre07.g314550.t1.2	33 kDa		0	0	0	0	0	0	0	0	0	0	0	0	0	0	0	0	0	0	3	3	6	0	0	0	0	0	0	0	0	0
1211	Cre08.g378150.t1.1	66 kDa		0	0	0	0	0	0	0	0	0	0	0	0	3	1	2	0	0	0	0	0	0	0	0	0	0	0	0	0	0	0
1212	Cre12.g505450.t1.2	11 kDa		0	0	0	0	0	0	0	0	0	0	0	0	0	0	0	0	0	0	0	0	2	0	7	0	0	1	0	1	1	0
1213	Cre16.g653350.t1.2	66 kDa		0	0	0	0	0	0	0	0	0	0	0	0	3	2	3	1	0	1	0	1	1	0	0	0	0	0	0	0	0	0
1214	Cre12.g508450.t1.1	75 kDa		0	0	0	0	0	0	0	0	0	0	0	1	2	3	3	0	0	0	0	0	0	0	0	0	0	0	0	0	0	0
1215	Cre09.g393358.t1.1	38 kDa	TRUE	0	0	0	0	0	0	0	0	0	0	0	0	0	0	0	0	1	4	0	0	0	0	0	0	0	0	0	0	0	0
1216	Cre11.g467739.t1.1	54 kDa		0	0	0	0	0	0	0	0	0	0	0	0	0	0	0	2	3	1	0	0	0	0	0	0	0	0	0	0	0	0
1217	Cre01.g035000.t1.2	56 kDa		0	0	0	0	0	0	0	0	0	0	0	2	2	1	2	0	0	0	0	0	0	0	0	0	0	0	0	0	0	0
1218	Cre03.g171950.t1.1	131 kDa		0	0	0	0	0	0	0	0	0	0	0	3	0	0	2	1	0	1	0	0	0	0	0	0	0	0	0	0	0	0
1219	Cre12.g502750.t1.2	14 kDa		0	0	0	0	0	0	0	0	0	0	0	0	0	0	0	0	0	0	0	0	0	0	0	0	0	3	1	0	1	0
1220	Cre02.g109600.t1.2	35 kDa		0	0	0	0	0	0	0	0	0	0	0	0	0	0	0	0	0	0	2	3	4	0	0	0	0	0	0	0	0	0
1221	Cre04.g213050.t1.2	26 kDa		0	0	0	0	0	0	0	0	0	0	0	0	0	0	0	0	0	0	4	3	2	0	0	0	0	0	0	0	0	0
1222	Cre04.g217550.t1.1	130 kDa		0	0	0	0	0	0	0	0	0	0	0	0	0	0	0	0	0	0	1	3	4	2	2	0	0	0	0	0	0	0
1223	Cre08.g380250.t1.2	14 kDa		0	0	0	0	0	0	0	0	0	0	0	0	0	0	0	0	0	0	0	0	0	0	0	0	0	1	1	2	2	2
1224	Cre09.g392467.t1.1	7 kDa		0	0	0	0	0	0	0	0	0	0	0	0	0	0	0	0	0	0	0	0	0	0	0	0	0	0	0	3	3	4
1225	Cre10.g464850.t1.2	28 kDa	TRUE	0	0	0	0	0	0	0	0	0	0	0	0	0	0	0	0	0	2	0	1	0	3	3	2	0	0	0	0	0	0
1226	Cre11.g467725.t1.1	43 kDa		0	0	0	0	0	0	0	0	0	1	0	0	2	2	5	0	0	0	0	0	0	0	0	0	0	0	0	0	0	0
1227	Cre09.g396800.t1.1	44 kDa		0	0	0	0	0	0	0	0	0	0	0	0	0	0	0	0	0	0	1	2	2	0	0	0	0	0	0	0	0	0
1228	Cre09.g399589.t1.1	32 kDa		0	0	0	0	0	0	0	0	0	0	0	0	0	0	0	1	1	0	2	1	2	0	0	0	0	0	0	0	0	0
1229	Cre16.g665600.t1.2	40 kDa		0	0	0	0	0	0	0	0	0	0	0	0	0	0	0	0	0	0	3	3	6	0	0	0	0	0	0	0	0	0
1230	Cre03.g173800.t1.2 (+1)	49 kDa		0	0	0	0	0	0	0	0	0	0	0	0	0	0	0	2	2	2	2	1	1	0	0	0	0	0	0	0	0	0
1231	Cre06.g278225.t1.1	100 kDa		0	0	0	0	0	0	0	0	0	0	0	2	0	0	0	0	0	0	0	0	0	0	0	0	0	0	0	0	0	0
1232	Cre01.g059252.t1.1	49 kDa		0	0	0	0	0	0	0	0	0	0	0	0	0	0	0	3	2	3	0	0	0	0	0	0	0	0	0	0	0	0
1233	Cre02.g095081.t1.1 (+1)	162 kDa		0	0	0	0	0	0	0	0	0	0	0	1	5	3	1	0	0	0	0	0	0	0	0	0	0	0	0	0	0	0
1234	Cre05.g234638.t1.1	66 kDa		0	0	0	0	0	0	0	0	0	0	0	0	0	2	4	0	0	0	0	0	0	0	0	0	0	0	0	0	0	0
1235	Cre06.g273413.t1.1	94 kDa		0	0	0	0	0	0	0	0	7	0	0	2	0	0	0	0	0	0	0	0	0	0	0	0	0	0	0	0	0	0
1236	Cre06.g280500.t1.1 (+1)	209 kDa		0	0	0	0	0	0	0	0	0	0	0	0	2	3	4	0	0	0	0	0	0	0	0	0	0	0	0	0	0	0
1237	Cre08.g385300.t1.2	48 kDa		0	0	0	0	0	0	0	0	0	0	0	0	2	2	5	0	0	0	0	0	0	0	0	0	0	0	0	0	0	0
1238	Cre09.g396900.t1.2	49 kDa		0	0	0	0	0	0	0	0	0	0	0	0	5	1	3	0	0	0	0	0	0	0	0	0	0	0	0	0	0	0
1239	Cre10.g432650.t1.1	37 kDa		0	0	0	0	0	0	0	0	0	0	0	0	0	0	0	0	0	0	0	2	5	0	0	0	0	0	0	0	0	0
1240	Cre10.g434300.t1.1	51 kDa		0	0	0	0	0	0	0	0	0	0	0	0	2	4	3	0	0	0	0	0	0	0	0	0	0	0	0	0	0	0
1241	Cre16.g670617.t1.1	43 kDa		0	0	0	0	0	0	0	0	0	0	0	0	0	0	0	1	2	5	0	0	0	0	0	0	0	0	0	0	0	0
1242	Cre16.g691900.t1.2	68 kDa		0	0	0	0	0	0	0	0	0	1	3	4	0	1	0	0	0	0	0	0	0	0	0	0	0	0	0	0	0	0
1243	Cre17.g747247.t1.1	186 kDa		0	0	0	0	0	0	0	2	3	0	0	0	0	0	0	0	0	0	0	0	0	0	0	0	0	0	0	0	0	0
1244	Cre06.g275050.t1.1	41 kDa		0	0	0	0	0	0	0	0	0	0	0	0	0	0	0	0	0	0	3	4	5	0	0	0	0	0	0	0	0	0
1245	Cre06.g278500.t1.1	46 kDa		0	0	0	0	0	0	0	0	0	0	0	0	3	5	1	0	0	0	0	0	0	0	0	0	0	0	0	0	0	0
1246	Cre09.g401886.t1.1	39 kDa		0	0	0	0	0	0	0	0	0	0	0	0	0	0	0	0	0	0	1	3	1	1	1	1	0	0	0	0	0	0
1247	Cre15.g636300.t1.2	32 kDa		0	0	0	0	0	0	0	0	0	0	0	0	0	0	0	0	0	0	1	1	6	0	0	0	0	0	0	0	0	0
1248	Cre16.g673550.t1.1	92 kDa		0	0	0	0	0	0	0	0	0	3	2	2	0	0	0	0	0	0	0	0	0	0	0	0	0	0	0	0	0	0
1249	Cre10.g453450.t1.2	13 kDa		0	0	0	0	0	0	0	0	0	0	0	0	0	0	0	0	0	0	0	0	0	0	0	0	1	6	2	0	0	0
1250	Cre09.g393900.t1.2 (+1)	48 kDa		0	0	0	0	0	0	0	0	0	0	0	0	0	0	0	0	1	4	0	0	1	0	0	0	0	0	0	0	1	0
1251	Cre02.g095122.t1.1	21 kDa		0	0	0	0	0	0	0	0	0	0	0	0	0	0	0	0	0	0	0	0	0	0	0	0	1	3	1	0	0	0
1252	Cre04.g224100.t2.1	44 kDa		0	0	0	0	0	0	0	0	0	0	0	0	0	2	1	0	1	2	0	0	0	0	0	0	0	0	0	0	0	0
1253	Cre12.g502300.t1.2	16 kDa		0	0	0	0	0	0	0	0	0	0	0	0	0	0	0	0	0	0	0	0	0	2	3	2	0	0	0	0	0	0
1254	Cre03.g201776.t1.1	29 kDa		0	0	0	0	0	0	0	0	0	0	0	0	0	0	0	0	1	1	1	1	4	0	0	0	0	0	0	0	0	0
1255	Cre04.g215750.t1.2	37 kDa		0	0	0	0	0	0	0	0	0	0	0	0	0	0	0	0	2	3	0	0	3	0	0	0	0	0	0	0	0	0
1256	Cre09.g396326.t1.1	114 kDa		0	0	0	0	0	0	0	0	0	0	0	0	0	0	0	0	0	0	0	0	0	0	1	0	2	3	0	0	0	0
1257	Cre09.g396735.t2.1	37 kDa		0	0	0	0	0	0	0	0	0	0	0	0	0	0	0	3	2	4	0	0	0	0	0	0	0	0	0	0	0	0
1258	Cre12.g538750.t1.2	14 kDa		0	0	0	0	0	0	0	0	0	0	0	0	0	0	0	0	0	0	0	0	0	0	0	0	0	1	0	2	4	4
1259	Cre16.g695450.t1.1 (+2)	67 kDa		0	0	0	0	0	0	0	0	0	1	0	0	0	0	0	0	0	1	1	4	1	0	0	0	0	1	0	0	0	0
1260	Cre16.g683300.t1.2	18 kDa		0	0	0	0	0	0	0	0	0	0	0	0	0	0	0	0	0	0	0	0	0	0	1	2	0	2	3	0	0	0
1261	Cre09.g386200.t1.1	72 kDa		0	0	0	0	0	0	0	0	0	0	0	0	1	2	1	0	0	0	0	0	0	0	0	0	0	0	0	0	0	0
1262	Cre02.g094450.t1.2	86 kDa		0	0	0	1	0	0	2	1	3	1	0	0	0	0	0	0	0	0	0	0	0	0	0	0	0	0	0	0	0	0
1263	Cre01.g015550.t1.1	38 kDa		0	0	0	0	0	0	0	0	0	0	0	0	0	0	0	1	1	1	2	2	3	0	0	0	0	0	0	0	0	0
1264	Cre01.g034100.t1.1 (+1)	139 kDa		0	0	0	0	2	1	1	0	2	0	0	0	0	0	0	0	0	0	0	0	0	0	0	0	0	0	0	0	0	0
1265	Cre13.g565850.t1.1	137 kDa		0	0	0	0	0	0	0	0	1	0	0	0	0	0	0	1	1	1	0	0	2	0	0	0	0	0	0	0	0	0
1266	Cre01.g017600.t1.1 [3]	111 kDa	TRUE	0	0	0	1	0	0	0	0	3	0	0	0	0	0	0	0	0	0	0	0	0	0	1	0	0	0	0	0	0	0
1266.1	Cre01.g017600.t1.1	111 kDa	TRUE	0	0	0	1	0	0	0	0	2	0	0	0	0	0	0	0	0	0	0	0	0	0	1	0	0	0	0	0	0	0
1266.2	Cre01.g017900.t1.1 (+1)	113 kDa	TRUE	0	0	0	0	0	0	0	0	2	0	0	0	0	0	0	0	0	0	0	0	0	0	0	0	0	0	0	0	0	0
1267	Cre02.g092250.t1.2	52 kDa		0	0	0	0	0	0	0	0	0	0	0	0	0	0	0	1	3	0	0	0	0	0	0	0	0	0	0	0	0	0
1268	Cre03.g200207.t1.1	32 kDa		0	0	0	0	0	0	0	0	0	0	0	0	0	0	0	0	0	0	0	1	5	0	0	0	0	0	0	0	0	0
1269	Cre06.g263700.t1.1	24 kDa		0	0	0	0	0	0	0	0	0	0	0	0	0	0	0	5	2	2	0	0	0	0	0	0	0	0	0	0	0	0
1270	Cre06.g278211.t1.1	22 kDa		0	0	0	0	0	0	0	0	0	0	0	0	0	0	0	0	0	0	0	0	0	0	0	0	0	0	2	0	0	4
1271	Cre08.g368900.t1.2 (+1)	101 kDa		0	0	0	0	0	0	0	0	3	0	0	5	0	0	0	0	0	0	0	0	0	0	0	0	0	0	0	0	0	0
1272	Cre08.g371450.t2.1	21 kDa		0	0	0	0	0	0	0	0	0	0	0	0	0	0	0	0	0	0	0	0	0	0	0	0	3	3	1	0	0	0
1273	Cre09.g393150.t1.2	123 kDa		0	0	0	0	0	0	0	1	5	0	0	0	0	0	0	0	0	0	0	0	0	0	0	0	0	0	0	0	0	0
1274	Cre09.g395650.t1.1	23 kDa		0	0	0	0	0	0	0	0	0	0	0	0	0	0	0	0	0	0	0	0	0	1	1	6	0	0	0	0	0	0
1275	Cre09.g397200.t1.2	60 kDa		0	0	0	0	0	0	0	0	0	0	0	0	1	0	4	0	0	0	0	0	0	0	0	0	0	0	0	0	0	0
1276	Cre09.g398808.t1.1	191 kDa		0	0	0	0	0	4	1	0	0	0	0	0	0	0	0	0	0	0	0	0	0	0	0	0	0	0	0	0	0	0
1277	Cre12.g508150.t1.2	124 kDa		0	0	0	0	0	0	0	0	4	0	0	0	0	0	0	0	0	0	0	0	0	0	0	0	0	0	0	0	0	0
1278	Cre12.g533800.t1.2	21 kDa		0	0	0	0	0	0	0	0	0	0	0	0	0	0	0	0	0	0	0	0	0	1	0	3	0	5	1	0	0	0
1279	Cre13.g564400.t1.2	43 kDa		0	0	0	0	0	0	0	0	0	0	0	0	0	0	0	0	0	6	0	0	0	0	0	0	0	0	0	0	1	0
1280	Cre13.g577950.t1.2	24 kDa		0	0	0	0	0	0	0	0	0	0	0	0	0	0	0	0	0	2	0	0	4	0	0	0	0	0	0	0	0	0
1281	Cre13.g607000.t1.2	59 kDa		0	0	0	0	0	0	0	0	0	0	0	0	1	3	4	0	0	0	0	0	0	0	0	0	0	0	0	0	0	0
1282	Cre11.g476600.t1.2	60 kDa		0	0	0	0	0	0	0	0	0	0	0	0	3	1	3	0	0	0	0	0	0	0	0	0	0	0	0	0	0	0
1283	Cre12.g508250.t1.1	273 kDa		0	0	0	0	0	0	0	0	0	0	0	0	0	0	0	0	0	4	0	0	0	0	2	0	0	0	0	0	0	0
1284	Cre12.g517400.t1.2	22 kDa		0	0	0	0	0	0	0	0	0	0	0	0	0	0	0	0	0	0	0	0	0	4	3	2	0	0	0	0	0	0
1285	Cre06.g288350.t1.1	67 kDa		0	0	0	0	0	0	0	0	0	0	0	0	1	2	3	0	1	0	0	0	0	0	0	0	0	0	0	0	0	0
1286	Cre02.g083950.t1.1	33 kDa		0	0	0	0	0	0	0	0	0	0	0	0	0	0	0	1	2	3	0	0	1	0	0	0	0	1	0	0	1	0
1287	Cre17.g724350.t1.2	26 kDa		0	0	0	0	0	0	0	0	0	0	0	0	0	0	0	0	0	0	0	0	0	1	3	2	0	0	0	0	0	0
1288	Cre12.g545550.t2.1	40 kDa		0	0	0	0	0	0	0	0	0	0	0	0	2	2	0	1	1	2	0	0	0	0	0	0	0	0	0	0	0	0
1289	Cre10.g421300.t1.2	43 kDa		0	0	0	0	0	0	0	0	0	0	0	0	0	0	0	2	1	2	0	0	0	0	0	0	0	0	0	0	0	0
1290	Cre03.g199300.t1.2	38 kDa		0	0	0	0	0	0	0	0	0	0	0	0	0	0	0	0	1	0	0	0	0	2	3	1	0	0	0	0	0	0
1291	Cre10.g417550.t1.1	31 kDa		0	0	0	0	0	0	0	0	0	0	0	0	0	0	0	0	0	0	2	2	3	0	0	1	0	0	0	0	0	0
1292	Cre17.g746597.t1.1 (+1)	60 kDa		0	0	0	0	0	0	0	0	0	0	0	0	0	0	0	0	0	0	2	2	1	2	0	0	0	0	0	0	0	0
1293	Cre02.g095071.t1.1	99 kDa		0	0	0	0	0	0	0	0	0	1	2	1	0	0	0	0	0	0	0	0	0	0	0	0	0	0	0	0	0	0
1294	Cre06.g258950.t1.1	94 kDa		3	3	3	0	0	0	0	0	0	0	0	0	0	0	0	0	0	0	0	0	0	0	0	0	0	0	0	0	0	0
1295	Cre06.g285401.t1.1	18 kDa		0	0	0	0	0	0	0	0	0	0	0	0	0	0	0	0	0	0	0	0	0	0	0	0	2	2	1	0	1	2
1296	Cre06.g296900.t1.2	158 kDa		0	0	0	0	0	0	0	0	0	0	0	0	1	0	1	0	0	0	2	2	2	0	0	0	0	0	0	0	0	0
1297	Cre10.g447100.t1.2	27 kDa		0	0	0	0	0	0	0	0	0	0	0	0	0	0	0	0	0	0	0	0	0	1	0	1	2	2	1	0	0	0
1298	Cre10.g432600.t1.1	202 kDa	TRUE	0	0	0	0	0	0	0	0	0	0	0	0	2	1	2	0	0	0	0	0	0	0	0	0	0	0	0	0	0	0
1299	Cre17.g724750.t1.2	20 kDa		0	0	0	0	0	0	0	0	0	0	0	0	0	0	0	0	0	0	0	0	0	2	1	0	1	1	1	0	0	0
1300	Cre13.g579800.t1.2	34 kDa		0	0	0	0	0	0	0	0	0	0	0	0	0	0	0	0	1	2	0	0	1	0	0	0	0	0	0	0	0	0
1301	Cre02.g116450.t1.2	27 kDa		0	0	0	0	0	0	0	0	0	0	0	0	0	0	0	0	0	0	1	0	0	1	1	3	0	0	0	0	0	0
1302	Cre02.g103550.t1.2	16 kDa		0	0	0	0	0	0	0	0	0	0	0	0	0	0	0	0	0	0	0	0	0	0	0	1	0	2	1	0	0	0
1303	Cre15.g636750.t1.2	23 kDa	TRUE	0	0	0	0	0	0	0	0	0	0	0	0	0	0	0	0	0	0	1	0	0	4	3	4	0	1	0	0	0	0
1304	Cre02.g097000.t1.2	57 kDa		0	0	0	0	0	0	0	0	0	0	0	0	1	2	5	0	0	0	0	0	0	0	0	0	0	0	0	0	0	0
1305	Cre02.g145050.t1.2	38 kDa		0	0	0	0	0	0	0	0	0	0	0	0	0	0	0	0	0	0	0	0	8	0	0	0	0	0	0	0	0	0
1306	Cre04.g230536.t1.1	94 kDa		2	4	0	0	0	0	0	0	0	0	0	0	0	0	0	0	0	0	0	0	0	0	0	0	0	0	0	0	0	0
1307	Cre06.g258700.t1.1	103 kDa		0	0	0	0	0	0	0	0	7	0	0	0	0	0	0	0	0	0	0	0	0	0	0	0	0	0	0	0	0	0
1308	Cre06.g261700.t1.2	30 kDa		0	0	0	0	0	0	0	0	0	0	0	0	0	0	0	0	0	0	1	2	4	0	0	0	1	0	0	0	0	0
1309	Cre09.g397993.t1.1 (+1)	36 kDa		0	0	0	0	0	0	0	0	0	0	0	0	0	0	0	0	1	6	0	0	0	0	0	0	0	0	0	0	0	0
1310	Cre10.g466450.t1.1	79 kDa		0	0	0	0	0	0	0	0	0	0	0	4	0	0	0	0	0	1	0	1	0	0	0	0	0	0	0	0	0	0
1311	Cre12.g531500.t1.2	60 kDa		0	0	0	0	0	0	0	0	0	0	0	0	0	1	7	0	0	0	0	0	0	0	0	0	0	0	0	0	0	0
1312	Cre16.g654500.t1.1	32 kDa		0	0	0	0	0	0	0	0	0	0	0	0	0	0	0	0	0	0	0	0	9	0	0	0	0	0	0	0	0	0
1313	Cre16.g689700.t1.1	42 kDa		0	0	0	0	0	0	0	0	0	0	0	0	0	0	0	0	0	1	0	0	4	0	0	0	0	0	0	0	0	0
1314	Cre16.g689871.t1.1	115 kDa		0	0	0	0	0	0	0	0	6	0	0	1	0	0	0	0	0	0	0	0	0	0	0	0	0	0	0	0	0	0
1315	Cre17.g701500.t1.2	48 kDa		0	0	0	0	0	0	0	0	0	0	0	0	0	0	0	0	0	4	0	0	1	0	1	0	0	0	0	0	0	0
1316	Cre02.g113850.t1.1	46 kDa		0	0	0	0	0	0	0	0	0	0	0	0	0	0	1	1	3	3	0	0	0	0	0	0	0	0	0	0	0	0
1317	Cre02.g115950.t1.2	36 kDa		0	0	0	0	0	0	0	0	0	0	0	0	0	0	0	4	0	3	0	0	0	0	0	0	0	0	0	0	0	0
1318	Cre04.g223850.t1.2	46 kDa		0	0	0	0	0	0	0	0	0	0	0	0	0	0	0	0	1	3	0	0	0	0	0	0	0	0	0	0	0	0
1319	Cre10.g446100.t1.2	17 kDa		0	0	0	0	0	0	0	0	0	0	0	0	0	0	0	0	0	0	0	0	0	0	0	0	0	0	0	0	2	5
1320	Cre11.g467544.t1.1	28 kDa	TRUE	0	0	0	0	0	0	0	0	0	0	0	0	0	0	0	0	0	0	3	2	3	0	0	0	0	0	0	0	0	0
1321	Cre04.g222950.t1.2	46 kDa		0	0	0	0	0	0	0	0	0	0	0	0	0	2	2	0	1	1	0	0	0	0	0	0	0	0	0	0	0	0
1322	Cre17.g745297.t1.1	44 kDa		0	0	0	0	0	0	0	0	0	0	0	0	0	0	0	1	2	4	0	1	1	0	0	0	0	0	0	0	0	0
1323	Cre10.g434400.t1.2	237 kDa		0	0	0	0	0	0	0	0	1	2	2	0	1	0	0	0	0	0	0	0	0	0	0	0	0	0	0	0	0	0
1324	Cre03.g145967.t1.1	46 kDa		0	0	0	0	0	0	0	0	0	0	0	0	0	1	2	0	0	1	1	1	0	0	0	0	0	0	0	0	0	0
1325	Cre07.g313500.t1.2	290 kDa		0	0	0	0	0	0	0	0	0	0	0	0	0	2	3	0	1	0	0	0	0	0	0	0	0	0	0	0	0	0
1326	Cre07.g318000.t1.2	28 kDa		0	0	0	0	0	0	0	0	0	0	0	0	0	0	0	0	0	0	0	0	0	1	2	3	0	2	2	0	0	0
1327	Cre12.g557800.t1.2	14 kDa		0	0	0	0	0	0	0	0	0	0	0	0	0	0	0	0	0	0	0	0	0	0	0	0	1	2	5	0	0	0
1328	Cre17.g725301.t1.1	60 kDa		0	0	0	0	0	0	0	0	0	0	0	0	0	0	0	0	0	0	0	0	0	0	0	0	0	2	0	1	1	2
1329	Cre01.g050550.t1.2	11 kDa	TRUE	0	0	0	0	0	0	0	0	0	0	0	0	0	0	0	0	0	0	0	0	0	0	0	0	0	1	1	2	2	3
1330	Cre02.g113250.t1.1	59 kDa		0	0	0	0	0	0	0	0	0	0	0	0	1	0	2	0	0	0	0	0	0	0	0	0	0	0	0	0	0	0
1331	Cre14.g615350.t1.2	16 kDa		0	0	0	0	0	0	0	0	0	0	0	0	0	0	0	0	0	0	0	0	0	1	0	0	1	2	2	0	0	0
1332	Cre09.g403034.t1.1	22 kDa	TRUE	0	0	0	0	0	0	0	0	0	0	0	0	0	0	0	0	0	0	0	0	0	0	1	4	0	0	0	0	0	0
1333	Cre03.g185600.t1.1	22 kDa		0	0	0	0	0	0	0	0	0	0	0	0	0	0	0	0	0	0	0	0	0	0	0	0	0	0	0	0	2	4
1334	Cre14.g612633.t1.1	1029 kDa		1	1	0	1	0	0	0	0	0	0	0	0	2	0	0	1	0	0	0	0	0	0	0	0	0	0	0	0	0	0
1335	Cre02.g083450.t1.1	67 kDa	TRUE	0	0	0	0	0	0	0	0	0	1	0	4	0	0	0	0	0	0	0	0	0	0	0	0	0	0	0	0	0	0
1336	Cre04.g216950.t1.2	39 kDa		0	0	0	0	0	0	0	0	0	0	0	0	0	0	0	0	0	0	0	1	5	0	0	0	0	0	0	0	0	0
1337	Cre08.g368400.t1.2	54 kDa		0	0	0	0	0	0	0	0	0	0	0	0	2	3	1	0	0	0	0	0	0	0	0	0	0	0	0	0	0	0
1338	Cre08.g378250.t1.2 (+1)	33 kDa		0	0	0	0	0	0	0	0	0	0	0	0	0	0	0	0	0	0	0	0	5	0	0	0	0	0	0	0	0	0
1339	Cre09.g393050.t1.2	108 kDa		0	0	0	0	0	0	0	1	3	0	0	0	0	0	0	0	0	0	0	0	0	0	0	0	0	0	0	0	0	0
1340	Cre09.g400150.t1.1	47 kDa		0	0	0	0	0	0	0	0	0	0	0	0	3	3	2	0	0	0	0	0	0	0	0	0	0	0	0	0	0	0
1341	Cre09.g408464.t1.1	70 kDa		0	0	0	0	0	0	0	0	0	0	1	4	0	0	0	0	0	0	0	0	0	0	0	0	0	0	0	0	0	0
1342	Cre10.g420550.t1.1	53 kDa		0	0	0	0	0	0	0	0	0	0	0	0	0	0	0	0	4	2	0	0	0	0	0	0	0	0	0	0	0	0
1343	Cre10.g427300.t1.2	77 kDa		0	0	0	0	0	0	0	0	0	0	0	0	3	3	0	0	0	0	0	0	0	0	0	0	0	0	0	0	0	0
1344	Cre11.g467591.t1.1	50 kDa		0	0	0	0	0	0	0	0	0	0	0	0	0	0	0	0	0	0	0	0	0	0	0	0	0	4	1	0	0	0
1345	Cre12.g485550.t1.2	37 kDa		0	0	0	0	0	0	0	0	0	0	0	0	0	0	0	0	0	0	0	1	4	0	0	0	0	0	0	0	0	0
1346	Cre12.g546400.t1.2	11 kDa		0	0	0	0	0	0	0	0	0	0	0	0	0	0	0	0	0	0	0	0	0	0	0	0	0	0	0	0	2	5
1347	Cre13.g562850.t1.2	29 kDa		0	0	0	0	0	0	0	0	0	0	0	0	0	0	0	0	0	0	2	0	4	0	1	0	0	0	0	0	0	0
1348	Cre01.g061442.t1.1	11 kDa		0	0	0	0	0	0	0	0	0	0	0	0	0	0	0	0	0	0	0	0	0	0	0	0	0	0	0	0	2	4
1349	Cre03.g146447.t1.1	37 kDa		0	0	0	0	0	0	0	0	0	0	0	0	0	0	0	0	1	1	0	1	3	0	0	0	0	0	0	0	0	0
1350	Cre03.g151500.t1.1	38 kDa		0	0	0	0	0	0	0	0	0	0	0	0	1	0	0	3	0	3	0	0	0	0	0	0	0	0	0	0	0	0
1351	Cre03.g171600.t1.1	46 kDa		0	0	0	0	0	0	0	0	0	0	0	0	0	0	3	0	0	1	0	0	0	0	0	0	0	0	0	0	0	0
1352	Cre12.g494550.t1.1 (+1)	67 kDa		0	0	0	0	0	0	0	0	0	0	0	0	0	0	0	1	4	4	0	0	0	0	0	0	0	0	0	0	0	0
1353	Cre01.g051000.t1.1	52 kDa		0	0	0	0	0	0	0	0	0	0	0	0	0	0	0	0	0	3	0	0	0	0	0	0	0	0	0	0	0	0
1354	Cre07.g339250.t1.2	42 kDa		0	0	0	0	0	0	0	0	0	0	0	0	0	0	0	0	0	0	2	2	1	0	0	0	0	0	0	0	0	0
1355	Cre03.g194800.t1.2	45 kDa		0	0	0	0	0	0	0	0	0	0	0	0	0	0	0	1	1	4	0	0	0	0	0	0	0	0	0	0	0	0
1356	Cre01.g034950.t1.2	82 kDa		0	0	0	0	0	0	0	0	0	0	0	2	0	1	0	0	0	0	0	0	0	0	0	0	0	0	0	0	0	0
1357	Cre03.g184300.t1.1	69 kDa		0	0	0	0	0	0	0	0	1	1	0	2	0	2	0	0	0	0	0	0	0	0	0	0	0	0	0	0	0	0
1358	Cre06.g307650.t1.1 (+1)	81 kDa		0	0	0	0	0	0	1	0	3	0	0	0	0	0	0	0	0	0	0	0	0	0	0	0	0	0	0	0	0	0
1359	Cre03.g144324.t1.1	91 kDa		0	0	0	0	0	0	1	0	4	0	0	1	0	0	0	0	0	0	0	0	0	0	0	0	0	0	0	0	0	0
1360	Cre02.g110450.t1.2	23 kDa		0	0	0	0	0	0	0	0	0	0	0	0	0	0	0	0	0	0	0	0	0	2	1	4	0	0	0	0	0	0
1361	Cre10.g420400.t1.1	130 kDa	TRUE	0	0	0	1	2	1	1	0	2	0	0	0	0	0	0	0	0	0	0	0	0	0	0	0	0	0	0	0	0	0
1362	Cre17.g722350.t1.2	26 kDa		0	0	0	0	0	0	0	0	0	0	0	0	0	0	0	0	0	0	0	0	1	0	0	4	0	0	0	0	0	0
1363	Cre14.g611450.t1.1	242 kDa		0	0	0	0	0	0	0	0	0	0	0	0	3	2	0	0	0	0	0	0	0	0	0	0	0	0	0	0	0	0
1364	Cre02.g091050.t1.2	43 kDa		0	0	0	0	0	0	0	0	0	0	0	0	0	0	0	1	3	1	0	0	0	0	0	0	0	0	0	0	0	0
1365	Cre03.g180800.t1.1	133 kDa		0	0	0	0	0	0	0	0	2	0	0	0	0	0	0	0	0	0	0	0	0	0	0	0	1	1	0	0	0	0
1366	Cre02.g117850.t1.2	152 kDa		0	0	0	0	0	0	0	0	0	0	0	0	0	0	0	1	2	0	0	0	0	0	1	0	0	0	0	0	0	0
1367	Cre01.g019600.t1.2	24 kDa		0	0	0	0	0	0	0	0	0	0	0	0	0	0	0	0	0	0	0	0	0	2	3	3	0	0	0	0	0	0
1368	Cre06.g306350.t1.2	20 kDa		0	0	0	0	0	0	0	0	0	0	0	0	0	0	0	0	0	0	0	0	0	0	0	0	0	1	0	3	1	2
1369	Cre09.g387282.t1.1	45 kDa		0	0	0	0	0	0	0	0	0	0	0	0	1	2	0	1	2	2	0	0	0	0	0	0	0	0	0	0	0	0
1370	Cre09.g392500.t1.2	37 kDa		0	0	0	0	0	0	0	0	0	0	0	0	0	0	0	0	0	1	1	2	1	0	0	0	0	0	0	0	0	0
1371	Cre09.g394065.t2.1	17 kDa		0	0	0	0	0	0	0	0	0	0	0	0	0	0	0	0	0	0	0	0	0	0	0	0	0	0	0	0	0	5
1372	Cre11.g469450.t1.1	38 kDa		0	0	0	0	0	0	0	0	0	0	0	0	0	0	0	0	1	3	0	0	0	0	0	0	0	0	0	0	0	0
1373	Cre12.g490500.t1.2	23 kDa		0	0	0	0	0	0	0	0	0	0	0	0	0	0	0	0	0	0	0	0	0	0	0	0	2	4	1	0	0	1
1374	Cre12.g494250.t1.2	31 kDa		0	0	0	0	0	0	0	0	0	0	0	0	0	0	0	1	1	2	0	0	1	0	0	0	0	0	0	0	0	0
1375	Cre12.g530850.t3.1	141 kDa		0	0	0	0	0	0	0	0	0	0	0	0	0	0	0	0	0	0	0	0	0	2	1	0	0	0	0	0	0	0
1376	Cre12.g551900.t1.2	16 kDa		0	0	0	0	0	0	0	0	0	0	0	0	0	0	0	0	0	0	0	0	0	0	0	0	0	1	1	0	2	4
1377	Cre17.g710300.t1.1	80 kDa		0	0	0	0	0	0	2	0	4	0	0	0	0	0	0	0	0	0	0	0	0	0	0	0	0	0	0	0	0	0
1378	Cre06.g265550.t1.2	68 kDa		0	0	0	0	0	0	0	0	0	0	0	0	1	2	2	0	0	0	0	0	0	0	0	0	0	0	0	0	0	0
1379	Cre01.g041450.t1.1	53 kDa		0	0	0	0	0	0	0	0	0	0	0	0	0	0	0	0	0	0	0	0	0	1	0	2	0	0	0	0	0	0
1380	Cre03.g201550.t1.2	73 kDa	TRUE	0	0	0	0	0	0	1	0	0	3	2	0	0	0	0	0	0	0	0	0	0	0	0	0	0	0	0	0	0	0
1381	Cre11.g467622.t1.1	37 kDa		0	0	0	0	0	0	0	0	0	0	0	0	0	0	0	0	0	0	1	0	1	2	1	2	0	0	0	0	0	0
1382	Cre02.g095150.t1.2	120 kDa		0	0	0	2	0	1	0	0	0	0	0	0	0	0	0	0	0	0	2	1	2	0	0	0	0	0	0	0	0	0
1383	Cre17.g699800.t1.1 (+1)	32 kDa		0	0	0	0	0	0	0	0	0	0	0	0	3	0	2	0	0	0	0	0	1	1	0	1	0	0	0	0	0	0
1384	Cre11.g475350.t1.1	28 kDa		0	0	0	0	0	0	0	0	0	0	0	0	0	0	0	0	0	0	0	0	1	0	0	0	0	2	0	1	1	2
1385	Cre12.g538350.t1.1	19 kDa		0	0	0	0	0	0	0	0	0	0	0	0	0	0	0	0	0	0	0	0	0	0	0	0	1	1	0	0	2	0
1386	Cre13.g567700.t1.2	15 kDa	TRUE	0	0	0	0	0	0	1	0	0	0	0	0	1	1	0	1	1	0	0	0	0	1	2	1	3	4	4	5	3	3
1387	Cre01.g018950.t1.2	39 kDa		0	0	0	0	0	0	0	0	0	0	0	0	1	0	0	2	2	2	0	0	0	0	0	0	0	0	0	0	0	0
1388	Cre10.g427700.t1.2 [3]	67 kDa	TRUE	0	0	0	0	0	0	0	0	0	0	0	0	2	2	2	0	0	0	0	0	0	0	0	0	0	0	0	0	0	0
1388.1	Cre10.g427700.t1.2	67 kDa	TRUE	0	0	0	0	0	0	0	0	0	0	0	0	2	2	2	0	0	0	0	0	0	0	0	0	0	0	0	0	0	0
1388.2	Cre01.g028200.t1.1 (+1)	82 kDa	TRUE	0	0	0	0	0	0	0	0	0	0	0	0	0	0	0	0	0	0	0	0	0	0	0	0	0	0	0	0	0	0
1389	Cre02.g142650.t1.1 [3]	96 kDa	TRUE	3	0	1	0	0	0	0	0	0	0	0	0	0	0	0	0	0	0	0	0	0	0	0	0	0	0	0	0	0	0
1389.1	Cre02.g142650.t1.1	96 kDa	TRUE	3	0	1	0	0	0	0	0	0	0	0	0	0	0	0	0	0	0	0	0	0	0	0	0	0	0	0	0	0	0
1389.2	Cre02.g142601.t1.1	282 kDa	TRUE	0	0	0	0	0	0	0	0	0	0	0	0	0	0	0	0	0	0	0	0	0	0	0	0	0	0	0	0	0	0
1389.3	Cre02.g142605.t1.1	12 kDa	TRUE	0	0	0	0	0	0	0	0	0	0	0	0	0	0	0	0	0	0	0	0	0	0	0	0	0	0	0	0	0	0
1390	Cre06.g253300.t1.2	36 kDa		0	0	0	0	0	0	0	0	0	0	0	0	0	0	0	0	0	0	0	1	3	0	0	0	0	0	0	0	0	0
1391	Cre10.g461150.t1.2	45 kDa		0	0	0	0	0	0	0	0	0	0	0	0	1	0	0	1	0	3	0	0	0	0	0	0	0	0	0	0	0	0
1392	Cre12.g492600.t1.2	52 kDa		0	0	0	0	0	0	0	0	0	0	0	0	3	1	0	0	0	0	0	0	0	0	0	0	0	0	0	0	0	0
1393	Cre13.g562550.t1.1	56 kDa		0	0	0	0	0	0	0	0	0	0	0	0	2	3	0	0	0	0	0	0	0	0	0	0	0	0	0	0	0	0
1394	Cre13.g582800.t1.2	67 kDa		0	0	0	0	0	0	0	0	0	0	0	0	0	0	5	0	0	0	0	0	0	0	0	0	0	0	0	0	0	0
1395	Cre03.g175850.t1.1	57 kDa		0	0	0	0	0	0	0	0	0	0	0	0	1	3	2	0	0	0	0	0	0	0	0	0	0	0	0	0	0	0
1396	Cre06.g296250.t1.1	68 kDa		0	0	0	0	0	0	0	0	0	0	0	0	0	0	4	0	0	0	0	0	0	0	0	0	0	0	0	0	0	0
1397	Cre08.g370850.t1.1	21 kDa		0	0	0	0	0	0	0	0	0	0	0	0	0	0	0	0	0	0	0	0	0	0	0	1	0	4	2	0	0	0
1398	Cre01.g028500.t1.2	62 kDa		0	0	0	0	0	0	0	0	0	0	0	0	0	0	0	0	0	0	0	2	2	0	0	0	0	0	0	0	0	0
1399	Cre02.g118500.t1.1	108 kDa		0	0	0	0	0	0	0	0	2	0	0	3	0	0	0	0	0	0	0	0	0	0	0	0	0	0	0	0	0	0
1400	Cre11.g467568.t1.1	46 kDa		0	0	0	0	0	0	0	0	0	0	0	0	0	2	3	0	0	0	0	0	0	0	0	0	0	0	0	0	0	0
1401	Cre16.g649600.t1.2	86 kDa		0	0	0	0	0	0	0	0	0	0	2	3	0	0	0	0	0	0	0	0	0	0	0	0	0	0	0	0	0	0
1402	Cre11.g469400.t1.2	25 kDa		0	0	0	0	0	0	0	0	0	0	0	0	0	0	0	0	0	0	1	3	2	0	0	0	0	0	0	0	0	0
1403	Cre16.g681238.t1.1	68 kDa		0	0	0	0	0	0	0	0	0	0	0	0	2	2	1	0	0	0	0	0	0	0	0	0	0	0	0	0	0	0
1404	Cre09.g387800.t1.2	27 kDa		0	0	0	0	0	0	0	0	0	0	0	0	0	0	0	0	0	0	0	0	0	0	1	3	0	0	0	0	0	0
1405	Cre01.g028600.t1.2	26 kDa		0	0	0	0	0	0	0	0	0	0	0	0	0	0	0	0	0	0	0	0	0	2	0	2	0	0	0	0	0	0
1406	Cre01.g028950.t1.2	17 kDa		0	0	0	0	0	0	0	0	0	0	0	0	0	0	0	0	0	0	1	0	0	4	1	0	0	0	0	0	0	0
1407	Cre01.g052100.t1.2	16 kDa		0	0	0	0	0	0	0	0	0	0	0	0	0	0	0	0	0	0	0	0	0	0	0	0	0	0	0	0	0	6
1408	Cre02.g088900.t1.2	32 kDa		0	0	0	0	0	0	0	0	0	0	0	0	0	0	0	0	0	0	1	1	3	0	0	0	0	0	0	0	0	0
1409	Cre04.g218700.t1.2	17 kDa		0	0	0	0	0	0	0	0	0	0	0	0	0	0	0	0	0	0	0	0	0	0	0	0	2	3	2	0	0	0
1410	Cre07.g335700.t1.2	17 kDa		0	0	0	0	0	0	0	0	0	0	0	0	0	0	0	0	0	0	0	0	0	0	0	0	0	1	0	0	2	2
1411	Cre12.g538400.t1.2	23 kDa		0	0	0	0	0	0	0	0	0	0	0	0	0	0	0	0	0	0	0	0	0	3	2	2	0	1	0	0	0	0
1412	Cre14.g631250.t1.1	196 kDa		0	0	0	0	0	0	0	0	0	0	0	0	1	0	2	0	0	1	0	0	1	0	0	0	0	0	0	0	0	0
1413	Cre07.g330700.t1.2	134 kDa	TRUE	0	0	0	0	0	0	0	0	0	0	0	0	3	1	0	0	0	0	0	0	0	0	0	0	0	0	0	0	0	0
1414	Cre02.g095700.t1.2	42 kDa		0	0	0	0	0	0	0	0	0	0	0	0	0	0	0	2	1	2	0	0	0	0	0	0	0	0	0	0	0	0
1415	Cre02.g143250.t1.2	37 kDa		0	0	0	0	0	0	0	0	0	0	0	0	0	0	0	1	2	1	0	0	0	0	0	0	0	0	0	0	0	0
1416	Cre12.g561400.t1.2	19 kDa		0	0	0	0	0	0	0	0	0	0	0	0	0	0	0	0	0	0	0	1	1	1	2	2	0	0	0	0	0	0
1417	Cre01.g048250.t1.2	27 kDa		0	0	0	0	0	0	0	0	0	0	0	0	0	0	0	0	0	0	0	0	0	1	1	2	0	0	0	0	0	0
1418	Cre12.g527850.t1.1	32 kDa		0	0	0	0	0	0	0	0	0	0	0	0	0	0	0	0	0	0	2	2	1	0	1	0	0	0	0	0	0	0
1419	Cre01.g045640.t1.2	49 kDa		0	0	0	0	0	0	0	0	0	0	0	0	0	1	2	0	1	1	0	0	0	0	0	0	0	0	0	0	0	0
1420	Cre16.g680790.t1.1	131 kDa		1	0	0	2	0	1	0	0	0	0	0	0	0	0	0	0	0	0	0	0	0	0	0	0	0	0	0	0	0	0
1421	Cre10.g426250.t1.1	24 kDa		0	0	0	0	0	0	0	0	0	0	0	0	0	0	0	0	0	0	1	2	2	0	0	0	0	0	0	0	0	0
1422	Cre10.g427400.t1.2	13 kDa		0	0	0	0	0	0	0	0	0	0	0	0	0	0	0	0	0	0	0	0	0	0	0	0	0	0	0	2	3	0
1423	Cre03.g188700.t1.2	27 kDa		0	0	0	0	0	0	0	0	0	0	0	0	0	0	0	0	0	0	0	0	0	1	1	5	0	0	0	0	0	0
1424	Cre05.g246300.t1.2	67 kDa		0	0	0	0	0	0	0	0	0	0	0	0	3	1	3	0	0	0	0	0	0	0	0	0	0	0	0	0	0	0
1425	Cre06.g256750.t1.2	43 kDa		0	0	0	0	0	0	0	0	0	0	0	0	0	0	0	0	0	4	0	0	0	0	0	0	0	0	0	0	0	0
1426	Cre06.g270100.t1.1	99 kDa	TRUE	0	0	0	0	0	0	0	0	1	0	0	8	0	0	0	0	0	0	0	0	0	0	0	0	0	0	0	0	0	0
1427	Cre06.g310950.t1.2	58 kDa		0	0	0	0	0	0	0	0	0	0	0	0	0	1	4	0	0	0	0	0	0	0	0	0	0	0	0	0	0	0
1428	Cre07.g322950.t1.2	53 kDa		0	0	0	0	0	0	0	0	0	0	0	0	0	1	3	0	0	0	0	0	0	0	0	0	0	0	0	0	0	0
1429	Cre08.g379700.t1.2	55 kDa		0	0	0	0	0	0	0	0	0	0	0	0	0	0	4	0	0	0	0	0	0	0	0	0	0	0	0	0	0	0
1430	Cre10.g439100.t1.2	59 kDa		0	0	0	0	0	0	0	0	0	0	0	0	0	1	4	0	0	0	0	0	0	0	0	0	0	0	0	0	0	0
1431	Cre12.g561450.t1.2	46 kDa		0	0	0	0	0	0	0	0	0	0	0	0	0	0	0	1	1	4	0	0	0	0	0	0	0	0	0	0	0	0
1432	Cre13.g606200.t1.1 (+1)	87 kDa		0	0	0	0	0	0	1	0	5	0	0	0	0	0	0	0	0	0	0	0	0	0	0	0	0	0	0	0	0	0
1433	Cre16.g653050.t1.1	36 kDa		0	0	0	0	0	0	0	0	0	0	0	0	0	0	0	0	1	5	0	0	0	0	0	0	0	0	0	0	0	0
1434	Cre16.g656300.t1.1	33 kDa		0	0	0	0	0	0	0	0	0	0	0	0	0	0	0	0	0	0	0	3	0	0	0	0	0	0	0	0	0	0
1435	Cre02.g083600.t1.2	45 kDa		0	0	0	0	0	0	0	0	0	0	0	0	0	0	0	0	2	2	0	0	0	0	0	0	0	0	0	0	0	0
1436	Cre05.g245150.t1.1	44 kDa		0	0	0	0	0	0	0	0	0	0	0	0	0	0	0	0	2	4	0	0	0	0	0	0	0	0	0	0	0	0
1437	Cre07.g338900.t1.1	70 kDa		0	0	0	0	0	0	0	0	0	0	0	0	0	2	1	0	0	0	0	0	0	0	0	0	0	0	0	0	0	0
1438	Cre12.g490250.t1.2	144 kDa		0	0	0	0	0	0	0	0	2	0	0	0	0	0	0	0	0	0	0	0	0	0	0	0	0	0	0	0	0	0
1439	Cre12.g534800.t1.1	111 kDa		0	0	0	0	0	0	0	0	0	0	0	4	0	0	0	0	0	0	0	0	0	0	0	0	0	0	0	0	0	0
1440	Cre17.g709950.t1.2	42 kDa		0	0	0	0	0	0	0	0	0	0	0	0	0	0	0	0	0	3	0	0	0	0	0	0	0	0	0	0	0	0
1441	Cre10.g458900.t1.1	46 kDa		0	0	0	0	0	0	0	0	0	0	0	0	0	0	0	2	2	0	0	0	0	0	0	0	0	0	0	0	0	0
1442	Cre01.g002250.t1.2	30 kDa		0	0	0	0	0	0	0	0	0	0	0	0	0	0	0	0	0	0	0	0	0	3	1	2	0	0	0	0	0	0
1443	Cre02.g145000.t1.1	35 kDa		0	0	0	0	0	0	0	0	0	0	0	0	0	0	0	1	3	0	0	0	2	0	0	0	0	0	0	0	0	0
1444	Cre06.g278122.t1.1	63 kDa		0	0	0	0	0	0	0	0	0	0	0	0	0	0	0	0	0	0	1	0	0	1	2	2	0	0	0	0	0	0
1445	Cre09.g396850.t1.2	26 kDa		0	0	0	0	0	0	0	0	0	0	0	0	0	0	0	0	0	0	0	0	0	3	1	1	0	0	0	0	0	0
1446	Cre12.g507558.t1.1	35 kDa		0	0	0	0	0	0	0	0	0	0	0	0	0	0	0	0	0	0	1	2	3	0	0	0	0	0	0	0	0	0
1447	Cre16.g662300.t1.2	11 kDa	TRUE	0	0	0	0	0	0	0	0	0	0	0	0	0	0	0	0	0	0	0	0	0	0	0	0	0	0	0	0	3	1
1448	Cre16.g693300.t1.1	57 kDa		3	2	0	0	0	0	0	0	0	0	0	0	0	0	0	0	0	0	0	0	0	0	0	0	0	0	0	0	0	0
1449	Cre01.g037650.t1.2	29 kDa		0	0	0	0	0	0	0	0	0	0	0	0	0	0	0	0	0	0	3	1	2	0	0	0	0	0	0	0	0	0
1450	Cre01.g053000.t1.2 (+1)	78 kDa		0	0	0	0	0	0	0	0	0	0	0	1	1	2	1	0	0	0	0	0	0	0	0	0	0	0	0	0	0	0
1451	Cre10.g434800.t1.1	34 kDa		0	0	0	0	0	0	0	0	0	0	0	0	0	0	0	0	0	0	0	2	1	0	0	1	0	0	0	0	0	0
1452	Cre03.g151750.t1.2	10 kDa		0	0	0	0	0	0	0	0	0	0	0	0	0	0	0	0	0	0	0	0	0	0	0	0	0	0	0	0	3	2
1453	Cre12.g524100.t1.2	123 kDa		0	0	0	0	0	0	0	0	1	0	0	0	0	0	0	0	0	0	1	2	1	0	0	0	0	0	0	0	0	0
1454	Cre02.g143307.t1.1	6 kDa		0	0	0	0	0	0	0	0	0	0	0	3	0	0	0	0	0	0	0	0	0	0	0	0	0	0	0	0	0	0
1455	Cre02.g097213.t1.2	69 kDa		0	0	0	0	0	0	3	1	2	0	0	1	0	0	0	0	0	0	0	0	0	0	0	0	0	0	0	0	0	0
1456	Cre08.g385450.t1.2	42 kDa		0	0	0	0	0	0	0	0	0	0	0	0	0	0	0	0	0	2	0	0	0	0	0	0	0	0	0	0	0	0
1457	Cre12.g536500.t1.2	13 kDa		0	0	0	0	0	0	0	0	0	0	0	0	0	0	0	0	0	0	0	0	0	0	0	0	0	0	0	0	3	1
1458	Cre08.g384900.t1.2	33 kDa		0	0	0	0	0	0	0	0	0	0	0	0	0	0	0	0	0	0	0	2	1	0	0	0	0	0	0	0	0	0
1459	Cre04.g227350.t1.1	81 kDa		0	0	0	0	0	0	0	1	0	0	0	0	0	0	0	1	1	2	0	0	0	0	0	0	0	0	0	0	0	0
1460	Cre16.g661750.t1.2 (+1)	38 kDa		0	0	0	0	0	0	0	0	0	0	0	0	0	0	0	1	2	0	0	0	1	0	0	0	0	0	0	0	0	0
1461	Cre14.g619100.t1.2	46 kDa		0	0	0	0	0	0	0	0	0	0	0	0	0	0	0	0	0	0	0	0	1	0	0	2	0	0	0	0	0	0
1462	Cre06.g291700.t1.2	57 kDa		0	0	0	0	0	0	0	0	0	0	0	0	0	0	0	0	0	0	0	0	0	4	0	0	0	0	0	0	0	0
1463	Cre11.g467350.t1.2	73 kDa		0	0	0	0	0	0	0	0	0	0	0	0	0	1	3	0	0	0	0	0	0	0	0	0	0	0	0	0	0	0
1464	Cre01.g027850.t1.1	30 kDa		0	0	0	0	0	0	0	0	0	0	0	0	0	0	0	0	0	0	0	1	3	0	0	1	0	0	0	0	0	0
1465	Cre06.g283400.t1.2	71 kDa		0	0	0	0	0	0	0	0	0	0	0	0	0	1	5	0	0	0	0	0	0	0	0	0	0	0	0	0	0	0
1466	Cre17.g746697.t1.1	50 kDa		0	0	0	0	0	0	0	0	0	0	0	0	0	0	0	0	0	3	0	0	0	0	0	0	0	0	0	0	0	0
1467	Cre01.g053288.t1.2 (+1)	46 kDa		0	0	0	0	0	0	0	0	0	0	0	0	0	0	0	0	0	3	0	0	0	0	0	0	0	0	0	0	0	0
1468	Cre16.g684150.t1.2	28 kDa		0	0	0	0	0	0	0	0	0	0	0	0	0	0	0	0	0	0	0	0	0	2	0	1	0	3	0	0	0	0
1469	Cre16.g687950.t1.2	37 kDa		0	0	0	0	0	0	0	0	0	0	0	0	0	0	0	0	0	0	1	1	3	0	0	0	0	0	0	0	0	0
1470	Cre03.g193750.t1.1	45 kDa		0	0	0	0	0	0	0	0	0	0	0	0	0	0	0	0	0	2	0	0	0	0	0	0	0	0	0	0	0	0
1471	Cre03.g164250.t1.1	210 kDa		0	0	0	0	0	0	0	0	0	1	3	0	0	0	0	0	0	0	0	0	0	0	0	0	0	0	0	0	0	0
1472	Cre06.g272250.t1.1	84 kDa	TRUE	0	0	0	0	0	0	0	0	0	0	0	0	0	0	0	0	0	0	0	0	0	0	0	3	0	0	0	0	0	0
1473	Cre02.g103300.t1.1	64 kDa	TRUE	1	0	0	0	0	0	4	4	0	0	0	3	0	0	0	0	0	0	0	0	0	0	0	0	0	0	0	0	0	0
1474	Cre12.g549750.t1.2	38 kDa		0	0	0	0	0	0	0	0	0	0	0	0	0	0	0	0	0	0	0	2	2	0	0	0	0	0	0	0	0	0
1475	Cre10.g421050.t1.1	145 kDa		0	0	0	0	0	0	1	1	2	0	0	0	0	0	0	0	0	0	0	0	0	0	0	0	0	0	0	0	0	0
1476	Cre11.g475050.t1.2	116 kDa		0	0	0	0	0	0	0	0	2	0	0	0	0	0	0	0	0	0	0	0	0	0	0	0	0	0	0	0	0	0
1477	Cre16.g671750.t1.1	14 kDa		0	0	0	0	0	0	0	0	0	0	0	0	0	0	0	0	0	0	0	0	0	0	0	0	0	3	0	0	0	1
1478	Cre05.g232150.t1.2	49 kDa		0	0	0	0	0	0	0	0	0	0	0	0	0	0	0	0	0	3	0	0	0	0	0	0	0	0	0	0	0	0
1479	Cre03.g161000.t1.1	50 kDa		0	0	0	0	0	0	0	0	0	0	0	0	1	2	1	0	0	0	0	0	0	0	0	0	0	0	0	0	0	0
1480	Cre02.g077650.t1.2	18 kDa		0	0	0	0	0	0	0	0	0	0	0	0	0	0	0	0	0	0	0	0	0	0	0	0	1	2	1	0	0	0
1481	Cre03.g176500.t1.2	17 kDa		0	0	0	0	0	0	0	0	0	0	0	0	0	0	0	0	0	0	0	0	0	0	0	0	0	0	0	0	2	2
1482	Cre04.g229948.t1.1	83 kDa		0	0	0	0	0	0	0	0	2	0	0	0	0	0	0	0	0	0	0	0	0	0	0	0	0	0	0	0	0	0
1483	Cre06.g283034.t1.1	32 kDa		0	0	0	0	0	0	0	0	0	0	0	0	0	0	0	0	0	0	2	2	1	0	0	0	0	0	0	0	0	0
1484	Cre08.g368950.t1.2	51 kDa		0	0	0	0	0	0	0	0	0	0	0	0	0	0	0	2	2	1	0	0	0	0	0	0	0	0	0	0	0	0
1485	Cre11.g467755.t1.1	32 kDa		0	0	0	0	0	0	0	0	0	0	0	0	0	0	0	0	0	0	0	0	0	0	0	3	0	0	0	0	0	0
1486	Cre02.g081400.t1.2	62 kDa		0	0	0	0	0	0	0	0	0	2	1	0	0	0	0	0	0	0	0	0	0	0	0	0	0	0	0	0	0	0
1487	Cre08.g385200.t1.1	10 kDa		0	0	0	0	0	0	0	0	0	0	0	0	0	0	0	0	0	0	0	0	0	0	0	0	0	0	0	1	2	2
1488	Cre12.g522450.t1.2	138 kDa		0	0	0	0	0	0	0	0	2	0	0	0	0	0	1	0	0	0	0	0	0	0	0	1	0	0	0	0	0	0
1489	Cre17.g731350.t1.1	34 kDa		0	0	0	0	0	0	0	0	0	0	0	0	0	0	0	0	0	0	0	0	0	0	2	2	0	0	0	0	0	0
1490	Cre03.g172950.t1.2	58 kDa		0	0	0	0	0	0	0	0	0	0	0	0	0	1	2	0	0	0	0	0	0	0	0	0	0	0	0	0	0	0
1491	Cre09.g396650.t1.2	85 kDa		0	0	0	0	0	0	0	0	0	0	0	2	0	1	1	0	0	0	0	0	0	0	0	0	0	0	0	0	0	0
1492	Cre06.g265900.t1.2	25 kDa		0	0	0	0	0	0	0	0	0	0	0	0	0	0	0	0	0	0	0	1	3	0	0	0	0	0	0	0	0	0
1493	Cre09.g406000.t1.1	40 kDa		0	0	0	0	0	0	0	0	0	0	0	0	0	0	0	1	2	1	0	0	0	0	0	0	0	0	0	0	0	0
1494	Cre07.g342350.t1.2	89 kDa		0	0	0	0	0	0	0	0	0	0	0	3	0	0	0	0	0	0	0	0	0	1	0	0	0	0	0	0	0	0
1495	Cre10.g439700.t1.2	49 kDa		0	0	0	0	0	0	0	0	0	0	0	0	0	0	0	0	0	2	0	0	0	0	0	0	0	0	0	0	0	0
1496	Cre17.g718468.t1.2	68 kDa	TRUE	0	0	0	0	0	0	0	0	0	2	4	2	0	0	5	0	0	0	0	0	0	0	0	0	0	0	0	0	0	0
1497	Cre06.g279250.t1.2	20 kDa		0	0	0	0	0	0	0	0	0	0	0	0	0	0	0	0	0	0	0	0	2	0	1	1	0	0	0	0	0	0
1498	Cre06.g254800.t1.2	41 kDa		0	0	0	0	0	0	0	0	0	0	0	0	0	0	0	0	0	0	0	0	0	1	2	0	0	0	0	0	0	0
1499	Cre16.g690950.t1.2	66 kDa		0	0	0	0	0	0	0	1	1	2	0	0	0	0	0	0	0	0	0	0	0	0	0	0	0	0	0	0	0	0
1500	Cre01.g036400.t1.2	27 kDa		0	0	0	0	0	0	0	0	0	0	0	0	0	0	0	0	0	0	2	1	3	0	0	0	0	0	0	0	0	0
1501	Cre12.g539750.t1.2	50 kDa		0	0	0	0	0	0	0	0	0	0	0	0	0	0	1	0	0	0	1	2	1	0	0	0	0	0	0	0	0	0
1502	Cre03.g188200.t1.2	29 kDa		0	0	0	0	0	0	0	0	0	0	0	0	0	0	0	1	0	1	0	1	3	0	0	0	0	0	0	0	0	0
1503	Cre09.g408250.t1.1	72 kDa		0	0	0	0	0	0	0	0	0	2	0	1	0	0	0	0	0	0	0	0	0	0	0	0	0	0	0	0	0	0
1504	Cre10.g450500.t1.1	73 kDa		0	0	0	0	0	0	0	0	1	0	0	0	0	0	0	0	2	0	0	0	0	1	1	0	0	0	0	0	0	0
1505	Cre17.g708950.t1.1 [2]	95 kDa	TRUE	0	0	3	0	0	0	0	0	0	0	0	0	0	0	0	0	0	0	0	0	0	0	0	0	0	0	0	0	0	0
1505.1	Cre17.g708950.t1.1	95 kDa	TRUE	0	0	3	0	0	0	0	0	0	0	0	0	0	0	0	0	0	0	0	0	0	0	0	0	0	0	0	0	0	0
1505.2	Cre17.g708901.t1.1	89 kDa	TRUE	0	0	0	0	0	0	0	0	0	0	0	0	0	0	0	0	0	0	0	0	0	0	0	0	0	0	0	0	0	0
1506	Cre06.g278142.t1.1	57 kDa		0	0	0	0	0	0	0	0	0	0	0	0	0	0	4	0	0	0	0	0	0	0	0	0	0	0	0	0	0	0
1507	Cre11.g468550.t1.2	12 kDa		0	0	0	0	0	0	0	0	0	0	0	0	0	0	0	0	0	0	0	0	0	0	0	0	0	0	0	0	0	5
1508	Cre01.g021150.t1.1 (+1)	56 kDa		0	0	0	0	0	0	0	0	0	0	0	0	0	0	4	0	0	0	0	0	0	0	0	0	0	0	0	0	0	0
1509	Cre06.g298100.t1.2	13 kDa		0	0	0	0	0	0	0	0	0	0	0	0	0	0	0	0	0	0	0	0	0	0	0	0	0	0	3	0	0	0
1510	Cre13.g573150.t1.1	80 kDa		0	0	0	0	0	0	0	0	0	0	1	3	0	0	0	0	0	0	0	0	0	0	0	0	0	0	0	0	0	0
1511	Cre01.g011500.t1.2	34 kDa		0	0	0	0	0	0	0	0	0	0	0	0	0	0	0	0	0	0	0	0	2	0	0	0	0	0	0	0	0	0
1512	Cre14.g619300.t1.1	20 kDa		0	0	0	0	0	0	0	0	0	0	0	0	0	0	0	0	0	0	0	2	2	0	0	0	0	0	0	0	0	0
1513	Cre16.g694704.t1.1	95 kDa		0	0	0	0	0	0	0	0	0	2	0	1	0	0	0	0	0	0	0	0	0	0	0	0	0	0	0	0	0	0
1514	Cre03.g199647.t1.1	46 kDa	TRUE	0	0	0	0	0	0	0	0	0	0	0	0	0	0	0	0	2	3	0	0	0	0	0	0	0	0	0	0	0	0
1515	Cre16.g657350.t1.2	46 kDa		0	0	0	0	0	0	0	0	0	0	0	0	0	0	0	0	0	3	0	0	0	0	0	1	0	0	0	0	0	0
1516	Cre08.g369400.t1.2	18 kDa		0	0	0	0	0	0	0	0	0	0	0	0	0	0	0	0	0	0	0	0	0	0	0	0	0	2	0	0	0	0
1517	Cre03.g190500.t1.2	101 kDa		0	0	0	0	0	0	0	0	0	0	0	2	0	0	0	0	0	0	0	0	0	0	0	0	0	0	0	0	0	0
1518	Cre09.g391912.t1.1	142 kDa		0	0	0	0	0	0	0	0	0	1	2	1	0	0	0	0	0	0	0	0	0	0	0	0	0	0	0	0	0	0
1519	Cre12.g508300.t1.1	16 kDa		0	0	0	0	0	0	0	0	0	0	0	0	0	0	0	0	0	0	0	0	0	0	0	0	0	0	3	0	0	0
1520	Cre12.g518900.t1.2	41 kDa		0	0	0	0	0	0	0	0	0	0	0	0	0	0	0	0	1	0	0	1	2	0	0	0	0	0	0	0	0	0
1521	Cre13.g608000.t1.2	33 kDa		0	0	0	0	0	0	0	0	0	0	0	0	0	0	0	0	0	0	0	1	3	0	0	0	0	0	0	0	0	0
1522	Cre15.g639700.t1.1	81 kDa		0	0	0	0	0	0	0	0	0	0	0	0	0	2	2	0	0	0	0	0	0	0	0	0	0	0	0	0	0	0
1523	Cre16.g659400.t1.1 (+1)	61 kDa		0	0	0	0	0	0	0	0	0	0	0	0	0	0	0	0	0	0	0	1	2	0	0	0	0	0	0	0	0	0
1524	Cre17.g740700.t1.2	14 kDa		0	0	0	0	0	0	0	0	0	0	0	0	0	0	0	0	0	0	0	0	0	0	0	0	0	0	0	0	2	2
1525	Cre16.g690655.t1.1	202 kDa		0	0	0	0	0	0	0	0	0	0	2	0	0	0	0	0	0	0	0	0	0	0	0	0	0	0	0	0	0	0
1526	Cre02.g107950.t1.2	22 kDa		0	0	0	0	0	0	0	0	0	0	0	0	0	0	0	0	0	0	0	0	0	0	1	3	0	0	0	0	0	0
1527	Cre06.g278264.t1.1	39 kDa		0	0	0	0	0	0	0	0	0	0	0	0	0	0	0	0	1	0	1	0	3	0	0	0	0	0	0	0	0	0
1528	Cre03.g200250.t1.2	37 kDa		0	0	0	0	0	0	0	0	0	0	0	0	0	0	0	0	0	0	0	1	2	0	0	0	0	0	0	0	0	0
1529	Cre16.g653700.t1.1	127 kDa		0	0	0	0	0	0	0	0	0	0	0	0	1	2	0	0	0	0	0	0	0	0	0	0	0	0	0	0	0	0
1530	Cre17.g723650.t1.2	47 kDa		0	0	0	0	0	0	0	0	0	0	0	0	0	0	0	0	1	3	0	0	0	0	0	0	0	0	0	0	0	0
1531	Cre12.g529150.t1.2	30 kDa		0	0	0	0	0	0	0	0	0	0	0	0	0	0	0	0	0	0	0	2	2	0	0	0	0	0	0	0	0	0
1532	Cre06.g260950.t1.2	65 kDa		0	0	0	0	0	0	0	0	0	0	0	0	0	0	0	0	0	0	0	0	0	0	0	0	2	1	0	0	0	0
1533	Cre12.g552200.t1.2	114 kDa	TRUE	0	0	0	0	0	0	0	0	0	0	2	3	0	0	0	0	0	0	0	0	0	0	0	0	0	0	0	0	0	0
1534	Cre06.g285850.t1.2 (+1)	50 kDa		0	0	0	0	0	0	0	0	0	0	0	0	0	0	4	0	0	0	0	0	0	0	0	0	0	0	0	0	0	0
1535	Cre10.g437100.t1.1	37 kDa		0	0	0	0	0	0	0	0	0	0	0	0	0	0	0	0	0	0	0	1	3	0	0	0	0	0	0	0	0	0
1536	Cre17.g723900.t1.2	39 kDa		0	0	0	0	0	0	0	0	0	0	0	0	0	0	0	0	0	4	0	0	0	0	0	0	0	0	0	0	0	0
1537	Cre13.g562501.t1.1	45 kDa		0	0	0	0	0	0	0	0	0	0	0	0	0	0	0	0	0	1	0	0	3	0	0	0	0	0	0	0	0	0
1538	Cre17.g744147.t1.1	240 kDa		0	0	0	0	0	0	0	0	0	0	0	0	0	0	0	0	1	3	0	0	0	0	0	0	0	0	0	0	0	0
1539	Cre12.g497650.t1.2	30 kDa		0	0	0	0	0	0	0	0	0	0	0	0	0	0	0	0	0	0	0	0	2	0	0	0	0	0	0	0	0	0
1540	Cre13.g581900.t1.1	82 kDa		0	0	0	0	0	0	0	0	0	0	0	2	0	0	0	0	0	0	0	0	0	0	0	0	0	0	0	0	0	0
1541	Cre10.g447700.t1.1	268 kDa		0	0	0	0	0	0	0	0	0	0	0	0	2	0	1	0	0	1	0	0	0	0	0	0	0	0	0	0	0	0
1542	Cre02.g094350.t1.1	73 kDa		0	0	0	0	0	0	0	0	0	0	0	0	0	1	3	0	0	0	0	0	0	0	0	0	0	0	0	0	0	0
1543	Cre03.g172600.t1.2	54 kDa		0	0	0	0	0	0	0	0	0	0	0	0	0	0	2	0	0	0	0	0	0	0	0	0	0	0	0	0	0	0
1544	Cre06.g309717.t1.1	36 kDa		0	0	0	0	0	0	0	0	0	0	0	0	0	0	0	0	0	0	0	2	0	0	0	0	0	0	0	0	0	0
1545	Cre09.g409350.t1.2	70 kDa		0	0	0	0	0	0	0	0	0	0	0	0	1	0	2	0	0	0	0	0	0	0	0	0	0	0	0	0	0	0
1546	Cre10.g466850.t1.1	18 kDa		0	0	0	0	0	0	0	0	0	0	0	0	0	0	0	0	0	0	0	0	0	0	0	0	1	1	2	0	0	0
1547	Cre13.g603550.t1.2	27 kDa		0	0	0	0	0	0	0	0	0	0	0	0	0	0	0	0	0	0	0	0	0	0	0	0	0	3	0	0	0	0
1548	Cre16.g671500.t1.2	47 kDa		0	0	0	0	0	0	0	0	0	0	0	0	0	0	1	0	0	3	0	0	0	0	0	0	0	0	0	0	0	0
1549	Cre13.g567800.t1.2	58 kDa		0	0	0	0	0	0	0	0	0	0	0	0	0	0	0	0	0	2	0	0	0	0	0	0	0	0	0	0	0	0
1550	Cre02.g075150.t1.2	181 kDa		0	0	0	0	0	0	0	0	2	0	0	0	0	0	0	0	0	0	0	0	0	0	0	0	0	0	0	0	0	0
1551	Cre09.g416750.t1.2	57 kDa		0	0	0	0	0	0	0	0	0	0	0	0	0	0	2	0	0	0	0	0	0	0	0	0	0	0	0	0	0	0
1552	Cre06.g274650.t1.1	68 kDa		0	0	0	0	0	0	0	0	0	0	0	0	0	1	2	0	0	0	0	0	0	0	0	0	0	0	0	0	0	0
1553	Cre02.g101350.t1.2	24 kDa		0	0	0	0	0	0	0	0	0	0	0	0	0	0	0	0	0	0	1	0	0	1	2	0	0	0	0	0	0	0
1554	Cre09.g394102.t1.1	62 kDa		0	0	0	0	0	0	0	0	0	0	0	0	0	0	3	0	0	0	0	0	0	0	0	0	0	0	0	0	0	0
1555	Cre16.g667750.t1.2	20 kDa		0	0	0	0	0	0	0	0	0	0	0	0	0	0	0	0	0	0	0	0	0	0	0	0	0	2	0	0	0	0
1556	Cre01.g029150.t1.2	47 kDa		0	0	0	0	0	0	0	0	0	0	0	0	0	0	2	0	0	0	0	0	0	0	0	0	0	0	0	0	0	0
1557	Cre08.g370450.t1.2	28 kDa		0	0	0	0	0	0	0	0	0	0	0	0	0	0	0	0	0	0	0	0	2	1	1	0	0	0	0	0	0	0
1558	Cre07.g319900.t1.1	24 kDa		0	0	0	0	0	0	0	0	0	0	0	0	0	0	0	0	0	0	0	0	0	0	0	2	0	0	0	0	0	0
1559	Cre01.g030200.t1.2	46 kDa		0	0	0	0	0	0	0	0	0	0	0	0	0	0	0	0	0	2	0	0	0	0	0	0	0	0	0	0	0	0
1560	Cre03.g172850.t1.2	42 kDa	TRUE	0	0	0	0	0	0	0	0	0	0	0	0	0	0	0	0	0	4	2	4	7	0	0	0	0	0	0	0	0	0
1561	Cre07.g333400.t1.1	89 kDa		0	0	0	0	0	0	0	0	0	0	0	0	3	0	0	0	0	0	0	0	0	0	0	0	0	0	0	0	0	0
1562	Cre03.g190200.t1.2	40 kDa		0	0	0	0	0	0	0	0	0	0	0	0	0	0	0	2	0	0	0	0	0	0	0	0	0	0	0	0	0	0
1563	Cre12.g555500.t1.2	46 kDa		0	0	0	0	0	0	0	0	0	0	0	0	0	0	2	0	0	0	0	0	0	0	0	0	0	0	0	0	0	0
1564	Cre13.g580650.t1.2	59 kDa		0	0	0	0	0	0	0	0	0	0	0	0	0	0	2	0	0	0	0	0	0	0	0	0	0	0	0	0	0	0
1565	Cre02.g078650.t1.1	56 kDa		0	0	0	0	0	0	0	0	0	0	0	0	0	0	2	0	0	0	0	0	0	0	0	0	0	0	0	0	0	0
1566	Cre01.g050050.t1.2	45 kDa		0	0	0	0	0	0	0	0	0	0	0	0	0	0	2	0	0	0	0	0	0	0	0	0	0	0	0	0	0	0
1567	Cre05.g238322.t1.1	45 kDa		0	0	0	0	0	0	0	0	0	0	0	0	0	0	0	0	0	2	0	0	0	0	0	0	0	0	0	0	0	0
1568	Cre12.g494000.t1.2	117 kDa		0	0	0	0	0	0	0	0	0	0	0	0	0	0	0	2	0	0	0	0	0	0	0	0	0	0	0	0	0	0
1569	Cre12.g541600.t1.2	27 kDa		0	0	0	0	0	0	0	0	0	0	0	0	0	0	0	0	0	0	0	0	2	0	0	1	0	0	0	0	0	0
1570	Cre16.g651050.t1.2	15 kDa		0	0	0	0	0	0	0	0	0	0	0	0	0	0	0	0	0	0	0	0	0	0	0	0	0	0	0	0	3	0
1571	Cre17.g717750.t1.2	27 kDa		0	0	0	0	0	0	0	0	0	0	0	0	0	0	0	0	0	0	0	0	3	0	0	0	0	0	0	0	0	0
1572	Cre17.g698850.t1.1	99 kDa		0	0	0	0	0	0	0	0	0	0	0	2	0	0	0	0	0	0	0	0	0	0	0	0	0	0	0	0	0	0
1573	Cre16.g687966.t1.1	133 kDa		0	0	0	0	0	0	0	0	2	0	0	0	0	0	0	0	0	0	0	0	0	0	0	0	0	0	0	0	0	0
1574	Cre02.g102350.t1.2	34 kDa		0	0	0	0	0	0	0	0	0	0	0	0	0	0	0	0	0	2	0	0	0	0	0	0	0	0	0	0	0	0
1575	Cre11.g467530.t1.1	115 kDa		0	0	0	2	0	0	0	0	0	0	0	0	0	0	0	0	0	0	0	0	1	0	0	0	0	0	0	0	0	0
1576	Cre07.g338250.t1.1	29 kDa		0	0	0	0	0	0	0	0	0	0	0	0	0	0	0	0	0	0	0	2	1	0	0	0	0	0	0	0	0	0
1577	Cre16.g671100.t1.2	49 kDa		0	0	0	0	0	0	0	0	0	0	0	0	0	0	0	2	0	0	0	0	0	0	0	0	0	0	0	0	0	0
1578	Cre11.g476450.t1.1	92 kDa	TRUE	0	0	0	0	0	0	2	0	0	0	0	0	0	0	0	0	0	0	0	0	0	0	0	0	0	0	0	0	0	0
1579	Cre10.g424750.t1.2	97 kDa	TRUE	0	0	0	0	0	0	0	0	0	0	3	2	0	0	0	0	0	0	0	0	0	0	0	0	0	0	0	0	0	0
1580	Cre01.g016514.t1.1	61 kDa		0	0	0	0	0	0	0	0	0	0	0	0	0	2	0	0	0	0	0	0	0	0	0	0	0	0	0	0	0	0
1581	Cre02.g105700.t1.1	36 kDa		0	0	0	0	0	0	0	0	0	0	0	0	0	0	0	0	0	0	0	0	2	0	0	0	0	0	0	0	0	0
1582	Cre06.g291900.t1.2	28 kDa		0	0	0	0	0	0	0	0	0	0	0	0	0	0	0	0	0	0	0	0	2	0	0	0	0	0	0	0	0	0
1583	Cre16.g687518.t1.1	36 kDa		0	0	0	0	0	0	0	0	0	0	0	0	0	0	0	0	0	0	0	0	2	0	0	0	0	0	0	0	0	0
1584	Cre12.g508900.t1.2	43 kDa		0	0	0	0	0	0	0	0	0	0	0	0	0	0	0	0	0	2	0	0	0	0	0	0	0	0	0	0	0	0
1585	Cre06.g278259.t1.1	94 kDa		0	0	0	0	0	0	0	0	2	0	0	0	0	0	0	0	0	0	0	0	0	0	0	0	0	0	0	0	0	0
1586	Cre13.g592300.t1.2	46 kDa		0	0	0	0	0	0	0	0	0	0	0	0	0	0	0	0	0	2	0	0	0	0	0	0	0	0	0	0	0	0
1587	Cre16.g673617.t1.1	40 kDa		0	0	0	0	0	0	0	0	0	0	0	0	0	0	0	0	0	2	0	0	0	0	0	0	0	0	0	0	0	0
1588	Cre01.g023300.t1.2	41 kDa		0	0	0	0	0	0	0	0	0	0	0	0	0	0	0	0	0	2	0	0	0	0	0	0	0	0	0	0	0	0
1589	Cre10.g463900.t1.1 (+1)	103 kDa		0	0	0	0	0	0	0	0	0	0	0	0	2	0	0	0	0	0	0	0	0	0	0	0	0	0	0	0	0	0
1590	Cre03.g204800.t1.2	40 kDa		0	0	0	0	0	0	0	0	0	0	0	0	0	0	0	0	0	2	0	0	0	0	0	0	0	0	0	0	0	0
1591	Cre14.g630500.t1.2	55 kDa		0	0	0	0	0	0	0	0	0	0	0	0	0	0	2	0	0	0	0	0	0	0	0	0	0	0	0	0	0	0
1592	Cre09.g395806.t1.1	70 kDa		0	0	0	0	0	0	0	0	0	0	0	0	0	0	2	0	0	0	0	0	0	0	0	0	0	0	0	0	0	0
1593	Cre05.g243451.t1.1	23 kDa		0	0	0	0	0	0	0	0	0	0	0	0	0	0	0	0	0	0	0	0	0	0	0	2	0	0	0	0	0	0
1594	Cre06.g266700.t1.2 (+4)	14 kDa	TRUE	0	0	0	0	0	0	1	0	0	0	0	0	0	0	0	1	1	0	0	0	0	1	2	1	2	3	2	5	3	3
END OF FILE

## Sheet: Dataset2 GelSlices
	Sample D		Total Spectrum Count	Total Spectrum Count	Total Spectrum Count	Total Spectrum Count		Sample E		Total Spectrum Count	Total Spectrum Count	Total Spectrum Count	Total Spectrum Count		Sample F		Total Spectrum Count	Total Spectrum Count	Total Spectrum Count	Total Spectrum Count
Sample_MSA_GlyLoss-amide_SemiTrp_mascot			slice	slice	slice	slice				slice	slice	slice	slice				slice	slice	slice	slice
#	Accession Number	Mol Mass	1	2	3	4		Accession Number	MW	1	2	3	4		Accession Number	MW	1	2	3	4
1	Cre01.g000350.t1.1	43 kDa		1	13	10		Cre01.g000350.t1.1	43 kDa			12	2		Cre01.g000350.t1.1	43 kDa			8	8
2	Cre01.g000900.t1.2	51 kDa		1	10			Cre01.g000900.t1.2	51 kDa		0	8			Cre01.g000900.t1.2	51 kDa		0	5
3	Cre01.g001300.t1.1	501 kDa		0	1			Cre01.g001650.t1.2	50 kDa		2				Cre01.g001100.t1.2	70 kDa			2	1
4	Cre01.g001650.t1.2	50 kDa		2	0			Cre01.g001750.t1.2	60 kDa		6				Cre01.g001750.t1.2	60 kDa		12
5	Cre01.g001750.t1.2	60 kDa		16	8			Cre01.g002300.t1.2	18 kDa	1	5	10	30		Cre01.g002300.t1.2	18 kDa		4	6	30
6	Cre01.g002050.t1.1	77 kDa		4				Cre01.g002350.t1.1	62 kDa		2				Cre01.g002350.t1.1	62 kDa		3
7	Cre01.g002300.t1.2	18 kDa	2	5	10	39		Cre01.g004300.t1.2	65 kDa	0	22				Cre01.g004000.t1.2	24 kDa				2
8	Cre01.g002350.t1.1	62 kDa		6				Cre01.g004350.t1.2	97 kDa		10				Cre01.g004250.t1.2	13 kDa				1
9	Cre01.g003800.t1.1	223 kDa		0	1			Cre01.g004450.t1.2	30 kDa			7	1		Cre01.g004300.t1.2	65 kDa	0	22
10	Cre01.g004000.t1.2	24 kDa		0	0	2		Cre01.g004500.t1.2	53 kDa	2	15	23			Cre01.g004350.t1.2	97 kDa		10
11	Cre01.g004250.t1.2	13 kDa				1		Cre01.g004900.t1.2	24 kDa		0	27			Cre01.g004450.t1.2	30 kDa		0	8	9
12	Cre01.g004300.t1.2	65 kDa	7	47	2			Cre01.g004950.t1.1	24 kDa		0	14	2		Cre01.g004500.t1.2	53 kDa	2	12	13
13	Cre01.g004350.t1.2	97 kDa	1	22				Cre01.g005150.t1.1	49 kDa		1	9			Cre01.g004900.t1.2	24 kDa			23	3
14	Cre01.g004450.t1.2	30 kDa	0	0	11	13		Cre01.g005850.t1.2	21 kDa			7	0		Cre01.g004950.t1.1	24 kDa			11	9
15	Cre01.g004500.t1.2	53 kDa	4	15	41			Cre01.g006950.t2.1	42 kDa		3	15			Cre01.g005150.t1.1	49 kDa		0	5
16	Cre01.g004900.t1.2	24 kDa		0	24	7		Cre01.g007600.t2.1	28 kDa			1			Cre01.g005850.t1.2	21 kDa			1	9
17	Cre01.g004950.t1.1	24 kDa			12	12		Cre01.g007700.t1.1	62 kDa		10				Cre01.g006950.t2.1	42 kDa		1	14
18	Cre01.g005050.t1.1	97 kDa	0	1				Cre01.g007950.t1.1	44 kDa		1				Cre01.g007700.t1.1	62 kDa		4
19	Cre01.g005150.t1.1	49 kDa		0	10	0		Cre01.g010848.t1.1	27 kDa			2			Cre01.g007950.t1.1	44 kDa		1
20	Cre01.g005850.t1.2	21 kDa			5	9		Cre01.g010900.t1.2	40 kDa	16	23	69	16		Cre01.g010848.t1.1	27 kDa			3
21	Cre01.g006950.t2.1	42 kDa	0	0	21			Cre01.g011500.t1.2	34 kDa			1			Cre01.g010900.t1.2	40 kDa	16	26	55	14
22	Cre01.g007651.t1.1	109 kDa	2		0			Cre01.g012150.t1.2	37 kDa			4			Cre01.g012150.t1.2	37 kDa			7
23	Cre01.g007700.t1.1	62 kDa	1	11				Cre01.g012450.t1.1	544 kDa	1					Cre01.g012300.t1.1	28 kDa				2
24	Cre01.g007950.t1.1	44 kDa			3			Cre01.g012600.t1.1	70 kDa		4				Cre01.g012600.t1.1	70 kDa		4
25	Cre01.g010000.t1.2	44 kDa			1			Cre01.g014050.t1.2	46 kDa		2	1			Cre01.g014350.t1.2	21 kDa				23
26	Cre01.g010848.t1.1	27 kDa			3			Cre01.g014350.t1.2	21 kDa				19		Cre01.g015000.t1.2	36 kDa			12
27	Cre01.g010900.t1.2	40 kDa	21	25	87	21		Cre01.g015000.t1.2	36 kDa		1	17			Cre01.g015350.t1.1	42 kDa			0	1
28	Cre01.g012150.t1.2 [2]	37 kDa		1	16			Cre01.g016514.t1.1	61 kDa		10				Cre01.g016514.t1.1	61 kDa		8
29	Cre01.g012300.t1.1	28 kDa				3		Cre01.g016528.t1.1	53 kDa		6				Cre01.g016528.t1.1	53 kDa		6
30	Cre01.g012450.t1.1	544 kDa	4	1	0			Cre01.g016900.t1.2	16 kDa				4		Cre01.g016900.t1.2	16 kDa				4
31	Cre01.g012600.t1.1	70 kDa		6				Cre01.g019250.t1.2	43 kDa		2	7			Cre01.g018850.t1.2	46 kDa		1
32	Cre01.g012800.t2.1	45 kDa			2			Cre01.g020918.t1.1	117 kDa	60	1				Cre01.g018950.t1.2	39 kDa		1
33	Cre01.g014050.t1.2	46 kDa		2	2			Cre01.g021251.t1.1	56 kDa	0	20	15			Cre01.g019000.t1.2	17 kDa				1
34	Cre01.g014350.t1.2	21 kDa				24		Cre01.g023350.t1.1	73 kDa	1	27				Cre01.g019250.t1.2	43 kDa	0	1	3
35	Cre01.g015000.t1.2	36 kDa			16	1		Cre01.g026450.t1.2	35 kDa			10			Cre01.g020918.t1.1	117 kDa	49	1
36	Cre01.g015350.t1.1	42 kDa			0	1		Cre01.g026550.t1.1	61 kDa		3				Cre01.g021251.t1.1	56 kDa	0	15	7
37	Cre01.g015600.t1.1	282 kDa	1	0	0			Cre01.g026600.t1.2	18 kDa				1		Cre01.g023350.t1.1	73 kDa	1	22
38	Cre01.g016050.t1.2	278 kDa	0	0	1	2		Cre01.g027800.t1.2	53 kDa		1	2			Cre01.g026450.t1.2	35 kDa			4
39	Cre01.g016514.t1.1	61 kDa	0	7	5			Cre01.g029300.t1.2	30 kDa	2	5	28	2		Cre01.g026550.t1.1	61 kDa		1
40	Cre01.g016528.t1.1	53 kDa	2	8	2			Cre01.g029450.t1.1	75 kDa		4				Cre01.g026600.t1.2	18 kDa				1
41	Cre01.g016900.t1.2	16 kDa				5		Cre01.g029750.t1.1	188 kDa	9	2				Cre01.g027200.t1.2	20 kDa				1
42	Cre01.g016950.t1.2	41 kDa			2			Cre01.g030200.t1.2	46 kDa		0	7			Cre01.g027800.t1.2	53 kDa		2	1
43	Cre01.g019000.t1.2	17 kDa				1		Cre01.g030250.t1.2	37 kDa			7			Cre01.g029300.t1.2	30 kDa	1	3	24	9
45	Cre01.g019250.t1.2	43 kDa	0	2	21			Cre01.g031050.t2.1	126 kDa		1				Cre01.g029450.t1.1	75 kDa		2
46	Cre01.g020918.t1.1	117 kDa	66	4				Cre01.g031100.t1.2	37 kDa				1		Cre01.g029750.t1.1	188 kDa	7	2
47	Cre01.g021251.t1.1	56 kDa	0	9	31			Cre01.g032000.t1.1	29 kDa			2			Cre01.g030200.t1.2	46 kDa		0	3
48	Cre01.g023300.t1.2	41 kDa			1			Cre01.g032300.t1.2	24 kDa	2	4	14	9		Cre01.g030250.t1.2	37 kDa			4
49	Cre01.g023350.t1.1	73 kDa	6	35				Cre01.g032650.t1.2 (+1)	44 kDa			1			Cre01.g031100.t1.2	37 kDa				1
51	Cre01.g025450.t1.2	46 kDa			1			Cre01.g033550.t1.2	27 kDa			10			Cre01.g032300.t1.2	24 kDa	1	2	20	15
52	Cre01.g026450.t1.2	35 kDa		1	10			Cre01.g034000.t1.2	97 kDa	6	5				Cre01.g033550.t1.2	27 kDa			6
53	Cre01.g026550.t1.1	61 kDa		2				Cre01.g034050.t1.2	44 kDa	0	0	3			Cre01.g034000.t1.2	97 kDa	6	5	0
54	Cre01.g026600.t1.2	18 kDa				3		Cre01.g034400.t1.1	39 kDa			3			Cre01.g034050.t1.2	44 kDa	0	0	2
55	Cre01.g027200.t1.2	20 kDa				1		Cre01.g035350.t1.2	36 kDa			4			Cre01.g034400.t1.1	39 kDa			3
56	Cre01.g027800.t1.2	53 kDa		1	4			Cre01.g036400.t1.2	27 kDa			1			Cre01.g035350.t1.2	36 kDa			2
57	Cre01.g029300.t1.2	30 kDa	5	3	34	11		Cre01.g037800.t1.2	25 kDa			1			Cre01.g038400.t1.2	47 kDa	3	22
58	Cre01.g029450.t1.1	75 kDa		7				Cre01.g038400.t1.2	47 kDa	3	26	2			Cre01.g038850.t1.1	128 kDa	3
59	Cre01.g029750.t1.1	188 kDa	8	4				Cre01.g038850.t1.1	128 kDa	3	1	1			Cre01.g039300.t1.2	70 kDa	0	25	6
60	Cre01.g030200.t1.2	46 kDa		1	14			Cre01.g039300.t1.2	70 kDa	2	23	11			Cre01.g042750.t1.2	89 kDa	36	64
61	Cre01.g030250.t1.2	37 kDa			10			Cre01.g042750.t1.2	89 kDa	62	86				Cre01.g044600.t1.2	143 kDa		1	8
62	Cre01.g030550.t1.2	51 kDa			0	1		Cre01.g044600.t1.2	143 kDa		0	8			Cre01.g044700.t1.2	53 kDa		2
64	Cre01.g030950.t1.1	19 kDa				2		Cre01.g044800.t1.2	91 kDa		9				Cre01.g044800.t1.2	91 kDa		7
65	Cre01.g031050.t2.1	126 kDa		2				Cre01.g046652.t1.1	27 kDa			4			Cre01.g045902.t1.1	58 kDa		2
66	Cre01.g031100.t1.2	37 kDa			2	3		Cre01.g047700.t1.2	40 kDa		1	5			Cre01.g047700.t1.2	40 kDa		1	2
67	Cre01.g032300.t1.2	24 kDa	2	4	29	17		Cre01.g047800.t1.1	30 kDa		0	4	0		Cre01.g047800.t1.1	30 kDa			1	3
68	Cre01.g032650.t1.2 (+1)	44 kDa			1			Cre01.g048950.t1.2	55 kDa	0	7	1			Cre01.g048150.t1.2	30 kDa				2
69	Cre01.g032700.t1.2	41 kDa			4			Cre01.g049000.t1.2	24 kDa				2		Cre01.g048950.t1.2	55 kDa		4	1
70	Cre01.g033550.t1.2	27 kDa			9	1		Cre01.g049050.t1.2	26 kDa			2			Cre01.g049000.t1.2	24 kDa				2
71	Cre01.g034000.t1.2	97 kDa	6	20	0			Cre01.g049550.t1.2	55 kDa			2			Cre01.g049950.t1.1	123 kDa	1
72	Cre01.g034050.t1.2	44 kDa			5			Cre01.g049950.t1.1	123 kDa	1	0				Cre01.g050100.t1.2	52 kDa	0	4	4
73	Cre01.g034400.t1.1	39 kDa			8			Cre01.g050100.t1.2	52 kDa	0	8	9			Cre01.g050550.t1.2	11 kDa				4
74	Cre01.g034950.t1.2	82 kDa		2		0		Cre01.g050550.t1.2	11 kDa				4		Cre01.g050850.t1.2 (+1)	96 kDa	6	0
75	Cre01.g035350.t1.2	36 kDa			5			Cre01.g050850.t1.2 (+1)	96 kDa	3	0				Cre01.g052000.t1.2	52 kDa		4
76	Cre01.g035850.t1.2	111 kDa	2					Cre01.g052000.t1.2	52 kDa		5				Cre01.g052100.t1.2	16 kDa				4
77	Cre01.g037850.t1.1	24 kDa			0	4		Cre01.g052100.t1.2	16 kDa				5		Cre01.g052250.t1.2	16 kDa				7
78	Cre01.g038250.t1.2	52 kDa			2			Cre01.g052250.t1.2	16 kDa				7		Cre01.g053288.t1.2 (+1)	46 kDa		3
79	Cre01.g038400.t1.2	47 kDa	2	25	8			Cre01.g053000.t1.2 (+1)	78 kDa		1				Cre01.g054150.t1.2	57 kDa		3
80	Cre01.g038750.t1.2	26 kDa			3			Cre01.g053288.t1.2 (+1)	46 kDa		2	0			Cre01.g054850.t1.2	25 kDa				14
81	Cre01.g038850.t1.1	128 kDa	4	0	1			Cre01.g054150.t1.2	57 kDa		3				Cre01.g055408.t1.1	77 kDa	3	17
82	Cre01.g039300.t1.2	70 kDa	6	26	13			Cre01.g054850.t1.2	25 kDa				19		Cre01.g055420.t1.1	54 kDa		4	1
83	Cre01.g039850.t1.1	81 kDa		4				Cre01.g055408.t1.1	77 kDa	4	17				Cre01.g055453.t1.1	53 kDa			3
84	Cre01.g042050.t1.2	22 kDa				1		Cre01.g055420.t1.1	54 kDa		4	1			Cre01.g056331.t1.1	21 kDa				1
85	Cre01.g042750.t1.2	89 kDa	39	105				Cre01.g055453.t1.1	53 kDa			2			Cre01.g061077.t1.1	29 kDa		1	8	11
87	Cre01.g044600.t1.2	143 kDa		1	12	0		Cre01.g056331.t1.1	21 kDa			2	2		Cre01.g063997.t1.1 (+1)	111 kDa			1	1
88	Cre01.g044800.t1.2	91 kDa	8	36				Cre01.g061077.t1.1	29 kDa		1	18	3		Cre01.g066552.t1.1	18 kDa				5
89	Cre01.g044850.t1.2	658 kDa		0	1	0		Cre01.g066552.t1.1	18 kDa				5		Cre01.g069472.t1.1	67 kDa		3
90	Cre01.g045640.t1.2	49 kDa		1				Cre01.g069472.t1.1	67 kDa		2				Cre01.g071662.t1.1	69 kDa	1	11
91	Cre01.g045902.t1.1	58 kDa		2	0			Cre01.g071662.t1.1	69 kDa	1	11				Cre02.g073200.t1.2	67 kDa		2
92	Cre01.g046652.t1.1	27 kDa			7			Cre02.g073200.t1.2	67 kDa		1				Cre02.g073550.t1.2	39 kDa	1	3	14	0
93	Cre01.g047700.t1.2	40 kDa		0	8	0		Cre02.g073550.t1.2	39 kDa	0	4	11	1		Cre02.g073700.t2.1	44 kDa			1
94	Cre01.g047800.t1.1	30 kDa			7	5		Cre02.g073700.t2.1	44 kDa			1			Cre02.g073900.t1.1	61 kDa		3
95	Cre01.g048050.t1.2	41 kDa			3			Cre02.g073750.t1.2	83 kDa		1	2			Cre02.g076250.t1.1	85 kDa	21	57
96	Cre01.g048150.t1.2	30 kDa			1	2		Cre02.g073900.t1.1	61 kDa		3				Cre02.g076300.t1.1	38 kDa			1
97	Cre01.g048750.t1.2	24 kDa				1		Cre02.g076250.t1.1	85 kDa	8	57				Cre02.g076350.t1.2	56 kDa	1	22
98	Cre01.g048950.t1.2	55 kDa	1	4	4			Cre02.g076300.t1.1	38 kDa		0	3			Cre02.g076900.t1.1	115 kDa		3
99	Cre01.g049000.t1.2	24 kDa				3		Cre02.g076350.t1.2	56 kDa	1	22				Cre02.g077100.t1.2	54 kDa		14	7
100	Cre01.g049050.t1.2	26 kDa			2			Cre02.g076900.t1.1	115 kDa		2				Cre02.g077300.t1.2	33 kDa			5	0
101	Cre01.g049550.t1.2	55 kDa			3			Cre02.g077100.t1.2	54 kDa		9	13			Cre02.g077350.t1.2	46 kDa		7
102	Cre01.g049950.t1.1	123 kDa	2					Cre02.g077300.t1.2	33 kDa			2	0		Cre02.g077650.t1.2	18 kDa				1
103	Cre01.g050100.t1.2	52 kDa	1	4	18			Cre02.g077350.t1.2	46 kDa		4				Cre02.g077800.t1.2	86 kDa	0	2
104	Cre01.g050150.t1.1	44 kDa			3			Cre02.g077401.t1.1	60 kDa		2	2	1		Cre02.g077850.t1.2	83 kDa	0	3
105	Cre01.g050550.t1.2	11 kDa				8		Cre02.g077650.t1.2	18 kDa				1		Cre02.g078507.t1.2	24 kDa				1
106	Cre01.g050850.t1.2 (+1)	96 kDa	6	6	3			Cre02.g077800.t1.2	86 kDa	0	3				Cre02.g079500.t1.1	99 kDa	3
107	Cre01.g051000.t1.1	52 kDa			3			Cre02.g077850.t1.2	83 kDa	0	8				Cre02.g079600.t1.2	49 kDa	0	4	20
108	Cre01.g052000.t1.2	52 kDa		5				Cre02.g078507.t1.2	24 kDa				3		Cre02.g079700.t1.2	41 kDa			5
109	Cre01.g052100.t1.2	16 kDa				9		Cre02.g079500.t1.1	99 kDa	3					Cre02.g080200.t1.2	78 kDa	18	48		0
110	Cre01.g052250.t1.2	16 kDa			0	13		Cre02.g079600.t1.2	49 kDa		1	31	0		Cre02.g080350.t1.1	99 kDa	10
111	Cre01.g053000.t1.2	78 kDa		2				Cre02.g079700.t1.2	41 kDa		0	8			Cre02.g080650.t1.2	93 kDa	13	18
112	Cre01.g053288.t1.2 (+1)	46 kDa		0	5			Cre02.g080200.t1.2	78 kDa	8	50	1			Cre02.g080700.t1.2	72 kDa	11	34	1	0
113	Cre01.g053500.t1.1	37 kDa			1			Cre02.g080350.t1.1	99 kDa	8					Cre02.g081050.t1.2	56 kDa		6
114	Cre01.g054150.t1.2	57 kDa		6				Cre02.g080650.t1.2	93 kDa	16	21				Cre02.g081250.t1.2	78 kDa			5
115	Cre01.g054800.t1.2	135 kDa	1					Cre02.g080700.t1.2	72 kDa	10	43		0		Cre02.g082250.t1.1	36 kDa			15
116	Cre01.g054850.t1.2	25 kDa				30		Cre02.g081050.t1.2	56 kDa		7				Cre02.g082877.t1.1	72 kDa		3
117	Cre01.g055408.t1.1	77 kDa	6	25				Cre02.g081250.t1.2	78 kDa			5			Cre02.g083600.t1.2	45 kDa		4	4
118	Cre01.g055420.t1.1	54 kDa	0	5	4	0		Cre02.g081550.t1.2	21 kDa			1			Cre02.g083800.t2.1	41 kDa		2	8
119	Cre01.g055453.t1.1	53 kDa		1	5	1		Cre02.g082250.t1.1	36 kDa			11			Cre02.g083950.t1.1	33 kDa		1	5	0
120	Cre01.g056331.t1.1	21 kDa			3	4		Cre02.g082877.t1.1	72 kDa		4				Cre02.g084650.t1.2	141 kDa	1
121	Cre01.g058886.t1.1	45 kDa			6			Cre02.g083600.t1.2	45 kDa		2	3			Cre02.g085450.t1.2	41 kDa	1	1	11	0
122	Cre01.g061077.t1.1	29 kDa	1	2	21	16		Cre02.g083800.t2.1	41 kDa		3	9			Cre02.g085650.t1.1	34 kDa			1
123	Cre01.g063997.t1.1 (+1)	111 kDa			1	2		Cre02.g083950.t1.1	33 kDa		3	8	3		Cre02.g085900.t1.2	36 kDa		1	10
124	Cre01.g066552.t1.1	18 kDa				9		Cre02.g084650.t1.2	141 kDa	4					Cre02.g086600.t1.2	54 kDa		3	1
125	Cre01.g066917.t1.1	28 kDa				2		Cre02.g085450.t1.2	41 kDa	0	2	11			Cre02.g087700.t1.2	36 kDa	1	3	15
126	Cre01.g069472.t1.1	67 kDa		8				Cre02.g085650.t1.1	34 kDa			2			Cre02.g087950.t1.2	104 kDa	6
127	Cre01.g071662.t1.1	69 kDa	3	15				Cre02.g085900.t1.2	36 kDa		1	10			Cre02.g088200.t1.2	58 kDa	18	83	2	0
128	Cre02.g073200.t1.2	67 kDa		6				Cre02.g085950.t1.2	25 kDa			1			Cre02.g088400.t1.2	44 kDa		4
129	Cre02.g073550.t1.2	39 kDa	1	3	15	6		Cre02.g086600.t1.2	54 kDa		2	2			Cre02.g088600.t1.2	65 kDa	0	4
130	Cre02.g073650.t1.2	54 kDa		0	2			Cre02.g087700.t1.2	36 kDa		2	21			Cre02.g089100.t1.2	56 kDa		1	6	1
131	Cre02.g073700.t2.1	44 kDa			1			Cre02.g087950.t1.2	104 kDa	4		1			Cre02.g089450.t1.2	38 kDa	3	5
132	Cre02.g073750.t1.2 [4]	83 kDa	0	1	4	0		Cre02.g088200.t1.2	58 kDa	20	102	11	1		Cre02.g089500.t1.2	43 kDa	1	7
133	Cre02.g073900.t1.1	61 kDa	0	2				Cre02.g088400.t1.2	44 kDa	0	2	1			Cre02.g090850.t1.1	110 kDa	7	5	1
134	Cre02.g074700.t1.2	19 kDa				1		Cre02.g088600.t1.2	65 kDa		4				Cre02.g091050.t1.2	43 kDa		0	3
135	Cre02.g076100.t1.1	247 kDa	2	1	2	0		Cre02.g089100.t1.2	56 kDa		0	5	0		Cre02.g091700.t1.2	72 kDa				3
136	Cre02.g076250.t1.1	85 kDa	26	96	3			Cre02.g089450.t1.2	38 kDa	2	6				Cre02.g092400.t1.1	55 kDa				2
137	Cre02.g076300.t1.1	38 kDa		0	6			Cre02.g089500.t1.2	43 kDa	1	13				Cre02.g092600.t1.2	39 kDa			1
138	Cre02.g076350.t1.2	56 kDa	3	21	7			Cre02.g090850.t1.1	110 kDa	7	6	2			Cre02.g092850.t1.2	22 kDa				4
139	Cre02.g076900.t1.1	115 kDa	7	9				Cre02.g091050.t1.2	43 kDa		0	2			Cre02.g092900.t1.2	59 kDa		3		2
140	Cre02.g077100.t1.2	54 kDa	1	8	22			Cre02.g091550.t1.2	25 kDa			1	1		Cre02.g093450.t1.2	39 kDa		8	18
141	Cre02.g077300.t1.2	33 kDa		1	8	1		Cre02.g091700.t1.2	72 kDa			1	1		Cre02.g093650.t1.2	15 kDa				3
142	Cre02.g077350.t1.2	46 kDa		5	2			Cre02.g092400.t1.1	55 kDa				2		Cre02.g093750.t1.2	51 kDa	1	28
143	Cre02.g077401.t1.1	60 kDa		1	1	2		Cre02.g092600.t1.2	39 kDa			2			Cre02.g094100.t1.2	50 kDa		16
144	Cre02.g077650.t1.2	18 kDa				2		Cre02.g092850.t1.2	22 kDa			10	1		Cre02.g094350.t1.1	73 kDa		2
145	Cre02.g077800.t1.2	86 kDa	1	2	0			Cre02.g092900.t1.2	59 kDa		6		1		Cre02.g095087.t1.1	69 kDa		2		1
146	Cre02.g077850.t1.2	83 kDa	2	6				Cre02.g093450.t1.2	39 kDa		5	20	0		Cre02.g095095.t1.1	104 kDa		1
147	Cre02.g078100.t1.1	177 kDa	1	0	1			Cre02.g093650.t1.2	15 kDa				3		Cre02.g095122.t1.1	21 kDa				4
148	Cre02.g078507.t1.2	24 kDa				2		Cre02.g093750.t1.2	51 kDa	1	25	0			Cre02.g095150.t1.2	120 kDa			3
149	Cre02.g079500.t1.1	99 kDa	2					Cre02.g094100.t1.2	50 kDa		10	1			Cre02.g096150.t1.2	24 kDa		0	12	3
150	Cre02.g079600.t1.2	49 kDa	1	2	34	0		Cre02.g094350.t1.1	73 kDa		1				Cre02.g096200.t1.2	33 kDa			2
151	Cre02.g079700.t1.2	41 kDa		1	17			Cre02.g094450.t1.2	86 kDa	1					Cre02.g096250.t1.2	52 kDa		3
152	Cre02.g080200.t1.2	78 kDa	25	87	0			Cre02.g095087.t1.1	69 kDa		3				Cre02.g097400.t1.2	18 kDa			4	5
153	Cre02.g080350.t1.1	99 kDa	15					Cre02.g095122.t1.1	21 kDa				2		Cre02.g097550.t1.2	31 kDa			7
154	Cre02.g080650.t1.2	93 kDa	9	25				Cre02.g095150.t1.2	120 kDa	1		3			Cre02.g097900.t1.2	47 kDa	2	8	50	2
155	Cre02.g080700.t1.2	72 kDa	20	46	3	0		Cre02.g095400.t1.2 (+1)	39 kDa			1			Cre02.g098450.t1.2	50 kDa		7
156	Cre02.g081050.t1.2	56 kDa	0	4				Cre02.g096150.t1.2	24 kDa		0	19			Cre02.g099150.t1.2	34 kDa			3
157	Cre02.g081250.t1.2	78 kDa		0	12	2		Cre02.g096200.t1.2	33 kDa			3			Cre02.g099850.t1.1	52 kDa		1	17
158	Cre02.g081550.t1.2	21 kDa			2			Cre02.g096250.t1.2	52 kDa		2				Cre02.g101350.t1.2	24 kDa			2	0
159	Cre02.g082250.t1.1	36 kDa	0	0	18			Cre02.g097400.t1.2	18 kDa			12	1		Cre02.g101400.t1.2	190 kDa	42		0
160	Cre02.g082500.t1.1	15 kDa				1		Cre02.g097550.t1.2	31 kDa			8			Cre02.g101950.t1.2	85 kDa	4
161	Cre02.g082877.t1.1	72 kDa		5				Cre02.g097900.t1.2	47 kDa	3	16	55	2		Cre02.g102050.t1.1	92 kDa		4
162	Cre02.g083600.t1.2	45 kDa	1	2	10			Cre02.g098250.t1.2	36 kDa			1			Cre02.g103300.t1.1	64 kDa	2
163	Cre02.g083800.t2.1	41 kDa		5	11			Cre02.g098450.t1.2	50 kDa		6	1			Cre02.g103550.t1.2	16 kDa				2
164	Cre02.g083950.t1.1	33 kDa		1	7	1		Cre02.g099150.t1.2	34 kDa			3			Cre02.g104900.t1.2	44 kDa		1	9
165	Cre02.g084650.t1.2	141 kDa	9	0				Cre02.g099850.t1.1	52 kDa		1	19			Cre02.g105500.t1.2	48 kDa		0	2
166	Cre02.g084750.t1.1 (+1)	82 kDa		1	2			Cre02.g101350.t1.2	24 kDa			5			Cre02.g107300.t1.2	38 kDa		1	13
167	Cre02.g085450.t1.2	41 kDa	1	1	21			Cre02.g101400.t1.2	190 kDa	53	0				Cre02.g109550.t1.2	40 kDa			1
168	Cre02.g085650.t1.1	34 kDa			2			Cre02.g101950.t1.2	85 kDa	6					Cre02.g110350.t1.2	29 kDa				1
169	Cre02.g085900.t1.2	36 kDa	0	1	11			Cre02.g102050.t1.1	92 kDa		8				Cre02.g110950.t1.1	61 kDa		4
170	Cre02.g085950.t1.2	25 kDa			1	1		Cre02.g102250.t1.2	21 kDa			3			Cre02.g111300.t1.1	41 kDa			4
171	Cre02.g086600.t1.2	54 kDa		2	5			Cre02.g103300.t1.1	64 kDa	1					Cre02.g111700.t1.2	22 kDa		0		2
172	Cre02.g087700.t1.2	36 kDa	2	2	34			Cre02.g103550.t1.2	16 kDa				4		Cre02.g112600.t1.2	46 kDa		5
173	Cre02.g087950.t1.2	104 kDa	19	2	1			Cre02.g104900.t1.2	44 kDa		1	14			Cre02.g113200.t1.1	55 kDa	1	5	13
174	Cre02.g088200.t1.2	58 kDa	26	96	10	3		Cre02.g105500.t1.2	48 kDa		1	10			Cre02.g113700.t1.2	34 kDa			2
175	Cre02.g088400.t1.2	44 kDa		0	3			Cre02.g107300.t1.2	38 kDa		2	17			Cre02.g114600.t1.2	22 kDa	1	4	15	27
176	Cre02.g088600.t1.2	65 kDa	0	3				Cre02.g109550.t1.2	40 kDa			4			Cre02.g116500.t1.1	56 kDa		1		0
177	Cre02.g089100.t1.2	56 kDa	0	1	7	3		Cre02.g110350.t1.2 [2]	29 kDa				2		Cre02.g118500.t1.1	108 kDa	3	3
178	Cre02.g089450.t1.2	38 kDa	3	7				Cre02.g110950.t1.1	61 kDa		4				Cre02.g118850.t1.2	10 kDa				2
179	Cre02.g089500.t1.2	43 kDa	3	13	3			Cre02.g111300.t1.1	41 kDa			6			Cre02.g118900.t1.2	37 kDa		1	10
181	Cre02.g090850.t1.1	110 kDa	14	25	0			Cre02.g111700.t1.2	22 kDa				3		Cre02.g120150.t1.2 [2]	21 kDa	0	2	2	23
182	Cre02.g091050.t1.2	43 kDa		1	2	0		Cre02.g112600.t1.2	46 kDa		5				Cre02.g141000.t1.1	232 kDa	1	1
183	Cre02.g091150.t1.1	111 kDa	1	1				Cre02.g113200.t1.1	55 kDa	1	3	20			Cre02.g141200.t1.2	34 kDa			4
184	Cre02.g091550.t1.2	25 kDa			0	2		Cre02.g113250.t1.1	59 kDa		1				Cre02.g141400.t1.2	68 kDa	1	17
185	Cre02.g091700.t1.2	72 kDa			1	3		Cre02.g113700.t1.2	34 kDa			1			Cre02.g141550.t1.2	25 kDa			2
186	Cre02.g092076.t1.1	462 kDa			1			Cre02.g114600.t1.2	22 kDa	1	4	24	16		Cre02.g141606.t1.1	465 kDa	0	0	0	1
187	Cre02.g092150.t1.2	49 kDa			2			Cre02.g116250.t1.1	20 kDa				1		Cre02.g142200.t1.2	26 kDa			3
188	Cre02.g092400.t1.1	55 kDa		0	1	5		Cre02.g116500.t1.1	56 kDa		1		0		Cre02.g142206.t1.1	32 kDa		3	14	2
189	Cre02.g092600.t1.2	39 kDa			1			Cre02.g116750.t2.1	62 kDa	0	2		0		Cre02.g142352.t1.1	92 kDa		2
190	Cre02.g092850.t1.2	22 kDa			2	7		Cre02.g117550.t1.2	24 kDa			4			Cre02.g142687.t2.1	21 kDa				15
191	Cre02.g092900.t1.2	59 kDa	0	3		2		Cre02.g118500.t1.1	108 kDa	4	6		0		Cre02.g142800.t1.2	20 kDa				6
192	Cre02.g093300.t1.1	85 kDa		3	0			Cre02.g118900.t1.2	37 kDa		2	8			Cre02.g143000.t1.2	46 kDa		4	11
193	Cre02.g093450.t1.2	39 kDa	1	4	23			Cre02.g119900.t1.2	42 kDa			3			Cre02.g143200.t1.1	122 kDa	36	8	4	3
194	Cre02.g093650.t1.2	15 kDa				5		Cre02.g120100.t1.2 [2]	21 kDa	0	1	4	21		Cre02.g143250.t1.2	37 kDa	0		7
195	Cre02.g093750.t1.2	51 kDa	5	38	19	0		Cre02.g141200.t1.2	34 kDa		0	5			Cre02.g147302.t1.1	45 kDa		3	11
196	Cre02.g094100.t1.2	50 kDa		11	14			Cre02.g141400.t1.2	68 kDa	2	17				Cre02.g147900.t1.1 (+3)	65 kDa		4
197	Cre02.g094350.t1.1	73 kDa		4				Cre02.g141450.t1.2	18 kDa				1		Cre03.g143887.t1.1	65 kDa	3	27
198	Cre02.g094450.t1.2	86 kDa	1					Cre02.g141850.t1.1	29 kDa	3	2	1			Cre03.g144564.t1.1 [2]	81 kDa	5	17		0
199	Cre02.g095069.t1.1	13 kDa		0		3		Cre02.g142200.t1.2	26 kDa			4			Cre03.g144627.t1.1	51 kDa		5	12
200	Cre02.g095071.t1.1	99 kDa		1				Cre02.g142206.t1.1	32 kDa		2	16			Cre03.g144667.t1.1	27 kDa				1
201	Cre02.g095081.t1.1 (+1)	162 kDa		5				Cre02.g142352.t1.1	92 kDa	1	1				Cre03.g145127.t1.1	504 kDa	2	1		0
202	Cre02.g095087.t1.1	69 kDa		2		1		Cre02.g142687.t2.1	21 kDa			4	18		Cre03.g145267.t1.1	56 kDa	2	27		0
203	Cre02.g095089.t1.1	21 kDa				2		Cre02.g142800.t1.2	20 kDa				4		Cre03.g145507.t1.1	28 kDa			6
204	Cre02.g095095.t1.1	104 kDa		2				Cre02.g143000.t1.2	46 kDa		2	10			Cre03.g145727.t1.1	44 kDa		1
205	Cre02.g095101.t1.1	187 kDa			2			Cre02.g143050.t1.2	11 kDa				2		Cre03.g145967.t1.1	46 kDa		2	0
206	Cre02.g095105.t1.1	28 kDa				1		Cre02.g143200.t1.1	122 kDa	36	5	8			Cre03.g146067.t1.1	183 kDa	1
207	Cre02.g095122.t1.1	21 kDa				6		Cre02.g143250.t1.2	37 kDa		1	8			Cre03.g146187.t1.1	41 kDa			17
208	Cre02.g095133.t1.1	31 kDa			2			Cre02.g143650.t1.2 (+1)	65 kDa		0	3			Cre03.g146447.t1.1	37 kDa			2
209	Cre02.g095146.t1.1	31 kDa			6			Cre02.g145050.t1.2	38 kDa			2			Cre03.g146487.t1.1	122 kDa	9
210	Cre02.g095150.t1.2	120 kDa	1		1			Cre02.g147302.t1.1	45 kDa		3	14			Cre03.g148950.t1.2	38 kDa			11
211	Cre02.g095400.t1.2 (+1)	39 kDa			1			Cre02.g147900.t1.1 (+3)	65 kDa		3				Cre03.g149250.t1.2	56 kDa		3
212	Cre02.g096150.t1.2	24 kDa	0	1	20	8		Cre03.g143887.t1.1	65 kDa	2	21	1			Cre03.g150300.t1.2	16 kDa				8
213	Cre02.g096200.t1.2	33 kDa			4			Cre03.g144564.t1.1 [2]	81 kDa	3	15	1	0		Cre03.g152900.t1.1	51 kDa	0	3
214	Cre02.g096250.t1.2	52 kDa		8				Cre03.g144627.t1.1	51 kDa		6	13			Cre03.g154150.t1.1	95 kDa	0	1	1	0
215	Cre02.g097250.t1.1	119 kDa	4					Cre03.g144667.t1.1	27 kDa			0	2		Cre03.g154550.t1.1	36 kDa			1
216	Cre02.g097400.t1.2	18 kDa			7	7		Cre03.g145127.t1.1	504 kDa	4	2	0			Cre03.g155001.t1.1	116 kDa	2
217	Cre02.g097550.t1.2	31 kDa			8			Cre03.g145267.t1.1	56 kDa	3	29				Cre03.g155200.t1.1	37 kDa			2
218	Cre02.g097650.t1.2	46 kDa			3			Cre03.g145507.t1.1	28 kDa			8			Cre03.g155650.t1.2	24 kDa		3
219	Cre02.g097900.t1.2	47 kDa	6	12	74			Cre03.g145967.t1.1	46 kDa		3	2			Cre03.g156050.t1.2	29 kDa			3
220	Cre02.g098250.t1.2	36 kDa			2			Cre03.g146187.t1.1	41 kDa		1	23			Cre03.g156250.t1.2	23 kDa			2
221	Cre02.g098450.t1.2	50 kDa	0	4	6			Cre03.g146447.t1.1	37 kDa			2			Cre03.g156750.t1.2	59 kDa		6
222	Cre02.g099150.t1.2	34 kDa			10			Cre03.g146487.t1.1	122 kDa	11					Cre03.g158000.t1.2	49 kDa	1	5	23
224	Cre02.g099850.t1.1	52 kDa	0	1	22			Cre03.g148950.t1.2	38 kDa		0	12			Cre03.g158750.t1.1	62 kDa		4	2
225	Cre02.g101350.t1.2	24 kDa			5	0		Cre03.g149100.t1.2	55 kDa		3	2			Cre03.g158800.t1.1 (+2)	32 kDa			10
226	Cre02.g101400.t1.2	190 kDa	74		0			Cre03.g149250.t1.2	56 kDa		3	3			Cre03.g158900.t1.2	50 kDa			2
227	Cre02.g101850.t1.2	18 kDa				2		Cre03.g150300.t1.2	16 kDa				11		Cre03.g160500.t1.2	67 kDa	0	8
228	Cre02.g101950.t1.2	85 kDa	7	4				Cre03.g152900.t1.1	51 kDa		4				Cre03.g164350.t1.1	24 kDa			2	1
229	Cre02.g102050.t1.1	92 kDa	1	9				Cre03.g154150.t1.1	95 kDa	0	0	1	0		Cre03.g165000.t1.2	70 kDa		4
230	Cre02.g102250.t1.2	21 kDa			2	1		Cre03.g154550.t1.1	36 kDa			8			Cre03.g165700.t1.1	63 kDa		10
231	Cre02.g102350.t1.2	34 kDa			1			Cre03.g155001.t1.1	116 kDa	4	2				Cre03.g166050.t1.2	52 kDa	3	24
232	Cre02.g103300.t1.1	64 kDa	4		0			Cre03.g155200.t1.1	37 kDa	0		3			Cre03.g167051.t1.2	28 kDa			3
233	Cre02.g103550.t1.2	16 kDa				3		Cre03.g155650.t1.2	24 kDa		2	1			Cre03.g168450.t1.2	58 kDa	1	20
234	Cre02.g104650.t1.1 (+1)	126 kDa		4	0			Cre03.g156050.t1.2	29 kDa			6			Cre03.g168700.t1.2	33 kDa			3
236	Cre02.g104900.t1.2	44 kDa	0	1	26			Cre03.g156600.t1.2	32 kDa			2			Cre03.g169150.t1.2 (+1)	81 kDa		2
237	Cre02.g105500.t1.2	48 kDa			11			Cre03.g156750.t1.2	59 kDa		7	1			Cre03.g169400.t1.2	37 kDa			12
238	Cre02.g107300.t1.2	38 kDa	1	1	17			Cre03.g158000.t1.2	49 kDa	3	6	27			Cre03.g169850.t1.2	94 kDa	0	1
240	Cre02.g107850.t1.2	25 kDa			1	2		Cre03.g158750.t1.1	62 kDa		7	3			Cre03.g170450.t1.2	17 kDa				6
241	Cre02.g109550.t1.2	40 kDa			6			Cre03.g158800.t1.1 (+2)	32 kDa			10			Cre03.g171600.t1.1	46 kDa		2
242	Cre02.g109600.t1.2	35 kDa			3			Cre03.g158900.t1.2	50 kDa			1			Cre03.g172000.t1.2	33 kDa			5	4
243	Cre02.g110350.t1.2	29 kDa	0		2	2		Cre03.g160500.t1.2	67 kDa	0	9				Cre03.g172950.t1.2	58 kDa		2
244	Cre02.g110950.t1.1	61 kDa		4				Cre03.g161400.t1.2	49 kDa	2	1	3	2		Cre03.g173350.t1.2 (+1)	39 kDa		2	8	2
245	Cre02.g111300.t1.1	41 kDa		1	7			Cre03.g162550.t1.1	24 kDa			2			Cre03.g175400.t1.2 (+1)	72 kDa	4	42
246	Cre02.g111700.t1.2	22 kDa				5		Cre03.g164101.t1.1	12 kDa				2		Cre03.g175750.t1.2	54 kDa		4
247	Cre02.g112600.t1.2	46 kDa		5	3			Cre03.g164350.t1.1	24 kDa			5			Cre03.g176100.t1.2	27 kDa			2
248	Cre02.g113200.t1.1	55 kDa	1	3	21			Cre03.g165000.t1.2	70 kDa		5				Cre03.g176651.t1.1	112 kDa		1
249	Cre02.g113250.t1.1	59 kDa		1				Cre03.g165700.t1.1	63 kDa		14				Cre03.g177053.t1.1	137 kDa	14		1
250	Cre02.g113700.t1.2	34 kDa			4			Cre03.g166050.t1.2	52 kDa	4	30	1			Cre03.g177200.t1.2	45 kDa		1	2	1
251	Cre02.g113850.t1.1	46 kDa			2			Cre03.g167051.t1.2	28 kDa			3			Cre03.g178150.t1.1	18 kDa				19
252	Cre02.g113950.t1.1	46 kDa			2			Cre03.g168450.t1.2	58 kDa	1	25	1			Cre03.g178350.t1.1	18 kDa				2
253	Cre02.g114600.t1.2	22 kDa	2	7	20	30		Cre03.g168700.t1.2	33 kDa			6			Cre03.g178450.t1.2	11 kDa				3
254	Cre02.g115950.t1.2	36 kDa			1			Cre03.g169150.t1.2 (+1)	81 kDa		3				Cre03.g178600.t1.1	77 kDa		3
255	Cre02.g116250.t1.1	20 kDa				1		Cre03.g169400.t1.2	37 kDa			16			Cre03.g180250.t1.2	56 kDa		2
256	Cre02.g116450.t1.2	27 kDa			3			Cre03.g169850.t1.2	94 kDa	0	4		0		Cre03.g180450.t1.2	70 kDa		7
257	Cre02.g116500.t1.1	56 kDa		1	1	1		Cre03.g170450.t1.2	17 kDa			1	7		Cre03.g180750.t1.2	87 kDa	70	93	7
258	Cre02.g117550.t1.2	24 kDa			3			Cre03.g171600.t1.1	46 kDa		1	0			Cre03.g180850.t1.2	85 kDa		1
259	Cre02.g117850.t1.2	152 kDa	1					Cre03.g172000.t1.2	33 kDa			3	1		Cre03.g181150.t1.1	10 kDa				4
260	Cre02.g118500.t1.1	108 kDa	8	8				Cre03.g172550.t1.2	39 kDa			4			Cre03.g181300.t1.2	54 kDa		14	9
261	Cre02.g118650.t1.1	139 kDa	4					Cre03.g172950.t1.2	58 kDa		3				Cre03.g181500.t1.2	66 kDa		6
262	Cre02.g118850.t1.2	10 kDa				1		Cre03.g173350.t1.2 (+1)	39 kDa		3	13	0		Cre03.g182150.t1.2	28 kDa			2	4
263	Cre02.g118900.t1.2	37 kDa	0	1	15			Cre03.g175400.t1.2 (+1)	72 kDa	2	42				Cre03.g182551.t1.2	15 kDa	2	0	4	28
264	Cre02.g119900.t1.2	42 kDa			1			Cre03.g175750.t1.2	54 kDa		5				Cre03.g182950.t1.2	79 kDa		3
265	Cre02.g120150.t1.2 [2]	21 kDa	2	2	4	27		Cre03.g176651.t1.1	112 kDa		2				Cre03.g183300.t1.1 (+1)	22 kDa		0		2
266	Cre02.g141200.t1.2	34 kDa		0	8			Cre03.g177053.t1.1	137 kDa	15					Cre03.g184400.t1.2	15 kDa				2
267	Cre02.g141250.t1.2	48 kDa		3				Cre03.g177200.t1.2	45 kDa		0	2	0		Cre03.g185250.t1.2	77 kDa		2
268	Cre02.g141400.t1.2	68 kDa	4	19	0			Cre03.g178150.t1.1	18 kDa		0	3	14		Cre03.g185550.t1.2	41 kDa	7	16	66	2
269	Cre02.g141450.t1.2	18 kDa				1		Cre03.g178350.t1.1	18 kDa				2		Cre03.g186000.t1.2	36 kDa			1
270	Cre02.g141550.t1.2	25 kDa			5			Cre03.g178450.t1.2	11 kDa				6		Cre03.g187200.t1.2	14 kDa				2
271	Cre02.g141606.t1.1 [2]	465 kDa	1	0	1	0		Cre03.g179860.t1.1	97 kDa	2	1				Cre03.g187400.t1.2	289 kDa	3	2	2	3
272	Cre02.g141626.t1.1	126 kDa	1					Cre03.g180250.t1.2	56 kDa		3				Cre03.g187450.t1.2	29 kDa	3	5	19
273	Cre02.g142126.t1.1	27 kDa			3	1		Cre03.g180450.t1.2	70 kDa		5				Cre03.g188250.t1.2	55 kDa	1	33	7
274	Cre02.g142200.t1.2	26 kDa			3			Cre03.g180750.t1.2	87 kDa	79	104	15			Cre03.g189250.t1.2	24 kDa			4	6
275	Cre02.g142206.t1.1	32 kDa	2	3	24	6		Cre03.g180850.t1.2	85 kDa		2				Cre03.g189300.t1.1	33 kDa		0	3
276	Cre02.g142352.t1.1	92 kDa	3	1				Cre03.g181150.t1.1	10 kDa				4		Cre03.g189400.t1.2	53 kDa		9
277	Cre02.g142687.t2.1	21 kDa			2	25		Cre03.g181300.t1.2	54 kDa		15	13			Cre03.g189800.t1.2	45 kDa		3	27
278	Cre02.g142800.t1.2	20 kDa				11		Cre03.g181500.t1.2	66 kDa		8				Cre03.g189950.t1.2	64 kDa		6
279	Cre02.g143000.t1.2	46 kDa	1	3	13			Cre03.g182150.t1.2	28 kDa			3	1		Cre03.g190100.t1.1	83 kDa	1	3
280	Cre02.g143200.t1.1	122 kDa	53	11	5	1		Cre03.g182551.t1.2	15 kDa	2	2	4	31		Cre03.g190500.t1.2	101 kDa	3	0
281	Cre02.g143250.t1.2	37 kDa			8			Cre03.g182950.t1.2	79 kDa		10				Cre03.g191050.t1.2	25 kDa	2	3	14
282	Cre02.g143307.t1.1	6 kDa	0	3	0			Cre03.g184400.t1.2	15 kDa				3		Cre03.g193800.t1.1	56 kDa	1	21	4	1
283	Cre02.g143650.t1.2 (+1)	65 kDa			2			Cre03.g185250.t1.2	77 kDa		1				Cre03.g193950.t1.2	16 kDa				9
284	Cre02.g143850.t1.1	38 kDa			1			Cre03.g185300.t1.2	53 kDa		1				Cre03.g194200.t1.2	40 kDa		0	12
285	Cre02.g145000.t1.1	35 kDa			1			Cre03.g185550.t1.2	41 kDa	8	14	76	3		Cre03.g194250.t1.2	25 kDa			1
286	Cre02.g145050.t1.2	38 kDa			5			Cre03.g186000.t1.2	36 kDa			2			Cre03.g194400.t1.2	37 kDa			4
287	Cre02.g147302.t1.1	45 kDa	0	3	18			Cre03.g187400.t1.2	289 kDa	3	2	2	2		Cre03.g194850.t1.2	37 kDa	14	32	75	14
288	Cre02.g147650.t1.2	47 kDa			5			Cre03.g187450.t1.2	29 kDa	3	7	35	1		Cre03.g196550.t1.2	13 kDa				8
289	Cre02.g147900.t1.1 (+3)	65 kDa	0	4				Cre03.g188250.t1.2	55 kDa	0	26	11			Cre03.g197500.t2.1	47 kDa	0	14
290	Cre03.g143887.t1.1	65 kDa	8	51				Cre03.g188800.t1.1	59 kDa		3				Cre03.g197750.t1.2	22 kDa				1
291	Cre03.g144564.t1.1	81 kDa	7	29	1			Cre03.g189250.t1.2	24 kDa			7	2		Cre03.g198850.t1.2	27 kDa			1	4
292	Cre03.g144627.t1.1	51 kDa	2	5	20			Cre03.g189300.t1.1	33 kDa			4			Cre03.g198950.t1.2	29 kDa			4	0
293	Cre03.g144667.t1.1	27 kDa			0	4		Cre03.g189400.t1.2	53 kDa		6				Cre03.g199000.t1.2	81 kDa	0	1	1	4
294	Cre03.g144847.t1.1	270 kDa	5	1				Cre03.g189800.t1.2	45 kDa		1	30			Cre03.g199647.t1.1	46 kDa	2	4	9
295	Cre03.g145127.t1.1	504 kDa	11	2	0			Cre03.g189950.t1.2	64 kDa		9				Cre03.g199759.t2.1	52 kDa	0	11
297	Cre03.g145267.t1.1	56 kDa	2	32	1	0		Cre03.g190100.t1.1	83 kDa	2	5				Cre03.g199800.t1.1	53 kDa			1
298	Cre03.g145507.t1.1	28 kDa			12	0		Cre03.g190500.t1.2	101 kDa	4					Cre03.g199900.t1.2	23 kDa			14	3
299	Cre03.g145727.t1.1	44 kDa		0	2			Cre03.g191050.t1.2	25 kDa	1	4	14			Cre03.g200991.t1.1	48 kDa		2
300	Cre03.g145967.t1.1	46 kDa		1	5			Cre03.g193700.t1.1	54 kDa		2				Cre03.g201400.t1.2	124 kDa		2
301	Cre03.g146067.t1.1	183 kDa	2					Cre03.g193800.t1.1	56 kDa	1	17	5	1		Cre03.g201900.t1.1	88 kDa	16	1
302	Cre03.g146187.t1.1	41 kDa	1	2	27	0		Cre03.g193950.t1.2	16 kDa				13		Cre03.g202113.t1.1	41 kDa			8
304	Cre03.g146447.t1.1	37 kDa		0	2			Cre03.g194200.t1.2	40 kDa		0	12			Cre03.g202950.t1.1	40 kDa		2	11
305	Cre03.g146487.t1.1	122 kDa	17	6				Cre03.g194400.t1.2	37 kDa			7			Cre03.g203850.t1.2	50 kDa	1	8	17
306	Cre03.g146527.t1.1	69 kDa		5				Cre03.g194850.t1.2	37 kDa	21	32	98	16		Cre03.g204250.t1.2	53 kDa	29	66	19	1
307	Cre03.g148950.t1.2	38 kDa		0	17			Cre03.g196550.t1.2	13 kDa				14		Cre03.g204500.t1.1	88 kDa	23	26
308	Cre03.g149100.t1.2	55 kDa			6			Cre03.g197500.t2.1	47 kDa	0	17	3			Cre03.g204601.t1.1	28 kDa	1	1	18
309	Cre03.g149250.t1.2	56 kDa	3	9	8			Cre03.g197650.t1.2	29 kDa			2			Cre03.g206550.t1.2	31 kDa			1
310	Cre03.g150300.t1.2	16 kDa				11		Cre03.g198850.t1.2	27 kDa			2	6		Cre03.g206600.t1.2	64 kDa	1	34
311	Cre03.g151000.t1.2	47 kDa			1			Cre03.g198950.t1.2	29 kDa			3			Cre03.g207700.t1.1	40 kDa		4	17
312	Cre03.g152150.t1.2	41 kDa			1	1		Cre03.g199000.t1.2	81 kDa	1	4	4	2		Cre03.g207713.t1.1	83 kDa		7
313	Cre03.g152900.t1.1	51 kDa		2	0			Cre03.g199647.t1.1	46 kDa		3	13			Cre03.g210513.t1.1	47 kDa		0	3
314	Cre03.g154150.t1.1	95 kDa	1	1	1	0		Cre03.g199759.t2.1	52 kDa	0	9				Cre04.g213050.t1.2	26 kDa			6
315	Cre03.g154550.t1.1	36 kDa			9			Cre03.g199900.t1.2	23 kDa			13	1		Cre04.g213250.t1.2	36 kDa	12
316	Cre03.g155001.t1.1	116 kDa	1	4				Cre03.g199983.t1.1	35 kDa			2	0		Cre04.g213251.t1.1	24 kDa	9
317	Cre03.g155200.t1.1	37 kDa			7			Cre03.g200991.t1.1	48 kDa		3				Cre04.g214500.t1.1	49 kDa	0	13	35
318	Cre03.g155650.t1.2	24 kDa	0	1	2			Cre03.g201400.t1.2	124 kDa	1	3				Cre04.g214501.t1.1	81 kDa		3
319	Cre03.g156050.t1.2	29 kDa			4			Cre03.g201900.t1.1	88 kDa	12	4				Cre04.g214502.t1.1	39 kDa		4	16
320	Cre03.g156250.t1.2	23 kDa			6			Cre03.g202113.t1.1	41 kDa			10			Cre04.g214503.t2.1	15 kDa				2
321	Cre03.g156600.t1.2	32 kDa		0	4			Cre03.g202950.t1.1	40 kDa		3	8			Cre04.g215150.t1.2 (+1)	65 kDa		9
322	Cre03.g156750.t1.2	59 kDa	1	7	2			Cre03.g203850.t1.2	50 kDa	0	8	19			Cre04.g215600.t1.2	25 kDa			3
323	Cre03.g158000.t1.2	49 kDa	3	8	36	0		Cre03.g204250.t1.2	53 kDa	15	68	34	0		Cre04.g215750.t1.2	37 kDa			1
324	Cre03.g158750.t1.1	62 kDa		6	7			Cre03.g204500.t1.1	88 kDa	31	34				Cre04.g215850.t1.2	61 kDa	0	10
325	Cre03.g158800.t1.1 (+2)	32 kDa			15			Cre03.g204601.t1.1	28 kDa	1	4	24			Cre04.g216100.t1.1	25 kDa			1	1
326	Cre03.g158900.t1.2	50 kDa			4			Cre03.g206550.t1.2	31 kDa			2			Cre04.g216850.t1.2	50 kDa	21	66	19	4
327	Cre03.g160200.t1.2 (+1)	33 kDa			3			Cre03.g206600.t1.2	64 kDa	2	39				Cre04.g216902.t1.1	44 kDa		0	1
328	Cre03.g160500.t1.2	67 kDa	2	11	0			Cre03.g207700.t1.1	40 kDa	1	4	23	0		Cre04.g216950.t1.2	39 kDa		2	13
329	Cre03.g161400.t1.2	49 kDa	3	1	8	2		Cre03.g207713.t1.1	83 kDa		9				Cre04.g217921.t1.1	105 kDa	4	1
330	Cre03.g161550.t1.2	111 kDa	0	1				Cre03.g208000.t1.1	13 kDa				2		Cre04.g217934.t1.1	25 kDa			3
331	Cre03.g162550.t1.1	24 kDa			5			Cre03.g210513.t1.1	47 kDa		0	2			Cre04.g218100.t1.2	24 kDa			4	5
332	Cre03.g164101.t1.1	12 kDa				2		Cre04.g213050.t1.2	26 kDa			5			Cre04.g218150.t1.2	45 kDa		3	6
333	Cre03.g164350.t1.1	24 kDa			4	1		Cre04.g213250.t1.2	36 kDa	14	1				Cre04.g218250.t1.2	20 kDa		1	2	9
334	Cre03.g165000.t1.2	70 kDa	0	6				Cre04.g213251.t1.1	24 kDa	10	0				Cre04.g219950.t1.2	44 kDa				7
335	Cre03.g165700.t1.1	63 kDa		11	1			Cre04.g214500.t1.1	49 kDa	2	22	46			Cre04.g221400.t1.2	15 kDa				6
336	Cre03.g166050.t1.2	52 kDa	9	27	23	0		Cre04.g214501.t1.1	81 kDa	0	6				Cre04.g222700.t1.2	115 kDa	48	10	2
337	Cre03.g167051.t1.2	28 kDa			5	1		Cre04.g214502.t1.1	39 kDa		2	19	0		Cre04.g222950.t1.2	46 kDa			0	1
338	Cre03.g167250.t1.2	52 kDa			5			Cre04.g214503.t2.1	15 kDa				1		Cre04.g223050.t1.2 (+1)	42 kDa			1
339	Cre03.g167600.t1.2	121 kDa			2			Cre04.g215150.t1.2 (+1)	65 kDa		6	0			Cre04.g223800.t1.2	16 kDa				3
340	Cre03.g168450.t1.2	58 kDa	1	28	12			Cre04.g215600.t1.2	25 kDa			4			Cre04.g226050.t1.1	81 kDa		1
341	Cre03.g168700.t1.2	33 kDa			9			Cre04.g215750.t1.2	37 kDa			4			Cre04.g226550.t1.2	80 kDa		6	1
343	Cre03.g169150.t1.2 (+1)	81 kDa		2				Cre04.g215850.t1.2	61 kDa	0	9				Cre04.g229300.t1.1	45 kDa			4	5
344	Cre03.g169400.t1.2	37 kDa		0	15	0		Cre04.g216100.t1.1	25 kDa			4	0		Cre04.g229700.t1.2	50 kDa		8	3
345	Cre03.g169850.t1.2	94 kDa	1	8		6		Cre04.g216850.t1.2	50 kDa	13	73	35	4		Cre04.g231222.t1.1 (+1)	106 kDa	1	29	3	0
346	Cre03.g170450.t1.2	17 kDa						Cre04.g216902.t1.1	44 kDa		2	1			Cre05.g230600.t1.1	48 kDa		3
348	Cre03.g170850.t1.1	69 kDa		1				Cre04.g216950.t1.2	39 kDa		2	14			Cre05.g232150.t1.2	49 kDa			1
349	Cre03.g171600.t1.1	46 kDa		1	2	4		Cre04.g217550.t1.1	130 kDa	1		1			Cre05.g232750.t1.2	58 kDa		8
350	Cre03.g172000.t1.2	33 kDa			4			Cre04.g217921.t1.1	105 kDa	6	1				Cre05.g233050.t1.2	19 kDa	1	2	5	31
351	Cre03.g172550.t1.2	39 kDa	0		6			Cre04.g218100.t1.2	24 kDa		1	8			Cre05.g233800.t1.2	76 kDa	9	32
352	Cre03.g172950.t1.2	58 kDa	0	3	0	2		Cre04.g218150.t1.2	45 kDa		3	4			Cre05.g233900.t1.2	36 kDa			9	1
353	Cre03.g173350.t1.2 (+1)	39 kDa		3	17			Cre04.g218250.t1.2	20 kDa		1	5	6		Cre05.g234550.t2.1	41 kDa	6	15	47
354	Cre03.g175400.t1.2 (+1)	72 kDa	9	66				Cre04.g219950.t1.2	44 kDa			1	4		Cre05.g234638.t1.1	66 kDa		2
355	Cre03.g175750.t1.2	54 kDa		9				Cre04.g221400.t1.2	15 kDa				6		Cre05.g234700.t1.1	248 kDa	4	0
356	Cre03.g176100.t1.2	27 kDa			3			Cre04.g222700.t1.2	115 kDa	59	11	2	1		Cre05.g237400.t1.2	35 kDa		1	12	0
357	Cre03.g176651.t1.1	112 kDa		3		0		Cre04.g222950.t1.2	46 kDa		0	1	1		Cre05.g237450.t1.2	32 kDa				5
358	Cre03.g176833.t1.1	42 kDa		1	4	0		Cre04.g223050.t1.2	42 kDa			2			Cre05.g237700.t1.2	7 kDa				2
359	Cre03.g177053.t1.1	137 kDa	31			3		Cre04.g223800.t1.2	16 kDa				1		Cre05.g238650.t1.1	58 kDa		0		2
360	Cre03.g177200.t1.2	45 kDa		0	6	30		Cre04.g226050.t1.1	81 kDa		6	1			Cre05.g238687.t1.1	83 kDa	3			1
361	Cre03.g178150.t1.1	18 kDa			2	7		Cre04.g226200.t1.1	174 kDa	5	3	5	2		Cre05.g242000.t1.2	83 kDa		13
362	Cre03.g178350.t1.1	18 kDa				6		Cre04.g226250.t1.1 [3]	95 kDa	4	0	1			Cre05.g242300.t1.2	62 kDa		5
363	Cre03.g178450.t1.2	11 kDa						Cre04.g226550.t1.2	80 kDa		5				Cre05.g242500.t1.2	50 kDa		2
364	Cre03.g178600.t1.1	77 kDa		2	0			Cre04.g226850.t1.2	60 kDa		2				Cre05.g242550.t1.2	49 kDa		1
365	Cre03.g179860.t1.1	97 kDa	1	0	0			Cre04.g229300.t1.1	45 kDa			3	6		Cre05.g243050.t1.2	20 kDa				3
366	Cre03.g180250.t1.2	56 kDa		3				Cre04.g229700.t1.2	50 kDa		9	6			Cre05.g243150.t1.1	252 kDa				9
367	Cre03.g180450.t1.2	70 kDa	1	12				Cre04.g229948.t1.1	83 kDa	2					Cre05.g243451.t1.1	23 kDa			3
368	Cre03.g180750.t1.2	87 kDa	79	160	15			Cre04.g230340.t1.1	72 kDa		1				Cre05.g244800.t1.2	67 kDa		2
369	Cre03.g180850.t1.2	85 kDa		5		6		Cre04.g231222.t1.1 (+1)	106 kDa	3	37	8			Cre05.g245158.t1.1 (+1)	77 kDa		7		0
370	Cre03.g181150.t1.1	10 kDa						Cre04.g232104.t1.1	27 kDa			4			Cre05.g245900.t1.2	43 kDa	0	5	23
371	Cre03.g181300.t1.2	54 kDa	0	4	17			Cre04.g232602.t1.1	40 kDa			4			Cre05.g246900.t1.2	17 kDa				1
372	Cre03.g181500.t1.2	66 kDa		11	1	8		Cre05.g230600.t1.1	48 kDa		4				Cre05.g247600.t1.2	16 kDa				4
373	Cre03.g182150.t1.2	28 kDa			2			Cre05.g232150.t1.2	49 kDa			6			Cre05.g248100.t1.2	46 kDa		2	0
374	Cre03.g182450.t1.2	36 kDa			1			Cre05.g232750.t1.2	58 kDa		7				Cre05.g248400.t1.2 (+1)	28 kDa				3
375	Cre03.g182500.t1.2	77 kDa		2		35		Cre05.g233050.t1.2	19 kDa	1	2	10	21		Cre05.g248500.t1.2	16 kDa				4
376	Cre03.g182551.t1.2	15 kDa	2	2	2			Cre05.g233800.t1.2	76 kDa	7	41				Cre06.g249250.t1.2	14 kDa				3
377	Cre03.g182950.t1.2	79 kDa		10		0		Cre05.g233900.t1.2	36 kDa			8			Cre06.g249750.t1.1	86 kDa	1	0
378	Cre03.g183200.t1.2	205 kDa	6	1		3		Cre05.g234550.t2.1	41 kDa	5	19	53	0		Cre06.g250100.t1.2	72 kDa	24	91
379	Cre03.g183300.t1.1 (+1)	22 kDa				2		Cre05.g234637.t1.1	15 kDa				2		Cre06.g250200.t1.2	43 kDa	10	31	27	7
380	Cre03.g183400.t1.1	25 kDa				1		Cre05.g234638.t1.1	66 kDa		3				Cre06.g250800.t1.1 (+1)	40 kDa		2
382	Cre03.g184400.t1.2	15 kDa				1		Cre05.g234639.t1.1	57 kDa		2				Cre06.g251450.t1.1	77 kDa		7
383	Cre03.g184550.t1.2	34 kDa			1	0		Cre05.g234700.t1.1	248 kDa	5	0				Cre06.g251500.t1.2	35 kDa		3	22
384	Cre03.g185200.t1.2	44 kDa			1			Cre05.g236150.t1.1	25 kDa			4			Cre06.g251600.t1.2	52 kDa	0	1
385	Cre03.g185250.t1.2	77 kDa		6	0			Cre05.g237400.t1.2	35 kDa		1	15			Cre06.g252000.t1.2	36 kDa			2
386	Cre03.g185500.t1.1	168 kDa	2		0	5		Cre05.g237450.t1.2	32 kDa				5		Cre06.g252650.t1.2	23 kDa			4	6
387	Cre03.g185550.t1.2	41 kDa	17	24	89			Cre05.g238650.t1.1	58 kDa			1	4		Cre06.g252743.t1.2	9 kDa				14
388	Cre03.g185650.t1.2	97 kDa	2	1				Cre05.g238687.t1.1	83 kDa	4			0		Cre06.g253000.t1.1	15 kDa				1
389	Cre03.g186000.t1.2	36 kDa			9			Cre05.g241300.t1.2	10 kDa				1		Cre06.g253350.t1.2	17 kDa				4
390	Cre03.g187000.t1.1	117 kDa	3	0		3		Cre05.g241450.t1.2	41 kDa			1			Cre06.g256250.t1.2	21 kDa				7
391	Cre03.g187200.t1.2	14 kDa				2		Cre05.g241634.t1.1	482 kDa		1		0		Cre06.g257500.t1.2	28 kDa	7	17	84	30
392	Cre03.g187400.t1.2	289 kDa	3	2	2	1		Cre05.g241655.t1.1	18 kDa			1	5		Cre06.g257601.t1.2	26 kDa	0	4	24	21
393	Cre03.g187450.t1.2	29 kDa	3	7	37			Cre05.g242000.t1.2	83 kDa		15				Cre06.g257950.t1.2	48 kDa		1	7
394	Cre03.g188200.t1.2	29 kDa			1	2		Cre05.g242300.t1.2	62 kDa		3				Cre06.g258700.t1.1	103 kDa	17
395	Cre03.g188250.t1.2	55 kDa	1	29	55			Cre05.g242500.t1.2	50 kDa		2				Cre06.g258733.t1.1	74 kDa		3
396	Cre03.g188800.t1.1	59 kDa			1	7		Cre05.g242858.t1.1	248 kDa	4		1			Cre06.g258800.t1.1	132 kDa	11
397	Cre03.g189250.t1.2	24 kDa			6			Cre05.g243050.t1.2	20 kDa			0	3		Cre06.g259150.t1.2	48 kDa		0	2	2
398	Cre03.g189300.t1.1	33 kDa			8			Cre05.g243150.t1.1	252 kDa				8		Cre06.g259450.t1.2	24 kDa		0		2
399	Cre03.g189400.t1.2	53 kDa	1	15	4			Cre05.g243451.t1.1	23 kDa			4			Cre06.g259900.t1.2	39 kDa			1
400	Cre03.g189800.t1.2	45 kDa	1	3	42			Cre05.g244800.t1.2	67 kDa		2				Cre06.g261450.t1.2	20 kDa		1	4	10
401	Cre03.g189950.t1.2	64 kDa	0	17				Cre05.g245158.t1.1	77 kDa		14		0		Cre06.g261650.t1.1	21 kDa			6	1
402	Cre03.g190100.t1.1	83 kDa	6	22		0		Cre05.g245900.t1.2	43 kDa	0	6	40			Cre06.g261700.t1.2	30 kDa			2
403	Cre03.g190500.t1.2	101 kDa	2	1	0			Cre05.g246900.t1.2	17 kDa				4		Cre06.g261800.t1.2	41 kDa	0	2	15
404	Cre03.g191050.t1.2	25 kDa	2	4	16			Cre05.g247600.t1.2	16 kDa				2		Cre06.g262100.t1.1	52 kDa		6
405	Cre03.g193050.t1.1	64 kDa		1		1		Cre05.g248100.t1.2	46 kDa		2	2			Cre06.g262850.t1.2	28 kDa			7	0
406	Cre03.g193800.t1.1	56 kDa	11	37	5	12		Cre05.g248400.t1.2 (+1)	28 kDa				3		Cre06.g263250.t1.1	323 kDa	49	12	2
407	Cre03.g193950.t1.2	16 kDa		0	0			Cre05.g248500.t1.2	16 kDa				3		Cre06.g263450.t1.2 (+1)	51 kDa	19	64	62	12
408	Cre03.g194200.t1.2	40 kDa	0	0	10			Cre06.g249250.t1.2	14 kDa				3		Cre06.g264800.t1.2 [10]	17 kDa	2	2	3	11
409	Cre03.g194250.t1.2	25 kDa			1			Cre06.g249750.t1.1	86 kDa	1	0				Cre06.g265000.t1.2 (+2)	21 kDa		0	0	2
410	Cre03.g194400.t1.2	37 kDa		0	10			Cre06.g250100.t1.2	72 kDa	25	92				Cre06.g268600.t1.2	27 kDa				5
411	Cre03.g194800.t1.2	45 kDa			1	17		Cre06.g250200.t1.2	43 kDa	7	29	30	6		Cre06.g269050.t1.2	91 kDa			2
412	Cre03.g194850.t1.2	37 kDa	28	38	125			Cre06.g250250.t1.2	42 kDa			4			Cre06.g269450.t1.2	32 kDa				3
413	Cre03.g195200.t1.2	40 kDa			3	11		Cre06.g250800.t1.1 (+1)	40 kDa		5	3			Cre06.g269950.t1.2	90 kDa	18
414	Cre03.g196550.t1.2	13 kDa						Cre06.g251450.t1.1	77 kDa		7				Cre06.g271200.t1.2	63 kDa	0	2	0
415	Cre03.g196950.t1.2	53 kDa		1				Cre06.g251500.t1.2	35 kDa		3	26			Cre06.g272050.t1.2	67 kDa	3	29
416	Cre03.g197500.t2.1	47 kDa	1	16	5			Cre06.g251600.t1.2	52 kDa	0	3	1	0		Cre06.g272900.t1.2 [3]	56 kDa	2	28	5
417	Cre03.g197650.t1.2	29 kDa			3	1		Cre06.g252650.t1.2	23 kDa		0	6	0		Cre06.g273000.t1.2	14 kDa				2
418	Cre03.g197750.t1.2	22 kDa				12		Cre06.g252743.t1.2	9 kDa				11		Cre06.g273300.t1.2	79 kDa	0	14
419	Cre03.g198850.t1.2	27 kDa			1	2		Cre06.g253300.t1.2	36 kDa			1			Cre06.g273413.t1.1	94 kDa		4
420	Cre03.g198950.t1.2	29 kDa			5	8		Cre06.g253350.t1.2	17 kDa			1	7		Cre06.g273700.t1.2	43 kDa		1	13	0
421	Cre03.g199000.t1.2	81 kDa	0	6	9			Cre06.g256250.t1.2	21 kDa				8		Cre06.g274400.t1.2	31 kDa			1
422	Cre03.g199300.t1.2	38 kDa			5	1		Cre06.g257500.t1.2	28 kDa	10	20	123	18		Cre06.g274650.t1.1	68 kDa		1
423	Cre03.g199647.t1.1	46 kDa	2	3	17	0		Cre06.g257601.t1.2	26 kDa	2	3	38	14		Cre06.g275100.t1.2	54 kDa		2	11	12
424	Cre03.g199759.t2.1	52 kDa	0	8	10			Cre06.g257950.t1.2	48 kDa		2	17			Cre06.g275650.t1.2	55 kDa		2
425	Cre03.g199800.t1.1	53 kDa			5	10		Cre06.g258700.t1.1	103 kDa	11	0				Cre06.g275900.t1.2	25 kDa	0	0	1	0
426	Cre03.g199900.t1.2	23 kDa	0	1	13	0		Cre06.g258733.t1.1	74 kDa		2				Cre06.g278086.t1.1	12 kDa				4
427	Cre03.g199983.t1.1	35 kDa			5	1		Cre06.g258800.t1.1	132 kDa	14					Cre06.g278087.t1.1	154 kDa			4
428	Cre03.g200250.t1.2	37 kDa		0	9			Cre06.g259150.t1.2	48 kDa			0	2		Cre06.g278117.t1.1	30 kDa			3	2
429	Cre03.g200991.t1.1	48 kDa		5				Cre06.g259450.t1.2	24 kDa				3		Cre06.g278125.t1.1	139 kDa	5			0
430	Cre03.g201400.t1.2	124 kDa	1	5				Cre06.g259900.t1.2	39 kDa			2			Cre06.g278142.t1.1	57 kDa		1
431	Cre03.g201776.t1.1	29 kDa			2			Cre06.g261350.t1.1	15 kDa				1		Cre06.g278148.t1.1	39 kDa		0	10	2
432	Cre03.g201900.t1.1	88 kDa	21	12				Cre06.g261450.t1.2	20 kDa	1	3	5	8		Cre06.g278163.t1.1	49 kDa	0	4	12
433	Cre03.g202113.t1.1	41 kDa		1	12			Cre06.g261650.t1.1	21 kDa			8			Cre06.g278169.t1.1	53 kDa		1
434	Cre03.g202950.t1.1	40 kDa		1	12			Cre06.g261700.t1.2	30 kDa			2			Cre06.g278170.t1.1	133 kDa	11	0
435	Cre03.g203850.t1.2	50 kDa	3	7	36	2		Cre06.g261800.t1.2	41 kDa		3	24			Cre06.g278185.t1.1	53 kDa	4	15	9	2
436	Cre03.g204250.t1.2	53 kDa	29	93	77			Cre06.g262100.t1.1	52 kDa		6				Cre06.g278202.t1.1	31 kDa			4
437	Cre03.g204300.t1.1	50 kDa			1			Cre06.g262850.t1.2	28 kDa			6			Cre06.g278210.t1.1	65 kDa	13	61
438	Cre03.g204500.t1.1	88 kDa	29	43				Cre06.g263250.t1.1	323 kDa	57	16	7			Cre06.g278211.t1.1	22 kDa				2
439	Cre03.g204601.t1.1	28 kDa	0	2	27			Cre06.g263450.t1.2 (+1)	51 kDa	28	57	82	10		Cre06.g278221.t1.1	100 kDa	2
440	Cre03.g204800.t1.2	40 kDa			3			Cre06.g264800.t1.2 [14]	17 kDa	2	3	17	12		Cre06.g278222.t1.1	35 kDa			2
441	Cre03.g205697.t1.1	120 kDa	1					Cre06.g265000.t1.2 [4]	21 kDa		1	1	2		Cre06.g279150.t1.2	60 kDa	1	14	1
442	Cre03.g205750.t1.1	40 kDa			1			Cre06.g268450.t1.1	69 kDa	1					Cre06.g282000.t1.1	138 kDa	32
443	Cre03.g206550.t1.2	31 kDa			4			Cre06.g268600.t1.2	27 kDa				3		Cre06.g282150.t1.1	22 kDa			1
444	Cre03.g206600.t1.2	64 kDa	9	43	0			Cre06.g269050.t1.2	91 kDa		1	3			Cre06.g282500.t1.2	16 kDa				2
445	Cre03.g207700.t1.1	40 kDa	4	2	22			Cre06.g269450.t1.2	32 kDa				3		Cre06.g282800.t1.2	46 kDa	3	9	20
446	Cre03.g207713.t1.1	83 kDa		10		2		Cre06.g269950.t1.2	90 kDa	17	4				Cre06.g283200.t1.2	37 kDa			1
447	Cre03.g208000.t1.1	13 kDa						Cre06.g270100.t1.1	99 kDa		2				Cre06.g283800.t1.2	101 kDa	4
448	Cre03.g208100.t1.1	119 kDa	3	1				Cre06.g271200.t1.2	63 kDa		3	0			Cre06.g284700.t1.2	57 kDa		6
451	Cre03.g210513.t1.1	47 kDa			5			Cre06.g272050.t1.2	67 kDa	9	42				Cre06.g284750.t1.2	63 kDa	1	5
452	Cre03.g213649.t1.1	33 kDa		3				Cre06.g272800.t1.2	24 kDa			1			Cre06.g284900.t1.2 (+1)	24 kDa				7
453	Cre04.g213050.t1.2	26 kDa			8			Cre06.g272900.t1.2 [3]	56 kDa	4	29	11			Cre06.g285150.t1.2	35 kDa			2
454	Cre04.g213250.t1.2	36 kDa	10	6				Cre06.g273000.t1.2	14 kDa				2		Cre06.g285401.t1.1	18 kDa				5
455	Cre04.g213251.t1.1	24 kDa	10	6				Cre06.g273300.t1.2	79 kDa		19				Cre06.g288000.t1.1	80 kDa	1
456	Cre04.g214500.t1.1	49 kDa	9	16	63			Cre06.g273413.t1.1	94 kDa		5				Cre06.g290350.t1.2	19 kDa			1	0
457	Cre04.g214501.t1.1	81 kDa		5		1		Cre06.g273700.t1.2	43 kDa		1	13			Cre06.g290950.t1.2	22 kDa				2
458	Cre04.g214502.t1.1	39 kDa	2	3	24	3		Cre06.g275100.t1.2	54 kDa		5	15	14		Cre06.g291600.t1.1 (+1)	48 kDa		1
459	Cre04.g214503.t2.1	15 kDa						Cre06.g275650.t1.2	55 kDa		3				Cre06.g292550.t1.2	35 kDa		1	9
460	Cre04.g215150.t1.2 (+1)	65 kDa	1	20		0		Cre06.g275900.t1.2	25 kDa	0	0	2	0		Cre06.g293150.t1.2	39 kDa		1	10	0
461	Cre04.g215600.t1.2	25 kDa			4			Cre06.g275950.t1.1	219 kDa	0	0	0	2		Cre06.g293582.t1.1	52 kDa	13	0
462	Cre04.g215750.t1.2	37 kDa			4			Cre06.g277801.t1.1	292 kDa	1	0		0		Cre06.g293950.t1.2	53 kDa	5	45	4
463	Cre04.g215850.t1.2	61 kDa	0	16	2	4		Cre06.g278086.t1.1	12 kDa				6		Cre06.g294000.t1.1	25 kDa			2	2
464	Cre04.g216100.t1.1	25 kDa			2	11		Cre06.g278087.t1.1	154 kDa		0	4			Cre06.g294650.t1.2	46 kDa		3	16
465	Cre04.g216850.t1.2	50 kDa	25	84	101			Cre06.g278117.t1.1	30 kDa			8			Cre06.g294950.t1.1	39 kDa	3	11	30
466	Cre04.g216902.t1.1	44 kDa		0	8			Cre06.g278125.t1.1	139 kDa	9					Cre06.g296600.t1.2	23 kDa			5	4
467	Cre04.g216950.t1.2	39 kDa			15			Cre06.g278142.t1.1	57 kDa		1				Cre06.g296983.t1.1	79 kDa	5	2		0
468	Cre04.g217000.t1.1	183 kDa	1		0			Cre06.g278148.t1.1	39 kDa		1	16	4		Cre06.g297750.t1.2	62 kDa		2
469	Cre04.g217550.t1.1	130 kDa	1		2			Cre06.g278157.t1.1	43 kDa			2			Cre06.g298350.t1.2	47 kDa	1	1	16
470	Cre04.g217921.t1.1	105 kDa	8	6		1		Cre06.g278163.t1.1	49 kDa	0	6	15			Cre06.g298650.t1.2	53 kDa	8	20	28	2
471	Cre04.g217934.t1.1	25 kDa			3			Cre06.g278168.t1.1	34 kDa			3			Cre06.g300700.t1.1	29 kDa		1	5
472	Cre04.g217955.t1.1	26 kDa			2	4		Cre06.g278170.t1.1	133 kDa	12					Cre06.g302450.t1.1	88 kDa	5	1
473	Cre04.g218100.t1.2	24 kDa		1	14			Cre06.g278185.t1.1 [2]	53 kDa	3	23	11	1		Cre06.g302750.t1.2	34 kDa			1
474	Cre04.g218150.t1.2	45 kDa		4	11	12		Cre06.g278202.t1.1	31 kDa			3			Cre06.g304500.t1.2	40 kDa			4
475	Cre04.g218250.t1.2	20 kDa	0	2	11	6		Cre06.g278210.t1.1	65 kDa	15	77	3			Cre06.g306300.t1.2	45 kDa	2	8	33	0
476	Cre04.g219950.t1.2	44 kDa			1			Cre06.g278221.t1.1	100 kDa	1	0				Cre06.g306550.t1.1	92 kDa			2
477	Cre04.g221350.t1.2	58 kDa		1	1	10		Cre06.g278222.t1.1	35 kDa			4			Cre06.g306601.t1.1	67 kDa		3
478	Cre04.g221400.t1.2	15 kDa						Cre06.g278234.t1.1	114 kDa		1				Cre06.g306800.t1.2	24 kDa			2
480	Cre04.g222700.t1.2	115 kDa	65	30	5	0		Cre06.g278239.t1.1 (+1)	36 kDa			2			Cre06.g307450.t1.2	90 kDa				1
481	Cre04.g223100.t1.2 [2]	42 kDa			1	4		Cre06.g279150.t1.2	60 kDa	1	26	2			Cre06.g307500.t1.1	48 kDa		6	9	0
482	Cre04.g223800.t1.2	16 kDa						Cre06.g279400.t1.2	64 kDa		1	1			Cre06.g308350.t1.2	35 kDa			3
483	Cre04.g223850.t1.2	46 kDa			3			Cre06.g282000.t1.1	138 kDa	31	0				Cre06.g308450.t1.2	51 kDa		2
484	Cre04.g224150.t1.2	71 kDa		1		2		Cre06.g282150.t1.1	22 kDa			2			Cre06.g308500.t1.2	50 kDa	3	5	18	0
485	Cre04.g224750.t1.2	24 kDa						Cre06.g282500.t1.2	16 kDa				2		Cre06.g310750.t1.2	99 kDa	4	2	0
486	Cre04.g226050.t1.1	81 kDa		6	1			Cre06.g282800.t1.2	46 kDa	3	21	40			Cre07.g312750.t1.2	21 kDa				2
487	Cre04.g226250.t1.1 [4]	95 kDa	10	5	3			Cre06.g283200.t1.2	37 kDa			3			Cre07.g313122.t1.1	113 kDa	1
488	Cre04.g226550.t1.2	80 kDa	0	6	2			Cre06.g283634.t2.1	198 kDa	1					Cre07.g314150.t1.2	63 kDa		2
489	Cre04.g226700.t1.2 [6]	527 kDa	0	2	0			Cre06.g283800.t1.2	101 kDa	5					Cre07.g314600.t1.2	31 kDa			2
490	Cre04.g226850.t1.2	60 kDa		2	2			Cre06.g283950.t1.2 (+2)	27 kDa			4			Cre07.g315100.t1.2	14 kDa				1
491	Cre04.g227900.t1.2	53 kDa			2			Cre06.g284000.t1.2	61 kDa	2	1				Cre07.g315750.t1.2	27 kDa			4	2
492	Cre04.g229000.t1.1	64 kDa		2				Cre06.g284700.t1.2	57 kDa		7				Cre07.g316000.t1.2	14 kDa				9
494	Cre04.g229300.t1.1	45 kDa		2	3			Cre06.g284750.t1.2	63 kDa	1	6				Cre07.g318750.t1.2	39 kDa	0		9	0
495	Cre04.g229700.t1.2	50 kDa	1	7	11			Cre06.g284900.t1.2 (+1)	24 kDa			9	5		Cre07.g319300.t1.1	166 kDa	11
496	Cre04.g229948.t1.1	83 kDa	3					Cre06.g285401.t1.1	18 kDa			1	4		Cre07.g319950.t1.2	26 kDa				1
497	Cre04.g230340.t1.1	72 kDa		2				Cre06.g286850.t1.1	28 kDa			2			Cre07.g320950.t1.2	27 kDa			4	1
498	Cre04.g231222.t1.1 (+1)	106 kDa	9	40	12	1		Cre06.g289950.t1.1	118 kDa	1					Cre07.g321100.t1.2	51 kDa		1
499	Cre04.g232104.t1.1	27 kDa			4			Cre06.g290350.t1.2	19 kDa			2			Cre07.g321400.t1.1	199 kDa	10			2
500	Cre04.g232602.t1.1	40 kDa			3			Cre06.g291650.t1.2	12 kDa				1		Cre07.g325400.t1.2	43 kDa	2	8	16
501	Cre05.g230600.t1.1	48 kDa		2	2			Cre06.g292000.t1.1	76 kDa	0	3				Cre07.g325500.t1.1	154 kDa	3
502	Cre05.g230850.t1.1	61 kDa		1	3			Cre06.g292550.t1.2	35 kDa		2	11			Cre07.g325734.t1.1 [2]	18 kDa		3	5	59
503	Cre05.g232150.t1.2	49 kDa			4			Cre06.g293150.t1.2 [2]	39 kDa		2	12	0		Cre07.g325736.t1.1	56 kDa		0	21	1
504	Cre05.g232750.t1.2	58 kDa	1	11		38		Cre06.g293582.t1.1	52 kDa	15					Cre07.g325743.t1.1	12 kDa				4
505	Cre05.g233050.t1.2	19 kDa	0	2	5			Cre06.g293950.t1.2	53 kDa	13	49	17			Cre07.g325748.t1.1	149 kDa	4
506	Cre05.g233300.t1.2	32 kDa			3			Cre06.g294000.t1.1	25 kDa			4			Cre07.g325755.t1.1	14 kDa				1
508	Cre05.g233800.t1.2	76 kDa	14	55		4		Cre06.g294200.t1.1	99 kDa		4				Cre07.g326800.t1.1	57 kDa	0	7	0	0
509	Cre05.g233900.t1.2	36 kDa		1	15	1		Cre06.g294650.t1.2	46 kDa		5	19			Cre07.g326950.t1.1	25 kDa			2	1
510	Cre05.g234550.t2.1	41 kDa	11	25	63			Cre06.g294950.t1.1	39 kDa	2	11	33			Cre07.g327350.t1.2	20 kDa				4
511	Cre05.g234638.t1.1	66 kDa	0	7	4			Cre06.g296400.t1.2	45 kDa			4			Cre07.g327950.t1.1	240 kDa		1
512	Cre05.g234639.t1.1	57 kDa		1		1		Cre06.g296600.t1.2	23 kDa			7			Cre07.g328200.t1.2	33 kDa			8	1
513	Cre05.g234648.t1.1	12 kDa						Cre06.g296983.t1.1	79 kDa	7	3		0		Cre07.g329650.t1.2	23 kDa				1
514	Cre05.g234700.t1.1	248 kDa	10	0	0			Cre06.g297750.t1.2	62 kDa		1				Cre07.g330200.t1.2	30 kDa			11
515	Cre05.g236050.t1.1	496 kDa	2	0		1		Cre06.g298350.t1.2	47 kDa	0	0	19			Cre07.g330300.t1.2	48 kDa			4	0
516	Cre05.g236150.t1.1	25 kDa			6	1		Cre06.g298650.t1.2	53 kDa	3	20	31	1		Cre07.g330750.t1.1	99 kDa			5
517	Cre05.g237400.t1.2	35 kDa	1	2	23	12		Cre06.g299650.t1.2	31 kDa			3			Cre07.g331550.t1.2	44 kDa		6	34
518	Cre05.g237450.t1.2	32 kDa				2		Cre06.g300700.t1.1	29 kDa		1	7			Cre07.g331750.t1.2	14 kDa				7
519	Cre05.g237700.t1.2	7 kDa						Cre06.g302600.t1.1	67 kDa		2				Cre07.g332300.t1.2	124 kDa	20
520	Cre05.g238322.t1.1	45 kDa			1	4		Cre06.g302750.t1.2	34 kDa			3			Cre07.g332450.t1.2	38 kDa		0	6
521	Cre05.g238650.t1.1	58 kDa			0	1		Cre06.g304500.t1.2	40 kDa			10			Cre07.g334350.t1.2	42 kDa			6
522	Cre05.g238687.t1.1	83 kDa	4		1			Cre06.g304800.t1.2	98 kDa	2					Cre07.g335200.t1.1	74 kDa	0	7
523	Cre05.g241450.t1.2	41 kDa			4	2		Cre06.g306300.t1.2	45 kDa	0	2	30			Cre07.g335300.t1.2	49 kDa		2	3
524	Cre05.g241655.t1.1	18 kDa			1			Cre06.g306400.t1.2	46 kDa		0	2			Cre07.g335700.t1.2	17 kDa				4
525	Cre05.g241850.t1.2	44 kDa			2			Cre06.g306550.t1.1	92 kDa			2			Cre07.g336200.t1.1 [2]	148 kDa	1		0
526	Cre05.g242000.t1.2	83 kDa	2	18	6			Cre06.g306601.t1.1	67 kDa		4				Cre07.g336450.t1.2	12 kDa				2
527	Cre05.g242300.t1.2	62 kDa		5	5			Cre06.g306800.t1.2	24 kDa			2			Cre07.g336950.t1.1	98 kDa	16	32
528	Cre05.g242500.t1.2	50 kDa		4				Cre06.g307500.t1.1	48 kDa		5	14			Cre07.g338451.t1.1	42 kDa		1	2
529	Cre05.g242550.t1.2	49 kDa		2				Cre06.g307600.t1.2	33 kDa			3	0		Cre07.g339050.t1.2	33 kDa			1	1
530	Cre05.g242858.t1.1	248 kDa	7	1		7		Cre06.g308350.t1.2	35 kDa			3			Cre07.g339150.t1.1 [2]	62 kDa	2	26	4
531	Cre05.g243050.t1.2	20 kDa			0	10		Cre06.g308450.t1.2	51 kDa		3				Cre07.g340200.t1.1	36 kDa				2
532	Cre05.g243150.t1.1	252 kDa						Cre06.g308500.t1.2	50 kDa	3	7	24			Cre07.g341550.t1.2	23 kDa			5	1
533	Cre05.g243451.t1.1	23 kDa			5			Cre06.g308850.t1.2	26 kDa		1	4			Cre07.g341600.t2.1	28 kDa			13
534	Cre05.g244250.t1.2	478 kDa		1	0			Cre06.g310750.t1.2	99 kDa	6	5	0			Cre07.g342150.t1.2	57 kDa		3
535	Cre05.g244800.t1.2	67 kDa		3		0		Cre06.g311600.t1.2	44 kDa			1			Cre07.g342250.t1.2	16 kDa				7
536	Cre05.g245158.t1.1	77 kDa	4	30	0			Cre06.g311850.t1.1	26 kDa			1			Cre07.g342800.t1.1	41 kDa			4
537	Cre05.g245900.t1.2	43 kDa	2	6	49	1		Cre07.g313122.t1.1	113 kDa	1	0				Cre07.g342920.t1.2	55 kDa		4
538	Cre05.g246800.t1.2	29 kDa	0			4		Cre07.g314150.t1.2	63 kDa		2				Cre07.g344150.t1.1	39 kDa			2
539	Cre05.g246900.t1.2	17 kDa				8		Cre07.g314550.t1.2	33 kDa			2			Cre07.g344400.t1.2 [2]	54 kDa	10	51	45	0
540	Cre05.g247600.t1.2	16 kDa						Cre07.g314600.t1.2	31 kDa			4			Cre07.g344600.t1.2	64 kDa		3
541	Cre05.g248000.t1.2	73 kDa		3				Cre07.g315050.t1.1 (+1)	42 kDa		1	1			Cre07.g345500.t1.2	30 kDa			3
542	Cre05.g248100.t1.2	46 kDa		1	7	7		Cre07.g315750.t1.2	27 kDa			7			Cre07.g346800.t1.2	55 kDa		1
543	Cre05.g248400.t1.2 (+1)	28 kDa		0	3	10		Cre07.g316000.t1.2	14 kDa				6		Cre07.g347050.t1.2	55 kDa		4	6
544	Cre05.g248500.t1.2	16 kDa						Cre07.g318750.t1.2	39 kDa			14	0		Cre07.g347100.t1.2	31 kDa			8
545	Cre06.g249750.t1.1	86 kDa	6	5	1	1		Cre07.g319300.t1.1	166 kDa	7	0				Cre07.g347150.t1.2	23 kDa			1	0
546	Cre06.g250100.t1.2	72 kDa	52	121	1	12		Cre07.g319320.t1.1 (+1)	45 kDa	2	2	1			Cre07.g351650.t1.1	22 kDa				7
547	Cre06.g250200.t1.2	43 kDa	22	37	78			Cre07.g320950.t1.2	27 kDa			7	1		Cre07.g352550.t1.2	16 kDa				2
548	Cre06.g250250.t1.2	42 kDa			9			Cre07.g321100.t1.2	51 kDa		2				Cre07.g352650.t1.2	54 kDa				3
549	Cre06.g250800.t1.1 (+1)	40 kDa	0	5	3			Cre07.g321400.t1.1	199 kDa	12		1	2		Cre07.g352800.t1.2	144 kDa	26	1		0
550	Cre06.g250902.t1.1	268 kDa	1		1			Cre07.g324600.t1.2	17 kDa				1		Cre07.g353450.t1.2	73 kDa	2	17
551	Cre06.g251450.t1.1	77 kDa	0	16				Cre07.g325400.t1.2	43 kDa	4	4	22			Cre07.g355600.t1.1	37 kDa	0	0	5	0
552	Cre06.g251500.t1.2	35 kDa	1	1	25	0		Cre07.g325500.t1.1	154 kDa	5	0				Cre07.g356400.t1.2	21 kDa			4	2
553	Cre06.g251600.t1.2	52 kDa	0	2	2	2		Cre07.g325734.t1.1 [2]	18 kDa	1	6	10	59		Cre07.g356600.t1.2	85 kDa	4	9	1
554	Cre06.g252000.t1.2	36 kDa			2			Cre07.g325736.t1.1	56 kDa		0	18			Cre07.g357350.t1.2	22 kDa				21
555	Cre06.g252450.t1.1	39 kDa			6	6		Cre07.g325743.t1.1	12 kDa				3		Cre07.g357850.t1.2	14 kDa				2
556	Cre06.g252650.t1.2	23 kDa	0	1	13	18		Cre07.g325748.t1.1	149 kDa	11					Cre08.g358522.t1.1	69 kDa				3
557	Cre06.g252743.t1.2	9 kDa				5		Cre07.g325755.t1.1	14 kDa				3		Cre08.g358562.t1.1	23 kDa		1	2	3
558	Cre06.g253350.t1.2	17 kDa						Cre07.g326800.t1.1	57 kDa		5				Cre08.g358580.t1.1	128 kDa	106	0
559	Cre06.g254917.t1.1	389 kDa	2		0			Cre07.g326950.t1.1	25 kDa			7	0		Cre08.g359350.t1.2	56 kDa	3	34	7
560	Cre06.g255400.t1.2	39 kDa			2	5		Cre07.g327350.t1.2	20 kDa				3		Cre08.g359600.t1.2	93 kDa	4	0
561	Cre06.g256250.t1.2	21 kDa			0			Cre07.g327950.t1.1	240 kDa		4				Cre08.g360050.t2.1	135 kDa	1
563	Cre06.g257500.t1.2	28 kDa	10	21	108	28		Cre07.g328200.t1.2	33 kDa			7			Cre08.g360100.t1.2	54 kDa		1
564	Cre06.g257601.t1.2	26 kDa	5	3	41			Cre07.g329650.t1.2	23 kDa			5			Cre08.g361850.t1.2	26 kDa			3	0
565	Cre06.g257850.t1.2	40 kDa			5			Cre07.g330200.t1.2	30 kDa			17			Cre08.g362450.t1.2	78 kDa	0	7	1	0
566	Cre06.g257950.t1.2	48 kDa		1	14			Cre07.g330300.t1.2	48 kDa		1	8			Cre08.g362650.t1.1	157 kDa	1
567	Cre06.g258700.t1.1	103 kDa	30	0				Cre07.g330750.t1.1	99 kDa			4			Cre08.g362900.t1.1	29 kDa			1	6
568	Cre06.g258733.t1.1	74 kDa	3	10	0			Cre07.g331550.t1.2	44 kDa	0	8	36			Cre08.g363300.t1.2	44 kDa			2
569	Cre06.g258800.t1.1	132 kDa	16		0			Cre07.g331750.t1.2	14 kDa				5		Cre08.g363700.t1.1	38 kDa			2	2
570	Cre06.g258850.t1.2	23 kDa			1	4		Cre07.g332300.t1.2	124 kDa	17					Cre08.g364800.t1.2	151 kDa	34	0
571	Cre06.g259150.t1.2	48 kDa		0	11	2		Cre07.g332450.t1.2	38 kDa		0	5			Cre08.g365692.t1.1	54 kDa		3
573	Cre06.g259450.t1.2	24 kDa						Cre07.g334350.t1.2	42 kDa			6			Cre08.g366400.t1.2 (+1)	41 kDa	1	9		1
574	Cre06.g259800.t1.2	102 kDa	1					Cre07.g335200.t1.1	74 kDa		8				Cre08.g367350.t1.2	56 kDa		2
575	Cre06.g259900.t1.2	39 kDa			3	2		Cre07.g335300.t1.2	49 kDa		1	3			Cre08.g368950.t1.2	51 kDa			3
576	Cre06.g261350.t1.1	15 kDa				11		Cre07.g335700.t1.2	17 kDa				7		Cre08.g370650.t1.2	36 kDa			14
577	Cre06.g261450.t1.2	20 kDa	1	2	7	2		Cre07.g336200.t1.1	148 kDa	3		0			Cre08.g370850.t1.1	21 kDa				4
578	Cre06.g261650.t1.1	21 kDa			8			Cre07.g336450.t1.2	12 kDa			1	3		Cre08.g371450.t2.1	21 kDa				4
579	Cre06.g261700.t1.2	30 kDa			5			Cre07.g336950.t1.1	98 kDa	16	46				Cre08.g372000.t1.2	35 kDa			3
580	Cre06.g261800.t1.2	41 kDa	0	3	32			Cre07.g337300.t1.1	135 kDa		2	0	0		Cre08.g372100.t1.2	71 kDa	41	109	1
581	Cre06.g262100.t1.1	52 kDa		5	6			Cre07.g338451.t1.1	42 kDa		1	7			Cre08.g372450.t1.2	22 kDa		1	1	12
582	Cre06.g262250.t1.2	49 kDa			1	2		Cre07.g339050.t1.2	33 kDa			4	1		Cre08.g372950.t1.2	52 kDa	0	18	8
583	Cre06.g262850.t1.2	28 kDa			5			Cre07.g339150.t1.1	62 kDa	2	22	6			Cre08.g373100.t1.1	63 kDa		3
584	Cre06.g263250.t1.1	323 kDa	69	14	8	25		Cre07.g339350.t1.1	46 kDa		2				Cre08.g373450.t1.1	80 kDa		1
585	Cre06.g263450.t1.2 (+1)	51 kDa	39	61	117			Cre07.g340200.t1.1	36 kDa				2		Cre08.g375900.t1.1	65 kDa		5	1
586	Cre06.g264050.t1.2	27 kDa			1	16		Cre07.g340450.t1.1	513 kDa	1	0				Cre08.g376100.t1.2	34 kDa			12
587	Cre06.g264800.t1.2 [14]	17 kDa	2	1	12	3		Cre07.g341550.t1.2	23 kDa		0	5			Cre08.g377350.t1.1	114 kDa		1	1
588	Cre06.g265000.t1.2 (+2)	21 kDa	0	0	0	8		Cre07.g341600.t2.1	28 kDa			12			Cre08.g378200.t1.2	54 kDa		1
589	Cre06.g266700.t1.2 (+4)	14 kDa			2			Cre07.g342150.t1.2	57 kDa		2				Cre08.g380201.t1.1	59 kDa		15
590	Cre06.g267100.t1.2	73 kDa		1				Cre07.g342250.t1.2	16 kDa				7		Cre08.g380250.t1.2	14 kDa				2
591	Cre06.g268450.t1.1	69 kDa	0	1		5		Cre07.g342800.t1.1	41 kDa		0	6			Cre08.g381800.t1.1	22 kDa	0		1	3
592	Cre06.g268600.t1.2	27 kDa			0			Cre07.g342920.t1.2	55 kDa		7				Cre08.g382800.t1.2	76 kDa		10
593	Cre06.g269050.t1.2	91 kDa		2	5	5		Cre07.g344400.t1.2 [2]	54 kDa	11	43	57			Cre08.g385500.t1.2	46 kDa		4	2
594	Cre06.g269450.t1.2	32 kDa						Cre07.g344600.t1.2	64 kDa		2				Cre09.g386400.t1.2	114 kDa	47	0
595	Cre06.g269950.t1.2	90 kDa	11	17				Cre07.g345300.t1.1	52 kDa		2				Cre09.g386750.t1.2	81 kDa	16	68
596	Cre06.g270100.t1.1	99 kDa		14				Cre07.g345400.t1.2	111 kDa	1					Cre09.g386758.t1.1	74 kDa		5
597	Cre06.g271200.t1.2	63 kDa	1	4				Cre07.g345500.t1.2	30 kDa			6			Cre09.g387023.t1.1	259 kDa			1
598	Cre06.g272050.t1.2	67 kDa	8	44				Cre07.g346800.t1.2	55 kDa		2				Cre09.g387171.t1.1	35 kDa			4
600	Cre06.g272900.t1.2 [3]	56 kDa	7	29	38	2		Cre07.g347050.t1.2	55 kDa		2	6			Cre09.g387875.t1.1	22 kDa		0	9	7
601	Cre06.g272950.t1.1	18 kDa				7		Cre07.g347100.t1.2	31 kDa		0	9			Cre09.g387949.t1.1	47 kDa		1
602	Cre06.g273000.t1.2	14 kDa						Cre07.g347150.t1.2	23 kDa			2			Cre09.g388467.t1.1	50 kDa	1	23	13
603	Cre06.g273300.t1.2	79 kDa	3	38				Cre07.g350500.t1.2	108 kDa	1					Cre09.g388726.t1.1 (+1)	40 kDa			13	3
604	Cre06.g273413.t1.1	94 kDa	0	4		2		Cre07.g351650.t1.1	22 kDa			3	6		Cre09.g389430.t1.1	56 kDa		2
605	Cre06.g273700.t1.2	43 kDa		1	19			Cre07.g352550.t1.2	16 kDa				4		Cre09.g389450.t1.2	219 kDa	3
606	Cre06.g274400.t1.2	31 kDa			3			Cre07.g352650.t1.2	54 kDa				3		Cre09.g389689.t1.1	40 kDa	0	2	8	2
607	Cre06.g275050.t1.1	41 kDa			2	16		Cre07.g352800.t1.2	144 kDa	22	1		0		Cre09.g389912.t1.1	89 kDa	1	3
608	Cre06.g275100.t1.2	54 kDa	1	4	18			Cre07.g353450.t1.2	73 kDa	0	12				Cre09.g390615.t1.1	52 kDa		8	1
609	Cre06.g275650.t1.2	55 kDa		4		0		Cre07.g355600.t1.1	37 kDa		1	6			Cre09.g390763.t1.1	24 kDa				2
610	Cre06.g275900.t1.2	25 kDa	0	0	2			Cre07.g356400.t1.2	21 kDa			7			Cre09.g391023.t1.1	36 kDa			11
611	Cre06.g276700.t1.2	46 kDa		0	1			Cre07.g356600.t1.2	85 kDa	4	10	2			Cre09.g391801.t1.1	102 kDa	3			0
612	Cre06.g277801.t1.1	292 kDa	0	2	0	7		Cre07.g356800.t1.1	145 kDa		1				Cre09.g391900.t1.1	12 kDa				13
613	Cre06.g278086.t1.1	12 kDa						Cre07.g357350.t1.2	22 kDa			2	17		Cre09.g392282.t1.1	467 kDa	2	1	1	0
614	Cre06.g278087.t1.1	154 kDa		0	4			Cre07.g357850.t1.2	14 kDa				2		Cre09.g392319.t1.1	101 kDa	1	3	0	0
615	Cre06.g278097.t1.1	39 kDa			3	6		Cre08.g358522.t1.1	69 kDa			1	2		Cre09.g392350.t1.2 (+1)	16 kDa	5	6	8	26
616	Cre06.g278117.t1.1	30 kDa			10			Cre08.g358562.t1.1	23 kDa		1	6	2		Cre09.g392467.t1.1	7 kDa				2
617	Cre06.g278122.t1.1	63 kDa			1			Cre08.g358580.t1.1	128 kDa	123	2				Cre09.g392692.t1.1	17 kDa				11
618	Cre06.g278125.t1.1	139 kDa	18		0	1		Cre08.g359350.t1.2	56 kDa	3	32	15			Cre09.g392867.t1.1 [2]	433 kDa	13	0		0
619	Cre06.g278141.t1.1	94 kDa	1	2	1	0		Cre08.g359600.t1.2	93 kDa	5	1				Cre09.g393136.t1.1	75 kDa			6
620	Cre06.g278142.t1.1	57 kDa		3		2		Cre08.g360050.t2.1	135 kDa	3					Cre09.g393200.t1.2	71 kDa	3	25
621	Cre06.g278148.t1.1	39 kDa	1	0	18			Cre08.g360100.t1.2	54 kDa		2				Cre09.g393700.t1.1	71 kDa		9
622	Cre06.g278157.t1.1	43 kDa			3			Cre08.g360550.t1.1	59 kDa		2				Cre09.g393728.t1.1	75 kDa		2	2
623	Cre06.g278163.t1.1	49 kDa	1	5	18			Cre08.g360900.t1.2	17 kDa				1		Cre09.g394102.t1.1	62 kDa	1	3	1
624	Cre06.g278164.t1.1	74 kDa		3				Cre08.g361850.t1.2	26 kDa	0		3	1		Cre09.g394200.t1.1	156 kDa	5	1
625	Cre06.g278168.t1.1	34 kDa			4			Cre08.g362450.t1.2	78 kDa		6		0		Cre09.g394213.t1.1	14 kDa				1
626	Cre06.g278169.t1.1	53 kDa		5	1			Cre08.g362900.t1.1	29 kDa			5			Cre09.g394251.t1.1	55 kDa	1	1	2
627	Cre06.g278170.t1.1 [2]	133 kDa	20	0	0	2		Cre08.g363300.t1.2	44 kDa			4			Cre09.g394450.t1.2	26 kDa	1	5	11
628	Cre06.g278172.t1.1	25 kDa				5		Cre08.g363700.t1.1	38 kDa			3	3		Cre09.g394547.t1.1	56 kDa		4
629	Cre06.g278185.t1.1 [2]	53 kDa	7	25	27			Cre08.g364800.t1.2	151 kDa	44	0	0			Cre09.g394550.t1.2	38 kDa		0	8
630	Cre06.g278202.t1.1	31 kDa			4			Cre08.g365692.t1.1	54 kDa	0	3				Cre09.g394621.t1.1 (+1)	190 kDa	3
631	Cre06.g278210.t1.1	65 kDa	23	94	1	3		Cre08.g366150.t1.1	175 kDa			2			Cre09.g394732.t1.1	219 kDa	2	3		2
632	Cre06.g278211.t1.1	22 kDa						Cre08.g366400.t1.2 (+1)	41 kDa	1	8	1	1		Cre09.g394750.t1.2	48 kDa		0	1
633	Cre06.g278215.t1.1	43 kDa			2			Cre08.g367350.t1.2	56 kDa		3				Cre09.g395800.t1.2	18 kDa				7
634	Cre06.g278221.t1.1	100 kDa	4	4	1			Cre08.g368950.t1.2	51 kDa			5			Cre09.g396100.t1.2	18 kDa			1
635	Cre06.g278222.t1.1	35 kDa			5			Cre08.g370550.t1.1	63 kDa		1				Cre09.g396213.t1.1	31 kDa	6	11	49	16
636	Cre06.g278225.t1.1	100 kDa	1	1				Cre08.g370650.t1.2	36 kDa			14			Cre09.g396252.t1.1	55 kDa		2
637	Cre06.g278234.t1.1	114 kDa		2				Cre08.g372000.t1.2	35 kDa			5			Cre09.g396400.t1.2	17 kDa	3	3	3	19
638	Cre06.g278236.t1.1	29 kDa			4			Cre08.g372100.t1.2	71 kDa	31	111	3	0		Cre09.g396438.t1.1	209 kDa	4	0	7
639	Cre06.g278255.t1.1	107 kDa		0	1			Cre08.g372450.t1.2	22 kDa		1	3	17		Cre09.g396500.t1.1	31 kDa		0	9
640	Cre06.g278264.t1.1	39 kDa			5			Cre08.g372950.t1.2	52 kDa		14	12			Cre09.g397200.t1.2	60 kDa		5
641	Cre06.g279150.t1.2	60 kDa	5	26	5			Cre08.g373100.t1.1	63 kDa		3				Cre09.g397512.t1.1	45 kDa		1
642	Cre06.g279400.t1.2	64 kDa		0	5			Cre08.g373344.t1.1	44 kDa		1				Cre09.g398067.t1.1	65 kDa		2
643	Cre06.g280950.t1.2	78 kDa	0	7				Cre08.g374800.t1.2	63 kDa		2				Cre09.g399030.t1.1	47 kDa		14	3
644	Cre06.g282000.t1.1	138 kDa	56	0	0			Cre08.g375900.t1.1	65 kDa		5	5			Cre09.g400800.t1.2	165 kDa	2
645	Cre06.g282150.t1.1	22 kDa			3	3		Cre08.g376100.t1.2	34 kDa		0	15			Cre09.g401515.t1.1	41 kDa			11
646	Cre06.g282500.t1.2	16 kDa						Cre08.g377350.t1.1	114 kDa	1	4	2			Cre09.g401900.t1.2	132 kDa	2
647	Cre06.g282800.t1.2	46 kDa	1	8	39			Cre08.g377450.t1.1	124 kDa	1					Cre09.g403034.t1.1	22 kDa				2
648	Cre06.g282900.t1.2	38 kDa			3	1		Cre08.g378200.t1.2	54 kDa		1				Cre09.g403900.t1.2	38 kDa		1	8
649	Cre06.g283050.t1.2	24 kDa						Cre08.g380201.t1.1	59 kDa		18				Cre09.g404000.t1.1	23 kDa				10
650	Cre06.g283200.t1.2	37 kDa			3	2		Cre08.g380250.t1.2	14 kDa				2		Cre09.g405400.t1.2	15 kDa				3
651	Cre06.g283300.t1.2	21 kDa						Cre08.g381800.t1.1	22 kDa	0		3	1		Cre09.g406050.t1.2	65 kDa	2	19
652	Cre06.g283634.t2.1	198 kDa	2					Cre08.g382500.t1.2	12 kDa				1		Cre09.g406200.t1.2	61 kDa		1
653	Cre06.g283800.t1.2	101 kDa	11					Cre08.g382800.t1.2	76 kDa		6				Cre09.g406600.t1.1	38 kDa			7
654	Cre06.g283850.t1.2	76 kDa		9		1		Cre08.g384200.t1.2	102 kDa	0	1				Cre09.g407016.t1.1	15 kDa		2	2
655	Cre06.g284550.t1.2	112 kDa			3			Cre08.g384900.t1.2	33 kDa			2			Cre09.g407250.t1.2	17 kDa				4
656	Cre06.g284700.t1.2	57 kDa	0	9	1			Cre08.g385500.t1.2	46 kDa		3	2			Cre09.g407600.t1.2	25 kDa			2	4
657	Cre06.g284750.t1.2	63 kDa	2	11	5	10		Cre09.g386400.t1.2	114 kDa	51	1				Cre09.g407700.t1.2	54 kDa		3	3	1
658	Cre06.g284900.t1.2 (+1)	24 kDa			2			Cre09.g386750.t1.2	81 kDa	17	75				Cre09.g408300.t1.2	10 kDa				6
659	Cre06.g285150.t1.2	35 kDa			1	8		Cre09.g386758.t1.1	74 kDa	0	6				Cre09.g408464.t1.1	70 kDa		2
660	Cre06.g285401.t1.1	18 kDa			1			Cre09.g387171.t1.1	35 kDa		0	3			Cre09.g408550.t1.2	40 kDa		4
661	Cre06.g286600.t1.1	69 kDa			2			Cre09.g387393.t1.1	62 kDa		1				Cre09.g408851.t1.1 (+1)	47 kDa		3
662	Cre06.g286850.t1.1	28 kDa			2	3		Cre09.g387726.t1.1	47 kDa			2			Cre09.g409050.t1.2	41 kDa		2
664	Cre06.g289850.t1.1	86 kDa	0	2				Cre09.g387875.t1.1	22 kDa		0	24	0		Cre09.g409100.t1.2	31 kDa			3
665	Cre06.g289950.t1.1	118 kDa	2			0		Cre09.g387949.t1.1	47 kDa		2				Cre09.g409350.t1.2	70 kDa	0	6
666	Cre06.g290350.t1.2	19 kDa			3	3		Cre09.g388467.t1.1	50 kDa	0	19	15			Cre09.g409901.t1.1	33 kDa			1
667	Cre06.g290950.t1.2	22 kDa						Cre09.g388726.t1.1 [2]	40 kDa	1	0	21	3		Cre09.g410600.t1.1	39 kDa	1	3	11
668	Cre06.g291900.t1.2	28 kDa			1			Cre09.g389430.t1.1	56 kDa		4				Cre09.g410650.t1.2	47 kDa		2	10
669	Cre06.g292000.t1.1	76 kDa	3	2				Cre09.g389450.t1.2	219 kDa	3					Cre09.g410700.t1.2	45 kDa	1	7	19
670	Cre06.g292550.t1.2	35 kDa	0	1	14			Cre09.g389689.t1.1	40 kDa	0	1	9	1		Cre09.g410750.t1.2	64 kDa		1
671	Cre06.g292700.t1.2	41 kDa			2			Cre09.g389912.t1.1	89 kDa	0	4		0		Cre09.g411200.t1.2	33 kDa			2	2
672	Cre06.g293051.t1.1	85 kDa		0	1	0		Cre09.g390615.t1.1	52 kDa		9	2			Cre09.g414050.t1.2	50 kDa		8		0
673	Cre06.g293150.t1.2 [2]	39 kDa	2	1	14			Cre09.g391023.t1.1	36 kDa			7			Cre09.g415800.t1.2	79 kDa	8	23
674	Cre06.g293582.t1.1	52 kDa	25					Cre09.g391650.t1.2	70 kDa		1				Cre09.g416050.t1.2	49 kDa	8	40	16
675	Cre06.g293950.t1.2	53 kDa	11	36	46	3		Cre09.g391801.t1.1	102 kDa	2					Cre09.g416350.t1.2	37 kDa	2	31	1
676	Cre06.g294000.t1.1	25 kDa			5			Cre09.g391900.t1.1	12 kDa				15		Cre09.g416750.t1.2	57 kDa	0	22		0
677	Cre06.g294200.t1.1	99 kDa		9				Cre09.g392282.t1.1	467 kDa	2	1	2			Cre09.g417150.t1.2	56 kDa		1
678	Cre06.g294650.t1.2	46 kDa		2	14			Cre09.g392319.t1.1	101 kDa		2	0			Cre10.g417500.t1.2	34 kDa			2
679	Cre06.g294950.t1.1	39 kDa	9	11	47			Cre09.g392350.t1.2 (+1)	16 kDa	6	6	9	32		Cre10.g418950.t1.1 (+1)	108 kDa			1
680	Cre06.g296400.t1.2	45 kDa			3	6		Cre09.g392467.t1.1	7 kDa				2		Cre10.g419050.t1.1 (+1)	81 kDa		3
681	Cre06.g296600.t1.2	23 kDa			7	0		Cre09.g392655.t1.1	234 kDa		2				Cre10.g419550.t1.2 (+1)	30 kDa			3	1
682	Cre06.g296983.t1.1	79 kDa	9	9	0			Cre09.g392692.t1.1	17 kDa				9		Cre10.g419600.t1.2	20 kDa				3
683	Cre06.g297750.t1.2	62 kDa		4				Cre09.g392867.t1.1 [2]	433 kDa	22	0				Cre10.g419950.t1.1	62 kDa		2
684	Cre06.g298350.t1.2	47 kDa	1	3	27			Cre09.g393136.t1.1	75 kDa			8			Cre10.g421150.t1.1	279 kDa	7
685	Cre06.g298600.t1.2	69 kDa	0	1		7		Cre09.g393150.t1.2	123 kDa	1					Cre10.g421600.t1.2	70 kDa		1
686	Cre06.g298650.t1.2	53 kDa	10	17	59	2		Cre09.g393200.t1.2	71 kDa	6	35		0		Cre10.g421850.t1.2	20 kDa				1
687	Cre06.g299650.t1.2	31 kDa			6	1		Cre09.g393700.t1.1	71 kDa		9				Cre10.g422000.t1.2	64 kDa		12
688	Cre06.g300700.t1.1	29 kDa	1	1	16			Cre09.g393728.t1.1	75 kDa	0	3	2			Cre10.g422300.t1.2	21 kDa				1
689	Cre06.g302600.t1.1	67 kDa		1	1			Cre09.g393800.t1.1	49 kDa		1				Cre10.g423300.t1.1	84 kDa		4
690	Cre06.g302700.t1.1	57 kDa			2			Cre09.g393900.t1.2 (+1)	48 kDa			4			Cre10.g423500.t1.2	29 kDa		1	7	1
691	Cre06.g302750.t1.2	34 kDa			3			Cre09.g394102.t1.1	62 kDa		6	1			Cre10.g424100.t1.2	31 kDa	4	9	30
692	Cre06.g302800.t1.2	46 kDa			1			Cre09.g394200.t1.1	156 kDa	11	1	1			Cre10.g424500.t1.2	31 kDa			1
693	Cre06.g303300.t1.2	42 kDa			5	0		Cre09.g394213.t1.1	14 kDa				3		Cre10.g425950.t1.2	34 kDa			2
694	Cre06.g304500.t1.2	40 kDa			10			Cre09.g394251.t1.1	55 kDa	1	1				Cre10.g427250.t1.2	14 kDa			1	5
695	Cre06.g304800.t1.2	98 kDa	1			0		Cre09.g394399.t1.1	84 kDa	0		3	0		Cre10.g427700.t1.2	67 kDa	0	2
696	Cre06.g306300.t1.2	45 kDa	6	11	50			Cre09.g394450.t1.2	26 kDa	1	5	14			Cre10.g428050.t1.1	120 kDa	5	4
697	Cre06.g306400.t1.2	46 kDa		0	4			Cre09.g394547.t1.1	56 kDa		5				Cre10.g428200.t1.2	36 kDa			6	3
698	Cre06.g306550.t1.1	92 kDa			3			Cre09.g394550.t1.2	38 kDa		0	14			Cre10.g428850.t1.2	13 kDa				2
699	Cre06.g306601.t1.1	67 kDa		8				Cre09.g394621.t1.1 (+1)	190 kDa	7					Cre10.g429100.t1.2	61 kDa		10
700	Cre06.g306800.t1.2	24 kDa			2	2		Cre09.g394732.t1.1	219 kDa	2	2	1	1		Cre10.g430501.t1.1	73 kDa		6	6	0
701	Cre06.g307450.t1.2	90 kDa		1				Cre09.g395800.t1.2	18 kDa				5		Cre10.g431800.t1.2	70 kDa		6
702	Cre06.g307500.t1.1	48 kDa	1	4	31	2		Cre09.g396100.t1.2	18 kDa			4			Cre10.g432000.t1.2	129 kDa	3	0		0
703	Cre06.g307600.t1.2	33 kDa			3			Cre09.g396213.t1.1	31 kDa	4	15	51	15		Cre10.g433000.t1.1	118 kDa	9
704	Cre06.g307750.t1.2	36 kDa			1			Cre09.g396252.t1.1	55 kDa		6				Cre10.g433600.t1.2	66 kDa	3	27	6
705	Cre06.g308350.t1.2	35 kDa			4			Cre09.g396400.t1.2 [2]	17 kDa	3	4	4	20		Cre10.g434750.t1.2	60 kDa	3	35
706	Cre06.g308450.t1.2	51 kDa		2	2	0		Cre09.g396438.t1.1	209 kDa	10	1	7			Cre10.g435800.t1.2	45 kDa			8
707	Cre06.g308500.t1.2	50 kDa	4	7	25			Cre09.g396500.t1.1	31 kDa		2	10			Cre10.g435850.t1.2	28 kDa			1
708	Cre06.g308850.t1.2	26 kDa		0	4			Cre09.g396650.t1.2	85 kDa		2	0			Cre10.g436050.t1.2	26 kDa	2	3	21	28
709	Cre06.g310750.t1.2	99 kDa	4	19	1			Cre09.g397200.t1.2	60 kDa		8				Cre10.g436350.t1.1	37 kDa			7
710	Cre06.g310950.t1.2	58 kDa		2				Cre09.g398808.t1.1	191 kDa	3					Cre10.g436500.t1.2	32 kDa		0	5
711	Cre06.g311600.t1.2	44 kDa			3	1		Cre09.g399030.t1.1	47 kDa	1	14	10			Cre10.g438100.t1.2	33 kDa			2
712	Cre06.g311850.t1.1	26 kDa			1			Cre09.g400800.t1.2	165 kDa	2					Cre10.g439100.t1.2	59 kDa		5	1	0
713	Cre07.g312900.t1.1	215 kDa	2					Cre09.g401050.t1.1	194 kDa	3					Cre10.g439400.t1.1	55 kDa		3
714	Cre07.g313122.t1.1	113 kDa	5					Cre09.g401515.t1.1	41 kDa			4			Cre10.g439900.t1.2	121 kDa	4
715	Cre07.g313500.t1.2	290 kDa		2				Cre09.g401900.t1.2	132 kDa	7					Cre10.g440050.t1.2	48 kDa	0	0	4
716	Cre07.g314100.t1.2	31 kDa			1			Cre09.g402515.t1.1	76 kDa	0	2	0	0		Cre10.g440450.t1.2	16 kDa				10
717	Cre07.g314150.t1.2	63 kDa		5	6			Cre09.g403034.t1.1	22 kDa			2			Cre10.g440700.t1.1	32 kDa				1
718	Cre07.g314250.t1.1	96 kDa		1	1			Cre09.g403900.t1.2	38 kDa		1	11			Cre10.g441200.t1.2	106 kDa		0	1	0
719	Cre07.g314550.t1.2	33 kDa			1			Cre09.g404000.t1.1	23 kDa				13		Cre10.g441400.t1.2	55 kDa	6	32	20	0
720	Cre07.g314600.t1.2	31 kDa			5			Cre09.g405400.t1.2	15 kDa				3		Cre10.g441500.t1.2	33 kDa			2
721	Cre07.g315050.t1.1 (+1)	42 kDa			1	2		Cre09.g406050.t1.2	65 kDa	0	23				Cre10.g442700.t1.2	52 kDa		14
722	Cre07.g315100.t1.2	14 kDa				3		Cre09.g406200.t1.2	61 kDa		1				Cre10.g444700.t1.1 [2]	98 kDa	17	15
723	Cre07.g315750.t1.2	27 kDa			5	12		Cre09.g406600.t1.1	38 kDa		0	8			Cre10.g446550.t1.2	13 kDa				2
724	Cre07.g316000.t1.2	14 kDa			1	3		Cre09.g407016.t1.1	15 kDa		2	2			Cre10.g447700.t1.1	268 kDa	1	0
725	Cre07.g318750.t1.2	39 kDa	0	2	26			Cre09.g407250.t1.2	17 kDa				2		Cre10.g449550.t1.2	17 kDa				10
726	Cre07.g319300.t1.1	166 kDa	18		0			Cre09.g407600.t1.2	25 kDa			5	1		Cre10.g449750.t1.1	2337 kDa	1	0	0	0
727	Cre07.g319320.t1.1 (+1)	45 kDa	2	3	2	1		Cre09.g407700.t1.2	54 kDa		5	9	0		Cre10.g450350.t1.2	20 kDa		0	4
728	Cre07.g319950.t1.2	26 kDa				3		Cre09.g408300.t1.2	10 kDa				9		Cre10.g451900.t1.1	54 kDa	0	33	4
729	Cre07.g320950.t1.2	27 kDa			2	2		Cre09.g408464.t1.1	70 kDa		2				Cre10.g451950.t1.2	58 kDa	1	19
730	Cre07.g321400.t1.1	199 kDa	20		0			Cre09.g408550.t1.2	40 kDa		5				Cre10.g452800.t1.2	48 kDa		9	8
733	Cre07.g324550.t1.1	46 kDa			1	2		Cre09.g408851.t1.1 (+1)	47 kDa		7				Cre10.g453450.t1.2	13 kDa				3
734	Cre07.g324600.t1.2	17 kDa		1		0		Cre09.g409050.t1.2	41 kDa		2				Cre10.g453900.t1.2	71 kDa		2
735	Cre07.g325400.t1.2	43 kDa	6	5	24			Cre09.g409100.t1.2	31 kDa			2			Cre10.g455000.t2.1 [2]	61 kDa		1		0
736	Cre07.g325500.t1.1	154 kDa	20			46		Cre09.g409350.t1.2	70 kDa		10				Cre10.g455300.t1.2	14 kDa				1
737	Cre07.g325734.t1.1	18 kDa	2	5	6	5		Cre09.g409901.t1.1	33 kDa			4			Cre10.g456000.t1.2	28 kDa			5	2
738	Cre07.g325736.t1.1	56 kDa	0	1	35	5		Cre09.g410300.t1.1	211 kDa	1					Cre10.g456050.t1.2 [2]	21 kDa		0	7	23
739	Cre07.g325743.t1.1	12 kDa						Cre09.g410600.t1.1	39 kDa	0	1	12	1		Cre10.g456750.t1.2	25 kDa			7
740	Cre07.g325748.t1.1	149 kDa	14			4		Cre09.g410650.t1.2	47 kDa		2	12			Cre10.g457700.t1.2	40 kDa		3	7
741	Cre07.g325755.t1.1	14 kDa				0		Cre09.g410700.t1.2	45 kDa	1	8	28			Cre10.g458450.t1.1	18 kDa				4
742	Cre07.g326800.t1.1	57 kDa	0	7		2		Cre09.g410750.t1.2	64 kDa		2				Cre10.g458500.t1.2	61 kDa	0	0	3	0
743	Cre07.g326950.t1.1	25 kDa			4	5		Cre09.g411200.t1.2	33 kDa			2	2		Cre10.g458550.t1.2	17 kDa				2
744	Cre07.g327350.t1.2	20 kDa	0					Cre09.g414050.t1.2	50 kDa		6				Cre10.g461050.t1.2 [2]	68 kDa	3	33
745	Cre07.g327950.t1.1	240 kDa		2		4		Cre09.g414800.t2.1	65 kDa			1			Cre10.g461250.t1.1	79 kDa		6
746	Cre07.g328200.t1.2	33 kDa			14	0		Cre09.g415600.t2.1	47 kDa			2			Cre10.g461900.t1.2	44 kDa		1	7
747	Cre07.g328900.t1.2	54 kDa			2	2		Cre09.g415800.t1.2	79 kDa	5	27				Cre10.g464600.t1.1	21 kDa		0		2
748	Cre07.g329650.t1.2	23 kDa			3			Cre09.g416050.t1.2	49 kDa	11	45	30	0		Cre10.g465550.t1.1	110 kDa	2	4		1
749	Cre07.g330200.t1.2	30 kDa			21	3		Cre09.g416350.t1.2	37 kDa	2	31	4			Cre10.g466500.t1.2	22 kDa				1
750	Cre07.g330300.t1.2	48 kDa		1	7			Cre09.g416750.t1.2	57 kDa	0	20				Cre10.g466650.t1.2	39 kDa			2	1
751	Cre07.g330750.t1.1	99 kDa			3			Cre09.g417150.t1.2	56 kDa		7				Cre10.g466850.t1.1	18 kDa				3
752	Cre07.g331250.t1.1	116 kDa	4	0				Cre10.g417500.t1.2	34 kDa			2			Cre11.g467350.t1.2	73 kDa		3	0
753	Cre07.g331550.t1.2	44 kDa	1	4	38	4		Cre10.g418950.t1.1 (+1)	108 kDa			1			Cre11.g467531.t1.1	44 kDa			3
754	Cre07.g331750.t1.2	14 kDa						Cre10.g419050.t1.1 (+1)	81 kDa		2				Cre11.g467544.t1.1	28 kDa			2
755	Cre07.g331800.t1.2	42 kDa			1	0		Cre10.g419550.t1.2 (+1)	30 kDa			5			Cre11.g467547.t1.1	83 kDa	5	6
756	Cre07.g332300.t1.2 [2]	124 kDa	27					Cre10.g419600.t1.2	20 kDa			2	1		Cre11.g467550.t1.2	42 kDa		0	9
757	Cre07.g332450.t1.2	38 kDa	0	1	7			Cre10.g420550.t1.1	53 kDa		0	3			Cre11.g467556.t1.1	145 kDa	1
758	Cre07.g332901.t1.1	148 kDa	1					Cre10.g421150.t1.1	279 kDa	6					Cre11.g467617.t1.1	30 kDa	0	2	1	1
759	Cre07.g334100.t1.1	164 kDa	1					Cre10.g421600.t1.2	70 kDa		3				Cre11.g467630.t1.1	56 kDa		3
760	Cre07.g334150.t1.1	123 kDa	5					Cre10.g421700.t1.2	77 kDa		2				Cre11.g467700.t1.1	43 kDa	0		4
761	Cre07.g334350.t1.2	42 kDa			7			Cre10.g422000.t1.2	64 kDa	0	17				Cre11.g467723.t2.1	49 kDa	3	17	14
764	Cre07.g335200.t1.1	74 kDa	1	15				Cre10.g422300.t1.2	21 kDa				1		Cre11.g467725.t1.1	43 kDa		2
765	Cre07.g335300.t1.2	49 kDa		2	3			Cre10.g423300.t1.1	84 kDa		5				Cre11.g467755.t1.1	32 kDa			2
766	Cre07.g335400.t1.1	70 kDa			2	6		Cre10.g423500.t1.2	29 kDa		1	13			Cre11.g467770.t1.1	49 kDa	40	74	174	8
767	Cre07.g335700.t1.2	17 kDa						Cre10.g423650.t1.2	19 kDa				2		Cre11.g467778.t1.1	29 kDa			12
768	Cre07.g336200.t1.1	148 kDa	5	0	0	5		Cre10.g424100.t1.2	31 kDa	5	8	27	0		Cre11.g467785.t1.1	58 kDa		4
769	Cre07.g336450.t1.2	12 kDa				0		Cre10.g425950.t1.2	34 kDa			2			Cre11.g468300.t1.2	22 kDa				5
770	Cre07.g336750.t1.1	388 kDa	3	1	0			Cre10.g426250.t1.1	24 kDa			2			Cre11.g468750.t1.2	25 kDa			1	9
771	Cre07.g336950.t1.1	98 kDa	16	71				Cre10.g427250.t1.2	14 kDa			1	7		Cre11.g474800.t1.2	48 kDa			2
772	Cre07.g337300.t1.1	135 kDa	0	2				Cre10.g427700.t1.2	67 kDa	0	2				Cre11.g475450.t1.2	46 kDa		1
773	Cre07.g338451.t1.1	42 kDa	0	2	9	3		Cre10.g428050.t1.1	120 kDa	9	3				Cre11.g476050.t1.2	339 kDa	2	0	0	0
774	Cre07.g339050.t1.2	33 kDa			3			Cre10.g428200.t1.2	36 kDa			12	2		Cre11.g476325.t1.1 (+1)	102 kDa	8	0
775	Cre07.g339150.t1.1	62 kDa	4	28	13			Cre10.g428750.t1.1	224 kDa		1	3			Cre11.g476550.t1.2	37 kDa		1	10
776	Cre07.g339250.t1.2	42 kDa			3			Cre10.g428850.t1.2	13 kDa				2		Cre11.g476650.t1.1	120 kDa	11
777	Cre07.g339350.t1.1	46 kDa		4		2		Cre10.g429100.t1.2	61 kDa		6				Cre11.g476750.t1.2	38 kDa	7	12	43	2
778	Cre07.g339700.t1.2	31 kDa			11	2		Cre10.g430501.t1.1	73 kDa		13	11	0		Cre11.g477300.t1.1	65 kDa	3	17
779	Cre07.g340200.t1.1	36 kDa						Cre10.g431800.t1.2	70 kDa	0	7		0		Cre11.g477950.t1.1	94 kDa	60	11
780	Cre07.g340450.t1.1	513 kDa	1	0		0		Cre10.g432000.t1.2	129 kDa	3	0	0			Cre11.g478100.t1.2	17 kDa				1
782	Cre07.g340900.t1.2	32 kDa			3	3		Cre10.g433000.t1.1	118 kDa	11					Cre11.g478156.t1.1	91 kDa	6	0	1
783	Cre07.g341550.t1.2	23 kDa			6			Cre10.g433600.t1.2	66 kDa	3	30	7			Cre11.g478700.t1.2	14 kDa				3
784	Cre07.g341600.t2.1	28 kDa			15			Cre10.g434400.t1.2	237 kDa		1				Cre11.g478750.t1.2	20 kDa				1
785	Cre07.g341850.t1.2	100 kDa		1	2			Cre10.g434750.t1.2	60 kDa	2	31	3			Cre11.g479050.t1.2	15 kDa				1
786	Cre07.g342150.t1.2	57 kDa		1		12		Cre10.g435550.t1.2	35 kDa			3			Cre11.g479250.t1.2	54 kDa		4		3
787	Cre07.g342250.t1.2	16 kDa						Cre10.g435800.t1.2	45 kDa		1	11			Cre11.g480150.t1.2	16 kDa				1
788	Cre07.g342350.t1.2	89 kDa		2	0			Cre10.g435850.t1.2	28 kDa			5			Cre11.g481500.t1.2	50 kDa		5	2	0
789	Cre07.g342800.t1.1	41 kDa			8			Cre10.g436050.t1.2	26 kDa	3	6	35	12		Cre11.g482001.t1.1	114 kDa	4
790	Cre07.g342920.t1.2	55 kDa		3				Cre10.g436350.t1.1	37 kDa		0	5			Cre12.g483700.t1.2	44 kDa		1	20	20
791	Cre07.g343850.t1.2	52 kDa		0	5			Cre10.g436500.t1.2	32 kDa			7			Cre12.g484000.t1.2	49 kDa		1	2
792	Cre07.g344150.t1.1	39 kDa			3	1		Cre10.g436800.t1.1	533 kDa	1					Cre12.g484150.t1.1 (+1)	79 kDa		1
793	Cre07.g344400.t1.2 [2]	54 kDa	21	41	114			Cre10.g438100.t1.2	33 kDa			1			Cre12.g484200.t1.2	37 kDa		0	8
794	Cre07.g344600.t1.2	64 kDa		6				Cre10.g438500.t1.2 [2]	37 kDa		0	1	0		Cre12.g484500.t1.2	19 kDa				2
795	Cre07.g345300.t1.1	52 kDa			1			Cre10.g439100.t1.2	59 kDa		5	1			Cre12.g485550.t1.2	37 kDa			3
796	Cre07.g345400.t1.2	111 kDa	3					Cre10.g439400.t1.1	55 kDa		4				Cre12.g485800.t1.2	78 kDa			2
798	Cre07.g345500.t1.2	30 kDa			6			Cre10.g439900.t1.2	121 kDa	7					Cre12.g486100.t1.2	28 kDa			1	2
799	Cre07.g346800.t1.2	55 kDa		2				Cre10.g440050.t1.2	48 kDa	0	1	8			Cre12.g486550.t1.2	60 kDa		1	1
800	Cre07.g346900.t1.1 (+1)	28 kDa		3				Cre10.g440450.t1.2	16 kDa				7		Cre12.g487700.t1.2	77 kDa	8
801	Cre07.g347050.t1.2	55 kDa		2	11			Cre10.g440700.t1.1	32 kDa				3		Cre12.g488450.t1.1	48 kDa	2
802	Cre07.g347100.t1.2	31 kDa		0	8	0		Cre10.g440900.t1.2	34 kDa			1			Cre12.g488850.t1.1 (+1)	123 kDa	0	1
803	Cre07.g347150.t1.2	23 kDa			4			Cre10.g441200.t1.2	106 kDa		0	2			Cre12.g489700.t1.2	40 kDa		0	24
804	Cre07.g350500.t1.2	108 kDa	6	1		7		Cre10.g441400.t1.2	55 kDa	4	43	29	2		Cre12.g489750.t1.2	68 kDa		16
805	Cre07.g351650.t1.1	22 kDa		1	2			Cre10.g442700.t1.2	52 kDa		10	2			Cre12.g490000.t1.2	37 kDa		0	6
806	Cre07.g351900.t1.1	128 kDa			1			Cre10.g443250.t1.2	61 kDa		3				Cre12.g490350.t1.1	75 kDa	14	54
807	Cre07.g352400.t1.2	105 kDa	6			3		Cre10.g444700.t1.1	98 kDa	16	17				Cre12.g490500.t1.2	23 kDa				1
808	Cre07.g352550.t1.2	16 kDa				5		Cre10.g446550.t1.2	13 kDa				2		Cre12.g490850.t1.1	114 kDa	2
809	Cre07.g352650.t1.2	54 kDa			0	0		Cre10.g447100.t1.2	27 kDa				4		Cre12.g491500.t1.2	48 kDa		1	1
810	Cre07.g352800.t1.2	144 kDa	42	9	0			Cre10.g447300.t1.2	50 kDa		2				Cre12.g491952.t1.1	281 kDa	1
811	Cre07.g353450.t1.2	73 kDa	6	31	1	0		Cre10.g449550.t1.2	17 kDa			1	12		Cre12.g494800.t1.1	22 kDa			1
812	Cre07.g353550.t1.2	21 kDa			4	0		Cre10.g450350.t1.2	20 kDa			5			Cre12.g494850.t1.2	29 kDa		1	25
813	Cre07.g355600.t1.1	37 kDa	0	1	6			Cre10.g450450.t1.2	56 kDa		2				Cre12.g495250.t1.1	75 kDa	4	8	0
814	Cre07.g356350.t1.1	79 kDa		3		2		Cre10.g451000.t1.2	54 kDa		1				Cre12.g495300.t1.2	33 kDa			4
815	Cre07.g356400.t1.2	21 kDa		0	5			Cre10.g451400.t1.1	49 kDa		3				Cre12.g495650.t1.2	73 kDa	1	4
816	Cre07.g356600.t1.2	85 kDa	4	11	7	25		Cre10.g451900.t1.1	54 kDa	2	39	11			Cre12.g495850.t1.2	28 kDa			3	3
817	Cre07.g357350.t1.2	22 kDa			2	3		Cre10.g451950.t1.2	58 kDa	2	26				Cre12.g495951.t1.1	21 kDa	0	0		20
818	Cre07.g357850.t1.2	14 kDa				4		Cre10.g452450.t1.2	115 kDa		0	3			Cre12.g496700.t1.2	20 kDa				1
819	Cre08.g358522.t1.1	69 kDa			0			Cre10.g452800.t1.2	48 kDa	0	9	14			Cre12.g497300.t1.2	39 kDa				1
820	Cre08.g358548.t1.1	10 kDa			1	8		Cre10.g453450.t1.2	13 kDa				2		Cre12.g497850.t1.2	23 kDa				2
821	Cre08.g358562.t1.1	23 kDa	1	1	11			Cre10.g453900.t1.2	71 kDa		4				Cre12.g498250.t1.2	16 kDa				1
822	Cre08.g358580.t1.1	128 kDa	159	1		2		Cre10.g455000.t2.1	61 kDa		3				Cre12.g498450.t1.2	63 kDa		2
823	Cre08.g359350.t1.2	56 kDa	9	34	48			Cre10.g455300.t1.2	14 kDa				2		Cre12.g498950.t1.2	26 kDa				3
824	Cre08.g359600.t1.2	93 kDa	7	3				Cre10.g456000.t1.2	28 kDa		1	8	2		Cre12.g500950.t1.2	38 kDa			3	2
825	Cre08.g360050.t2.1	135 kDa	6		1			Cre10.g456050.t1.2 [2]	21 kDa	2	4	24	20		Cre12.g501150.t1.2	96 kDa		1
826	Cre08.g360100.t1.2	54 kDa		2		3		Cre10.g456350.t1.2	161 kDa	1					Cre12.g502200.t1.2	90 kDa		2
827	Cre08.g361850.t1.2	26 kDa			5	0		Cre10.g456750.t1.2	25 kDa			4			Cre12.g502750.t1.2	14 kDa				2
828	Cre08.g362450.t1.2	78 kDa	0	19	6			Cre10.g457700.t1.2 [5]	40 kDa	0	1	10			Cre12.g503550.t1.2	22 kDa				1
829	Cre08.g362650.t1.1	157 kDa	1			12		Cre10.g458450.t1.1	18 kDa				1		Cre12.g504950.t1.2	33 kDa			3
830	Cre08.g362900.t1.1	29 kDa			5			Cre10.g458500.t1.2	61 kDa	0	0	2	0		Cre12.g505450.t1.2 (+1)	11 kDa	0	0	1	14
831	Cre08.g363150.t1.2	186 kDa		0	1			Cre10.g458550.t1.2	17 kDa				2		Cre12.g505850.t1.2	26 kDa			16	3
832	Cre08.g363300.t1.2	44 kDa			8	3		Cre10.g461050.t1.2	68 kDa	3	40				Cre12.g508050.t1.2	183 kDa	2
833	Cre08.g363700.t1.1	38 kDa			5			Cre10.g461250.t1.1	79 kDa		4				Cre12.g508900.t1.2	43 kDa		0	4
834	Cre08.g364650.t1.1	36 kDa			1			Cre10.g461900.t1.2	44 kDa		0	6			Cre12.g509050.t1.1	24 kDa				7
835	Cre08.g364800.t1.2	151 kDa	50					Cre10.g462250.t1.2	36 kDa	1		0	2		Cre12.g509650.t1.2	63 kDa		4
836	Cre08.g365632.t1.1	36 kDa			3			Cre10.g463350.t1.2	40 kDa	1					Cre12.g510000.t1.2	51 kDa		1
837	Cre08.g365692.t1.1 [2]	54 kDa	0	4				Cre10.g464600.t1.1	21 kDa				3		Cre12.g510650.t1.2	44 kDa	12	30	31
838	Cre08.g366150.t1.1	175 kDa			2	1		Cre10.g465550.t1.1	110 kDa	2	5	1			Cre12.g510800.t1.2	46 kDa		0	2
839	Cre08.g366400.t1.2 (+1)	41 kDa	1	7	2			Cre10.g466500.t1.2	22 kDa				2		Cre12.g511900.t1.2	28 kDa	0	0	9	3
840	Cre08.g367350.t1.2	56 kDa		6				Cre10.g466650.t1.2	39 kDa			4	0		Cre12.g513150.t1.2	54 kDa	2	3
841	Cre08.g367600.t1.2	35 kDa			1	3		Cre10.g466700.t1.1	36 kDa			1			Cre12.g513200.t1.2	52 kDa	16	64	5
842	Cre08.g368500.t1.2	21 kDa			1			Cre10.g466850.t1.1	18 kDa				2		Cre12.g513750.t1.1	11 kDa				6
843	Cre08.g368850.t1.2	28 kDa			1			Cre10.g467000.t1.2	51 kDa		2		0		Cre12.g513950.t1.2	51 kDa		1	2
844	Cre08.g368900.t1.2 (+1)	101 kDa	1	4	0			Cre11.g467350.t1.2	73 kDa		9				Cre12.g514050.t1.2	175 kDa	65	0
845	Cre08.g368950.t1.2	51 kDa			7			Cre11.g467531.t1.1	44 kDa			3			Cre12.g514850.t1.2	89 kDa	12	19
846	Cre08.g370450.t1.2	28 kDa			2			Cre11.g467544.t1.1	28 kDa			2			Cre12.g515650.t1.2	24 kDa				1
847	Cre08.g370650.t1.2	36 kDa	0		12	4		Cre11.g467547.t1.1	83 kDa	6	11				Cre12.g515850.t1.2	30 kDa			7
848	Cre08.g370850.t1.1	21 kDa			0	1		Cre11.g467550.t1.2	42 kDa		1	11			Cre12.g516200.t1.2	94 kDa	95	76	37
849	Cre08.g371450.t2.1	21 kDa						Cre11.g467556.t1.1	145 kDa	5					Cre12.g517100.t1.1	28 kDa			11	5
850	Cre08.g372000.t1.2	35 kDa			4			Cre11.g467617.t1.1	30 kDa	0	1	2			Cre12.g517150.t1.1	46 kDa		4	22	0
851	Cre08.g372100.t1.2	71 kDa	55	132	4	16		Cre11.g467630.t1.1	56 kDa		4				Cre12.g517900.t1.1	114 kDa	11
852	Cre08.g372450.t1.2 [2]	22 kDa	1	1	3	0		Cre11.g467700.t1.1	43 kDa	2	1	4			Cre12.g519100.t1.2	54 kDa		2	1
853	Cre08.g372800.t1.1	132 kDa	1					Cre11.g467712.t1.1	168 kDa	4					Cre12.g519180.t2.1	109 kDa	0	22	3	3
854	Cre08.g372950.t1.2	52 kDa	3	8	30			Cre11.g467723.t2.1	49 kDa	4	14	19			Cre12.g519450.t1.1	22 kDa				3
855	Cre08.g373100.t1.1	63 kDa		9	1			Cre11.g467725.t1.1	43 kDa		2				Cre12.g520350.t1.2	59 kDa		1
856	Cre08.g373450.t1.1	80 kDa		4				Cre11.g467755.t1.1	32 kDa			3			Cre12.g520500.t1.1	35 kDa			9	0
857	Cre08.g375900.t1.1	65 kDa		2	5	1		Cre11.g467770.t1.1	49 kDa	40	71	190	16		Cre12.g522450.t1.2	138 kDa	5			2
858	Cre08.g375950.t1.1	25 kDa						Cre11.g467778.t1.1	29 kDa			16			Cre12.g522600.t1.2	12 kDa		1	2	7
859	Cre08.g376100.t1.2	34 kDa	0	1	26			Cre11.g467785.t1.1	58 kDa		4				Cre12.g522800.t1.2	46 kDa			6
860	Cre08.g377350.t1.1	114 kDa	1	8	8			Cre11.g468300.t1.2	22 kDa			1	1		Cre12.g523150.t1.2	17 kDa				2
861	Cre08.g377450.t1.1	124 kDa	3					Cre11.g468356.t1.1 (+1)	270 kDa	5	0				Cre12.g523200.t1.1	47 kDa		2
862	Cre08.g378200.t1.2	54 kDa		4				Cre11.g468359.t1.1	75 kDa		1	3			Cre12.g525200.t1.2	56 kDa	4	22	13	3
863	Cre08.g378250.t1.2 (+1)	33 kDa			2			Cre11.g468377.t1.1	34 kDa			4			Cre12.g526750.t1.2	17 kDa				1
864	Cre08.g380201.t1.1	59 kDa	0	22		3		Cre11.g468550.t1.2	12 kDa				3		Cre12.g526800.t1.2	61 kDa	1	25
865	Cre08.g380250.t1.2	14 kDa				1		Cre11.g468750.t1.2	25 kDa				11		Cre12.g528000.t1.2	44 kDa	10	20	38	0
866	Cre08.g380300.t1.1	22 kDa			1			Cre11.g468800.t1.2	48 kDa	1					Cre12.g528700.t1.2	31 kDa			2
867	Cre08.g381483.t1.1	38 kDa			1	3		Cre11.g474800.t1.2	48 kDa		0	4			Cre12.g529950.t1.2	70 kDa		0	1	1
868	Cre08.g381800.t1.1	22 kDa	0		1	1		Cre11.g475450.t1.2	46 kDa		3				Cre12.g530300.t1.2	22 kDa				6
869	Cre08.g382500.t1.2	12 kDa						Cre11.g476200.t1.2	82 kDa			2			Cre12.g530650.t2.1	41 kDa	1	3	20
870	Cre08.g382800.t1.2	76 kDa	0	15				Cre11.g476325.t1.1 (+1)	102 kDa	9	1				Cre12.g531550.t1.2	31 kDa			3	0
871	Cre08.g383101.t1.1	19 kDa		1				Cre11.g476550.t1.2	37 kDa	1	1	11			Cre12.g533100.t1.1	21 kDa		0	3
872	Cre08.g384000.t1.1	179 kDa	3			0		Cre11.g476650.t1.1	120 kDa	12					Cre12.g533150.t1.1	20 kDa		0	2
873	Cre08.g384900.t1.2	33 kDa			7			Cre11.g476750.t1.2	38 kDa	9	14	58	2		Cre12.g533500.t1.2	396 kDa		3
874	Cre08.g385500.t1.2	46 kDa		1	12			Cre11.g477300.t1.1	65 kDa	3	19				Cre12.g533550.t1.1	55 kDa		7
875	Cre09.g386400.t1.2	114 kDa	67	1		0		Cre11.g477850.t1.1	111 kDa			3			Cre12.g533800.t1.2	21 kDa				6
876	Cre09.g386750.t1.2	81 kDa	30	98				Cre11.g477950.t1.1	94 kDa	80	33				Cre12.g534450.t1.1	16 kDa				12
877	Cre09.g386758.t1.1	74 kDa	1	15	1			Cre11.g478100.t1.2	17 kDa				3		Cre12.g534700.t1.2	23 kDa				2
878	Cre09.g387050.t1.2	49 kDa			1			Cre11.g478156.t1.1	91 kDa	7	1	1			Cre12.g535650.t1.2	11 kDa				2
879	Cre09.g387171.t1.1	35 kDa		1	7			Cre11.g478700.t1.2	14 kDa				2		Cre12.g536550.t1.2	76 kDa		1
880	Cre09.g387393.t1.1	62 kDa		2				Cre11.g479050.t1.2	15 kDa				1		Cre12.g537100.t1.2	142 kDa	18	0
881	Cre09.g387726.t1.1	47 kDa			5	14		Cre11.g479250.t1.2	54 kDa		6		3		Cre12.g537581.t1.1	56 kDa			4
882	Cre09.g387875.t1.1	22 kDa	0	0	21			Cre11.g480150.t1.2	16 kDa				3		Cre12.g538750.t1.2	14 kDa				2
883	Cre09.g388467.t1.1	50 kDa	4	14	31	8		Cre11.g480950.t1.2	18 kDa				2		Cre12.g539100.t1.1	68 kDa		1
884	Cre09.g388726.t1.1 [2]	40 kDa		1	16			Cre11.g481500.t1.2	50 kDa		4	7			Cre12.g540076.t1.1	118 kDa	1	2
885	Cre09.g389089.t1.2	35 kDa			3			Cre11.g482001.t1.1	114 kDa	6	1				Cre12.g541550.t1.2	31 kDa		3	3
886	Cre09.g389430.t1.1	56 kDa		5	0			Cre12.g483700.t1.2	44 kDa	0	2	24	17		Cre12.g542350.t1.2	18 kDa				2
887	Cre09.g389450.t1.2	219 kDa	7	2	0	2		Cre12.g483950.t1.2	35 kDa			3			Cre12.g543350.t1.1 [4]	41 kDa	1	5	17
888	Cre09.g389689.t1.1	40 kDa	1	1	18	0		Cre12.g484000.t1.2	49 kDa		0	6			Cre12.g544000.t1.2	55 kDa		10
889	Cre09.g389912.t1.1	89 kDa	1	5		1		Cre12.g484150.t1.1 (+1)	79 kDa		3				Cre12.g544114.t1.1 (+1)	26 kDa				15
890	Cre09.g390050.t1.2	17 kDa						Cre12.g484200.t1.2	37 kDa			5			Cre12.g546050.t1.2	50 kDa		3	9
892	Cre09.g390615.t1.1	52 kDa	2	13	13	4		Cre12.g484500.t1.2	19 kDa			2	1		Cre12.g546100.t1.1 (+1)	111 kDa		1
893	Cre09.g390763.t1.1	24 kDa				0		Cre12.g485550.t1.2	37 kDa			5			Cre12.g546400.t1.2	11 kDa				2
894	Cre09.g391023.t1.1	36 kDa	2		23	0		Cre12.g485800.t1.2	78 kDa			5			Cre12.g546550.t1.1	38 kDa		3	3
896	Cre09.g391650.t1.2 [2]	70 kDa		5				Cre12.g486100.t1.2	28 kDa			3	1		Cre12.g546700.t1.1 [6]	102 kDa	0	4	0	0
897	Cre09.g391801.t1.1	102 kDa	5	1		18		Cre12.g486550.t1.2	60 kDa		2	1			Cre12.g547150.t1.2	29 kDa			4
898	Cre09.g391900.t1.1	12 kDa			1			Cre12.g487700.t1.2	77 kDa	8					Cre12.g549550.t1.2	50 kDa	25	109	41	9
899	Cre09.g392282.t1.1	467 kDa	3	1	1	1		Cre12.g488450.t1.1	48 kDa	1					Cre12.g549852.t1.1	27 kDa			6	0
901	Cre09.g392319.t1.1	101 kDa	1	6	0	28		Cre12.g488850.t1.1 (+1)	123 kDa		3				Cre12.g550400.t1.2	11 kDa				9
902	Cre09.g392350.t1.2	16 kDa	8	9	9	3		Cre12.g489700.t1.2	40 kDa		1	26	0		Cre12.g550850.t1.2	26 kDa	3	8	24	61
903	Cre09.g392467.t1.1	7 kDa						Cre12.g489750.t1.2	68 kDa		19	0			Cre12.g551950.t1.2	18 kDa				3
904	Cre09.g392500.t1.2	37 kDa			1	12		Cre12.g490000.t1.2	37 kDa			13			Cre12.g552200.t1.2	114 kDa	31	4
905	Cre09.g392692.t1.1	17 kDa						Cre12.g490350.t1.1	75 kDa	13	71				Cre12.g554750.t1.2	11 kDa				2
906	Cre09.g392867.t1.1	433 kDa	23					Cre12.g490850.t1.1 [2]	114 kDa	3					Cre12.g554800.t1.2	42 kDa	4	8	24
907	Cre09.g393136.t1.1	75 kDa			12			Cre12.g493250.t1.2	81 kDa		1	4			Cre12.g554850.t1.2	16 kDa				4
908	Cre09.g393150.t1.2	123 kDa	4					Cre12.g494800.t1.1	22 kDa			4			Cre12.g554953.t1.1	29 kDa			3
909	Cre09.g393200.t1.2	71 kDa	6	36				Cre12.g494850.t1.2	29 kDa		0	23	1		Cre12.g555450.t1.2	31 kDa			9
910	Cre09.g393358.t1.1	38 kDa			1			Cre12.g495250.t1.1	75 kDa	1	11				Cre12.g555500.t1.2	46 kDa		1
911	Cre09.g393700.t1.1	71 kDa	3	12				Cre12.g495300.t1.2	33 kDa			2			Cre12.g555950.t1.2	518 kDa	2		0
912	Cre09.g393728.t1.1	75 kDa	0	5	1			Cre12.g495650.t1.2	73 kDa	1	2				Cre12.g556600.t1.2	53 kDa		14
913	Cre09.g393900.t1.2 (+1)	48 kDa			7			Cre12.g495850.t1.2	28 kDa			12			Cre12.g557600.t1.1	26 kDa			1	1
914	Cre09.g394102.t1.1	62 kDa	2	12	1			Cre12.g495951.t1.1	21 kDa	0	0	7	23		Cre12.g558100.t1.2	42 kDa	0	7	11
915	Cre09.g394200.t1.1	156 kDa	13	1	1	2		Cre12.g496450.t1.2	35 kDa			1			Cre12.g558450.t1.2	35 kDa		0	6
916	Cre09.g394213.t1.1	14 kDa						Cre12.g496700.t1.2	20 kDa				2		Cre12.g558700.t1.2	42 kDa			5
917	Cre09.g394251.t1.1	55 kDa	1	2	4			Cre12.g497300.t1.2	39 kDa	0			1		Cre12.g559250.t1.2	30 kDa	7	12	76	1
918	Cre09.g394399.t1.1	84 kDa	0	0	3			Cre12.g497350.t1.1	190 kDa		1				Cre12.g560150.t1.2 [2]	23 kDa			1	5
919	Cre09.g394450.t1.2	26 kDa	1	3	20			Cre12.g497850.t1.2	23 kDa				2		Cre12.g560300.t1.2 (+2)	31 kDa			7
920	Cre09.g394547.t1.1	56 kDa		4	1			Cre12.g498450.t1.2	63 kDa		4				Cre12.g560900.t1.2	49 kDa			2
921	Cre09.g394550.t1.2	38 kDa			16			Cre12.g498950.t1.2	26 kDa			2	1		Cre12.g560950.t1.2	13 kDa				11
922	Cre09.g394621.t1.1 (+1)	190 kDa	8	2	1	1		Cre12.g500950.t1.2	38 kDa			5	1		Cre13.g562150.t1.2	43 kDa		1	6
923	Cre09.g394732.t1.1	219 kDa	2	1	2			Cre12.g502750.t1.2	14 kDa				3		Cre13.g562450.t1.2	114 kDa	4
924	Cre09.g394880.t1.1	70 kDa		1				Cre12.g503550.t1.2	22 kDa			0	1		Cre13.g563150.t1.2	40 kDa			3
925	Cre09.g395500.t1.2	113 kDa	2					Cre12.g504950.t1.2	33 kDa			7			Cre13.g565450.t1.2 [2]	58 kDa	0	5
926	Cre09.g395621.t1.1	44 kDa			2	1		Cre12.g505450.t1.2	11 kDa	0	5	2	11		Cre13.g565650.t1.2	43 kDa			4
927	Cre09.g395650.t1.1	23 kDa						Cre12.g505850.t1.2	26 kDa			23			Cre13.g565800.t1.2	39 kDa			7
929	Cre09.g395800.t1.2	18 kDa						Cre12.g506000.t1.2	64 kDa		2				Cre13.g565850.t1.1	137 kDa	8	3	1
930	Cre09.g396100.t1.2	18 kDa			3	25		Cre12.g506050.t1.1	85 kDa	0	1				Cre13.g566000.t1.2	68 kDa		5		0
931	Cre09.g396213.t1.1	31 kDa	13	18	64			Cre12.g508050.t1.2	183 kDa	3					Cre13.g567450.t1.2	27 kDa	2	1		0
932	Cre09.g396252.t1.1	55 kDa	1	4	0	33		Cre12.g508150.t1.2	124 kDa	2					Cre13.g567700.t1.2	15 kDa	1	0	1	5
933	Cre09.g396400.t1.2 [3]	17 kDa	2	4	4			Cre12.g508900.t1.2	43 kDa			6			Cre13.g567950.t1.2	56 kDa	3	34	6	1
934	Cre09.g396438.t1.1	209 kDa	18	3	16			Cre12.g509050.t1.1	24 kDa				8		Cre13.g569350.t1.2	38 kDa		0	1
935	Cre09.g396500.t1.1	31 kDa	1	1	21			Cre12.g509650.t1.2	63 kDa		3				Cre13.g569400.t1.2 (+1)	40 kDa			2
936	Cre09.g396600.t1.1	54 kDa			3			Cre12.g510000.t1.2	51 kDa		1				Cre13.g570550.t1.2	35 kDa			2
937	Cre09.g396650.t1.2	85 kDa	0	8	0			Cre12.g510550.t1.2	92 kDa		2				Cre13.g571450.t1.1 (+1)	20 kDa				4
940	Cre09.g397200.t1.2	60 kDa		7				Cre12.g510650.t1.2	44 kDa	8	28	40			Cre13.g572900.t1.1 (+1)	86 kDa	2	19
941	Cre09.g397512.t1.1	45 kDa		1				Cre12.g510800.t1.2	46 kDa			2			Cre13.g573150.t1.1	80 kDa		2
942	Cre09.g397549.t1.1	94 kDa		1	0			Cre12.g511900.t1.2	28 kDa	0	0	20	0		Cre13.g573250.t1.2	26 kDa			2	5
943	Cre09.g398067.t1.1	65 kDa		4				Cre12.g512000.t1.1	120 kDa	2					Cre13.g573351.t1.2	16 kDa				2
944	Cre09.g398350.t1.2	115 kDa	1					Cre12.g512550.t1.2	14 kDa				1		Cre13.g575800.t1.2	31 kDa			3
945	Cre09.g398808.t1.1	191 kDa	6		0	0		Cre12.g513150.t1.2	54 kDa	1	11	2			Cre13.g577100.t1.2	12 kDa		3	3	1
947	Cre09.g399030.t1.1	47 kDa	2	9	17			Cre12.g513200.t1.2	52 kDa	18	77	20			Cre13.g578451.t1.1	105 kDa	8
948	Cre09.g400800.t1.2	165 kDa	5					Cre12.g513750.t1.1	11 kDa				10		Cre13.g578650.t1.1	66 kDa		9
949	Cre09.g401050.t1.1	194 kDa	2					Cre12.g513950.t1.2	51 kDa		0	4			Cre13.g578750.t1.2	47 kDa	1	10	14
950	Cre09.g401330.t1.1	26 kDa			1			Cre12.g514050.t1.2	175 kDa	80	1				Cre13.g579550.t1.1	28 kDa			1	1
951	Cre09.g401515.t1.1	41 kDa			18			Cre12.g514750.t1.2	51 kDa		6	8			Cre13.g581450.t1.2 (+1)	43 kDa			2
952	Cre09.g401700.t1.2	126 kDa	2					Cre12.g514850.t1.2	89 kDa	11	19				Cre13.g581650.t1.2	17 kDa				11
953	Cre09.g401900.t1.2	132 kDa	9					Cre12.g515650.t1.2	24 kDa				1		Cre13.g582350.t1.1	52 kDa		1
954	Cre09.g401960.t1.1	35 kDa			1			Cre12.g515850.t1.2	30 kDa		0	8			Cre13.g582800.t1.2	67 kDa		13
955	Cre09.g402775.t1.1	85 kDa		2				Cre12.g516200.t1.2	94 kDa	92	91	44			Cre13.g583550.t1.2	32 kDa			8	2
956	Cre09.g403145.t1.1	42 kDa			2	0		Cre12.g517100.t1.1	28 kDa			9			Cre13.g585000.t3.1	46 kDa		2
957	Cre09.g403800.t1.2	520 kDa	3	0	0			Cre12.g517150.t1.1	46 kDa	0	3	24	0		Cre13.g585100.t1.2	55 kDa		1
958	Cre09.g403900.t1.2	38 kDa		2	14	13		Cre12.g517900.t1.1	114 kDa	12					Cre13.g585150.t1.2	26 kDa			5	2
959	Cre09.g404000.t1.1	23 kDa						Cre12.g519100.t1.2	54 kDa		3	2			Cre13.g585900.t1.2	70 kDa		1
960	Cre09.g405050.t1.2	30 kDa	0	0	2	3		Cre12.g519180.t2.1	109 kDa	0	20	5	4		Cre13.g586300.t1.2	12 kDa				14
961	Cre09.g405400.t1.2	15 kDa						Cre12.g520350.t1.2	59 kDa		6		0		Cre13.g587050.t1.2	49 kDa			3	0
962	Cre09.g406000.t1.1	40 kDa			2			Cre12.g520500.t1.1	35 kDa			9	0		Cre13.g589450.t1.2	107 kDa	3	3
963	Cre09.g406050.t1.2	65 kDa	8	34	0			Cre12.g522350.t1.2	45 kDa		0	2			Cre13.g589870.t1.1	56 kDa		2
964	Cre09.g406200.t1.2	61 kDa		1				Cre12.g522450.t1.2	138 kDa	8					Cre13.g592450.t1.2	32 kDa			7
965	Cre09.g406600.t1.1	38 kDa			11			Cre12.g522600.t1.2	12 kDa	1	3	3	9		Cre13.g602450.t1.2	24 kDa				1
966	Cre09.g407016.t1.1	15 kDa		2	3	3		Cre12.g522800.t1.2	46 kDa		0	7			Cre13.g603000.t1.2	55 kDa		4	0
967	Cre09.g407250.t1.2	17 kDa				2		Cre12.g523150.t1.2	17 kDa				2		Cre13.g603225.t1.1	45 kDa		12
968	Cre09.g407600.t1.2	25 kDa			3	3		Cre12.g523200.t1.1	47 kDa		6	0			Cre13.g603700.t1.2	42 kDa	11	16	28	3
969	Cre09.g407700.t1.2	54 kDa	0	6	12	1		Cre12.g525200.t1.2	56 kDa	4	20	20	5		Cre13.g603900.t1.2	69 kDa		6
970	Cre09.g408200.t1.2	22 kDa			2	8		Cre12.g526750.t1.2	17 kDa				3		Cre13.g604650.t2.1	41 kDa	3	20	16
971	Cre09.g408300.t1.2	10 kDa						Cre12.g526800.t1.2	61 kDa	1	34				Cre13.g605200.t2.1	77 kDa		6		0
972	Cre09.g408464.t1.1	70 kDa		3				Cre12.g528000.t1.2	44 kDa	7	17	42	1		Cre13.g605650.t1.2	53 kDa		4
973	Cre09.g408550.t1.2	40 kDa		2	6			Cre12.g528700.t1.2	31 kDa			1			Cre13.g608000.t1.2	33 kDa			4
974	Cre09.g408851.t1.1 (+1)	47 kDa	0	9				Cre12.g529950.t1.2	70 kDa		0	5	0		Cre14.g614300.t1.2	54 kDa		4
975	Cre09.g409050.t1.2	41 kDa		2	1			Cre12.g530300.t1.2	22 kDa			2	9		Cre14.g614900.t1.2 (+1)	90 kDa	6	9		1
976	Cre09.g409100.t1.2	31 kDa			7			Cre12.g530650.t2.1	41 kDa	2	1	28			Cre14.g615950.t1.1	116 kDa	4	1
977	Cre09.g409350.t1.2	70 kDa	2	15				Cre12.g531550.t1.2	31 kDa			2			Cre14.g616100.t1.1	46 kDa		3		1
978	Cre09.g409901.t1.1	33 kDa			4			Cre12.g531900.t1.2	76 kDa	0	1				Cre14.g616250.t1.2	25 kDa				1
979	Cre09.g410300.t1.1	211 kDa	2			0		Cre12.g533100.t1.1	21 kDa		0	2			Cre14.g616600.t1.2	108 kDa	4			0
980	Cre09.g410600.t1.1	39 kDa	0	3	13			Cre12.g533150.t1.1	20 kDa			3			Cre14.g616700.t1.1	105 kDa	17
981	Cre09.g410650.t1.2	47 kDa	1	1	14			Cre12.g533550.t1.1	55 kDa		8	0			Cre14.g618550.t1.2	73 kDa			1
982	Cre09.g410700.t1.2	45 kDa	5	12	32			Cre12.g533800.t1.2	21 kDa		0	2	5		Cre14.g619100.t1.2	46 kDa			4
983	Cre09.g410750.t1.2	64 kDa		3		2		Cre12.g534450.t1.1	16 kDa				8		Cre14.g619133.t1.1	69 kDa		2
984	Cre09.g411200.t1.2	33 kDa			3			Cre12.g534700.t1.2	23 kDa			1			Cre14.g619166.t1.1	36 kDa		0	7
985	Cre09.g411900.t1.1	53 kDa			3	0		Cre12.g535650.t1.2	11 kDa				2		Cre14.g619300.t1.1	20 kDa		0	3
987	Cre09.g414050.t1.2	50 kDa	1	10	5			Cre12.g536550.t1.2	76 kDa		2				Cre14.g620350.t1.2	52 kDa		2
988	Cre09.g414200.t1.2	37 kDa			5			Cre12.g537100.t1.2	142 kDa	25	0	0			Cre14.g620600.t1.2 [2]	52 kDa	2	2	3	28
989	Cre09.g415600.t2.1	47 kDa			5			Cre12.g537200.t1.2	117 kDa	1					Cre14.g621650.t1.1	37 kDa	3	2	18
990	Cre09.g415800.t1.2	79 kDa	11	46		1		Cre12.g537550.t1.1	37 kDa		0	5			Cre14.g623000.t1.1	36 kDa			10
991	Cre09.g416050.t1.2	49 kDa	12	36	52			Cre12.g537581.t1.1	56 kDa		0	4	0		Cre14.g624201.t1.1	41 kDa		1	2
992	Cre09.g416350.t1.2	37 kDa	6	30	20			Cre12.g538100.t1.2	39 kDa			3			Cre14.g626900.t1.2	28 kDa		0	14	0
993	Cre09.g416750.t1.2	57 kDa	0	25	4			Cre12.g538500.t1.1	74 kDa		2	4			Cre14.g627488.t1.1	25 kDa		4		0
994	Cre09.g417150.t1.2	56 kDa		5	0			Cre12.g538750.t1.2	14 kDa				2		Cre14.g628100.t1.2	56 kDa		1	3
995	Cre09.g417200.t1.2	43 kDa			4			Cre12.g540076.t1.1	118 kDa	5	1				Cre14.g629550.t1.2	40 kDa		2	2
996	Cre09.g417350.t1.1	31 kDa			1			Cre12.g541550.t1.2	31 kDa		3	1			Cre14.g630400.t1.2	36 kDa			2
998	Cre10.g417550.t1.1	31 kDa			2			Cre12.g543350.t1.1 [4]	41 kDa	1	5	18			Cre14.g630847.t1.1	42 kDa	1	4	36
1000	Cre10.g418950.t1.1 (+1)	108 kDa			2			Cre12.g544000.t1.2	55 kDa		10				Cre14.g631600.t1.2	24 kDa			1
1001	Cre10.g419050.t1.1 (+1)	81 kDa		10	0	2		Cre12.g544114.t1.1 (+1)	26 kDa			4	13		Cre14.g631900.t1.2	33 kDa			5
1002	Cre10.g419550.t1.2 (+1)	30 kDa			4	3		Cre12.g545101.t1.1	148 kDa	4					Cre14.g632350.t1.1	37 kDa		7
1003	Cre10.g419600.t1.2	20 kDa						Cre12.g546050.t1.2	50 kDa		2	7			Cre14.g632799.t1.1	61 kDa	2
1004	Cre10.g419950.t1.1	62 kDa		10				Cre12.g546400.t1.2	11 kDa				2		Cre14.g633750.t1.1	122 kDa	26	0
1005	Cre10.g420400.t1.1	130 kDa	1					Cre12.g546550.t1.1	38 kDa		4	1			Cre15.g635600.t1.2	21 kDa			4	8
1006	Cre10.g420550.t1.1	53 kDa			5	2		Cre12.g546700.t1.1 (+1)	102 kDa		3		0		Cre15.g636050.t1.2	27 kDa				3
1007	Cre10.g420750.t1.2	12 kDa						Cre12.g547150.t1.2	29 kDa			2			Cre15.g636300.t1.2	32 kDa			3
1008	Cre10.g421150.t1.1	279 kDa	10					Cre12.g548000.t1.2	256 kDa	1			1		Cre15.g636750.t1.2	23 kDa			2	1
1009	Cre10.g421300.t1.2	43 kDa			1			Cre12.g549550.t1.2	50 kDa	27	128	61	7		Cre15.g636800.t1.1	23 kDa			1	2
1010	Cre10.g421700.t1.2	77 kDa	0	2		1		Cre12.g549750.t1.2	38 kDa		0	6			Cre15.g638400.t1.2	18 kDa				10
1011	Cre10.g421850.t1.2	20 kDa			1			Cre12.g549852.t1.1	27 kDa			7			Cre15.g641000.t1.2 (+1)	48 kDa		3
1012	Cre10.g422000.t1.2	64 kDa	3	18		6		Cre12.g550400.t1.2	11 kDa				9		Cre15.g641600.t1.2	16 kDa				3
1013	Cre10.g422300.t1.2	21 kDa						Cre12.g550850.t1.2	26 kDa	2	5	50	38		Cre15.g643550.t1.2	32 kDa			9
1014	Cre10.g423300.t1.1	84 kDa		7				Cre12.g551900.t1.2	16 kDa				1		Cre15.g643600.t1.2	59 kDa		9
1015	Cre10.g423450.t1.2	36 kDa			1	3		Cre12.g551950.t1.2	18 kDa				6		Cre16.g648900.t1.1	65 kDa		2
1016	Cre10.g423500.t1.2	29 kDa	0	2	13			Cre12.g552200.t1.2	114 kDa	32	10				Cre16.g651550.t1.2	26 kDa				6
1017	Cre10.g423550.t1.1	42 kDa	0		2	1		Cre12.g553678.t1.1	12 kDa				1		Cre16.g651750.t1.2	130 kDa	25	0
1018	Cre10.g423650.t1.2	19 kDa				0		Cre12.g554350.t1.2	39 kDa		3				Cre16.g653150.t1.2	33 kDa			1
1019	Cre10.g424100.t1.2	31 kDa	6	7	32			Cre12.g554750.t1.2	11 kDa				2		Cre16.g654600.t1.1	302 kDa		1
1020	Cre10.g424500.t1.2	31 kDa			4			Cre12.g554800.t1.2	42 kDa	4	6	33	1		Cre16.g654800.t1.1	336 kDa	0	1	0	0
1021	Cre10.g424850.t1.2	53 kDa			2			Cre12.g554850.t1.2	16 kDa				4		Cre16.g655150.t1.2	20 kDa				3
1022	Cre10.g425950.t1.2	34 kDa			1			Cre12.g554953.t1.1	29 kDa			3			Cre16.g655650.t1.1	45 kDa		2
1023	Cre10.g426250.t1.1	24 kDa			1	6		Cre12.g555450.t1.2	31 kDa			13			Cre16.g656950.t1.1 (+1)	483 kDa	2	2	3	2
1024	Cre10.g427250.t1.2	14 kDa			1			Cre12.g556600.t1.2	53 kDa		15				Cre16.g657250.t1.2	61 kDa		9
1025	Cre10.g427300.t1.2	77 kDa	0	4				Cre12.g557600.t1.1	26 kDa			4	2		Cre16.g657350.t1.2	46 kDa		0	2
1026	Cre10.g427700.t1.2	67 kDa	1	6				Cre12.g558100.t1.2	42 kDa	0	4	11			Cre16.g657550.t1.1	64 kDa			3	0
1027	Cre10.g428050.t1.1	120 kDa	6	5		5		Cre12.g558200.t1.1	196 kDa		1				Cre16.g658075.t1.1	25 kDa			1
1028	Cre10.g428200.t1.2	36 kDa			8			Cre12.g558400.t1.1	49 kDa		2				Cre16.g659950.t1.1	72 kDa	1	6	2
1029	Cre10.g428750.t1.1	224 kDa	0	0	6	1		Cre12.g558450.t1.2	35 kDa		1	6			Cre16.g661350.t1.2	52 kDa		3
1030	Cre10.g428850.t1.2	13 kDa						Cre12.g558700.t1.2	42 kDa		0	8			Cre16.g662200.t1.1	30 kDa			3
1031	Cre10.g429100.t1.2	61 kDa	4	13	1	3		Cre12.g559250.t1.2	30 kDa	7	17	78	1		Cre16.g662300.t1.2	11 kDa				1
1032	Cre10.g430501.t1.1	73 kDa	2	15	17	0		Cre12.g560150.t1.2	23 kDa			6	2		Cre16.g662550.t1.2	16 kDa				4
1033	Cre10.g431550.t1.1	44 kDa			2			Cre12.g560200.t1.2	17 kDa				2		Cre16.g663500.t1.2	38 kDa		2
1034	Cre10.g431800.t1.2	70 kDa	2	8				Cre12.g560300.t1.2 (+2)	31 kDa			11			Cre16.g663900.t1.2	37 kDa		2	18	2
1035	Cre10.g431850.t1.2	19 kDa			1	0		Cre12.g560900.t1.2	49 kDa			1			Cre16.g664550.t1.2	57 kDa		7		0
1036	Cre10.g432000.t1.2	129 kDa	4	0	0			Cre12.g560950.t1.2	13 kDa			1	7		Cre16.g665200.t1.2	50 kDa		1	1
1037	Cre10.g432900.t1.2	45 kDa			4			Cre13.g562150.t1.2	43 kDa		0	9			Cre16.g665364.t1.1 [3]	49 kDa	0	4	3
1038	Cre10.g433000.t1.1	118 kDa	26					Cre13.g562450.t1.2	114 kDa	5					Cre16.g665800.t1.2	71 kDa		3
1039	Cre10.g433600.t1.2	66 kDa	12	51	11			Cre13.g562850.t1.2	29 kDa			2			Cre16.g668150.t1.2	66 kDa	5
1040	Cre10.g434400.t1.2	237 kDa		3	0			Cre13.g563150.t1.2	40 kDa			4			Cre16.g668600.t1.2	35 kDa			4
1041	Cre10.g434750.t1.2	60 kDa	10	40	30			Cre13.g565450.t1.2	58 kDa		6	0			Cre16.g669800.t1.2	45 kDa			5
1042	Cre10.g435550.t1.2	35 kDa	0		2			Cre13.g565650.t1.2	43 kDa			5			Cre16.g670300.t1.2 (+1)	87 kDa	5	6
1043	Cre10.g435800.t1.2	45 kDa		1	19			Cre13.g565800.t1.2	39 kDa		0	9			Cre16.g670800.t1.2	13 kDa				2
1044	Cre10.g435850.t1.2	28 kDa			6	36		Cre13.g565850.t1.1	137 kDa	12	4	1			Cre16.g670973.t1.1	23 kDa				3
1045	Cre10.g436050.t1.2	26 kDa	4	5	33			Cre13.g566000.t1.2	68 kDa		4				Cre16.g671900.t1.1	28 kDa				3
1046	Cre10.g436350.t1.1	37 kDa			12			Cre13.g567450.t1.2	27 kDa	2	3	3	1		Cre16.g672041.t1.1	55 kDa		1
1047	Cre10.g436500.t1.2	32 kDa			11	1		Cre13.g567700.t1.2	15 kDa		2	2	6		Cre16.g672300.t1.2	23 kDa				5
1048	Cre10.g436550.t1.2	32 kDa			1			Cre13.g567800.t1.2	58 kDa		2				Cre16.g672385.t1.1	42 kDa		0	2
1049	Cre10.g436800.t1.1	533 kDa	1		0			Cre13.g567850.t1.2	22 kDa			3			Cre16.g672397.t1.1	38 kDa		1	2
1050	Cre10.g437100.t1.1	37 kDa			1			Cre13.g567950.t1.2	56 kDa	1	32	7			Cre16.g672750.t1.2	35 kDa			10
1051	Cre10.g438100.t1.2	33 kDa			2			Cre13.g569350.t1.2	38 kDa		0	1			Cre16.g672800.t1.2	40 kDa		0	11
1052	Cre10.g438500.t1.2	37 kDa			2	1		Cre13.g569500.t2.1	40 kDa			2			Cre16.g673109.t1.1	14 kDa				2
1053	Cre10.g439100.t1.2	59 kDa		4	3			Cre13.g570550.t1.2	35 kDa			2			Cre16.g673281.t1.1	33 kDa			4
1054	Cre10.g439400.t1.1	55 kDa		1	4			Cre13.g571450.t1.1 (+1)	20 kDa				3		Cre16.g673550.t1.1	92 kDa	0	4
1055	Cre10.g439900.t1.2	121 kDa	6			0		Cre13.g572900.t1.1 (+1)	86 kDa	2	25				Cre16.g673617.t1.1	40 kDa		0	2
1056	Cre10.g440050.t1.2	48 kDa	0	1	17	10		Cre13.g573150.t1.1	80 kDa		4				Cre16.g673729.t1.1	14 kDa				7
1057	Cre10.g440450.t1.2	16 kDa						Cre13.g573250.t1.2	26 kDa			4	0		Cre16.g673953.t1.1	19 kDa				3
1059	Cre10.g440700.t1.1	32 kDa						Cre13.g573351.t1.2	16 kDa				3		Cre16.g675450.t1.2 (+1)	26 kDa				4
1060	Cre10.g440900.t1.2	34 kDa			3			Cre13.g577100.t1.2	12 kDa		5	2	0		Cre16.g675550.t3.1	17 kDa		2		9
1061	Cre10.g441050.t1.2	26 kDa			2	1		Cre13.g577850.t1.1	20 kDa			1			Cre16.g675637.t1.1	10 kDa				3
1062	Cre10.g441200.t1.2	106 kDa		0	5	5		Cre13.g578451.t1.1	105 kDa	8		0			Cre16.g675650.t1.2	58 kDa	2	18		0
1063	Cre10.g441400.t1.2	55 kDa	12	46	45			Cre13.g578650.t1.1	66 kDa		7	2			Cre16.g675861.t1.1 (+1)	12 kDa				1
1064	Cre10.g441500.t1.2	33 kDa			2			Cre13.g578750.t1.2	47 kDa	0	14	22			Cre16.g676450.t1.2	21 kDa				1
1065	Cre10.g442700.t1.2	52 kDa	0	9	12			Cre13.g579550.t1.1	28 kDa			4	1		Cre16.g676645.t1.1	19 kDa				3
1066	Cre10.g444700.t1.1	98 kDa	15	42		2		Cre13.g580500.t1.1 (+1)	25 kDa			3			Cre16.g677000.t1.2	84 kDa	21	7
1067	Cre10.g446550.t1.2	13 kDa				3		Cre13.g581450.t1.2	43 kDa			4			Cre16.g677205.t1.1 [5]	240 kDa	8	3	0	0
1068	Cre10.g447100.t1.2	27 kDa						Cre13.g581650.t1.2	17 kDa			2	10		Cre16.g677450.t1.2	36 kDa		3	9
1069	Cre10.g447300.t1.2	50 kDa	2	2				Cre13.g582201.t1.1	32 kDa			2			Cre16.g678851.t1.1	30 kDa				4
1070	Cre10.g449250.t1.2	95 kDa	1	8		14		Cre13.g582350.t1.1	52 kDa		2				Cre16.g679550.t1.1	35 kDa		12	13
1071	Cre10.g449550.t1.2	17 kDa				0		Cre13.g582800.t1.2	67 kDa		10				Cre16.g679669.t1.1	34 kDa			2
1072	Cre10.g449750.t1.1	2337 kDa	0	0	1			Cre13.g583550.t1.2	32 kDa			9	1		Cre16.g679800.t1.2	26 kDa			2
1073	Cre10.g450350.t1.2	20 kDa			3			Cre13.g585000.t3.1	46 kDa		2	1			Cre16.g680700.t1.2	31 kDa	1	1	6
1074	Cre10.g450450.t1.2	56 kDa	0	2	1			Cre13.g585100.t1.2	55 kDa		1	0			Cre16.g680790.t1.1	131 kDa	1
1075	Cre10.g451000.t1.2	54 kDa		1				Cre13.g585150.t1.2	26 kDa			6			Cre16.g682725.t1.1	24 kDa		2	6	7
1076	Cre10.g451400.t1.1	49 kDa		2	0			Cre13.g585900.t1.2	70 kDa		1				Cre16.g682800.t1.2	45 kDa		3	0
1077	Cre10.g451900.t1.1	54 kDa	7	30	33			Cre13.g586300.t1.2	12 kDa				15		Cre16.g683081.t1.1	19 kDa				3
1078	Cre10.g451950.t1.2	58 kDa	1	22	13			Cre13.g587050.t1.2	49 kDa			4			Cre16.g685500.t1.2 (+1)	40 kDa		2	1
1079	Cre10.g452250.t1.1	68 kDa	1	4				Cre13.g588100.t1.2	29 kDa			1			Cre16.g685550.t1.2	38 kDa			15
1080	Cre10.g452450.t1.2	115 kDa			5	0		Cre13.g589450.t1.2	107 kDa	2	3				Cre16.g685573.t1.1	46 kDa		1	3
1081	Cre10.g452800.t1.2	48 kDa	3	6	25	5		Cre13.g590650.t1.2	57 kDa		1				Cre16.g685900.t1.2	68 kDa		2
1082	Cre10.g453450.t1.2	13 kDa						Cre13.g592450.t1.2	32 kDa			10			Cre16.g685901.t1.1	103 kDa	10
1083	Cre10.g453900.t1.2	71 kDa		9				Cre13.g592500.t1.1	61 kDa		1				Cre16.g687294.t1.1	12 kDa				6
1084	Cre10.g454150.t1.2	17 kDa			2			Cre13.g602350.t1.2	37 kDa			2			Cre16.g687300.t1.2	21 kDa				3
1085	Cre10.g455000.t2.1	61 kDa		8		2		Cre13.g602450.t1.2	24 kDa				1		Cre16.g687518.t1.1	36 kDa			3
1086	Cre10.g455300.t1.2	14 kDa				3		Cre13.g603000.t1.2 (+1)	55 kDa		3	1			Cre16.g687854.t1.1	62 kDa	2
1087	Cre10.g456000.t1.2	28 kDa	0	1	9	28		Cre13.g603225.t1.1	45 kDa		10				Cre16.g687966.t1.1	133 kDa	3	0
1088	Cre10.g456050.t1.2 [2]	21 kDa	1	5	17	0		Cre13.g603650.t1.2	9 kDa		1				Cre16.g688550.t1.2	24 kDa			1	2
1089	Cre10.g456750.t1.2	25 kDa			7			Cre13.g603700.t1.2	42 kDa	9	11	29	1		Cre16.g689871.t1.1	115 kDa	1	0	0
1090	Cre10.g456900.t1.2	80 kDa		1				Cre13.g603900.t1.2	69 kDa		11				Cre16.g690500.t1.2	18 kDa				2
1091	Cre10.g457700.t1.2 [5]	40 kDa	0	3	12	9		Cre13.g604650.t2.1	41 kDa	3	23	23			Cre16.g691000.t1.2	24 kDa	0		7	1
1092	Cre10.g458450.t1.1	18 kDa				1		Cre13.g605150.t1.2	25 kDa			2			Cre16.g691800.t1.1	69 kDa		2
1093	Cre10.g458500.t1.2	61 kDa		6	3	4		Cre13.g605200.t2.1	77 kDa		7				Cre16.g692751.t1.1	15 kDa				1
1094	Cre10.g458550.t1.2	17 kDa			0			Cre13.g605650.t1.2	53 kDa		3				Cre16.g692901.t1.1	57 kDa		1
1095	Cre10.g458900.t1.1	46 kDa	0	1				Cre13.g606050.t1.2	53 kDa		1				Cre16.g693600.t1.2	39 kDa	6
1096	Cre10.g461050.t1.2	68 kDa	12	48				Cre13.g607450.t1.1	63 kDa		3				Cre16.g693601.t1.1	40 kDa	5
1097	Cre10.g461250.t1.1	79 kDa		16				Cre13.g608000.t1.2	33 kDa			7			Cre16.g693700.t1.2	17 kDa				1
1099	Cre10.g461900.t1.2	44 kDa		1	13			Cre14.g608700.t1.2	64 kDa	0	3				Cre16.g694850.t1.2	47 kDa		1	9	2
1100	Cre10.g463350.t1.2	40 kDa	2			6		Cre14.g611150.t1.2	28 kDa				2		Cre16.g696000.t1.2	156 kDa	2
1101	Cre10.g464600.t1.1	21 kDa			0	1		Cre14.g614300.t1.2	54 kDa		8	0			Cre17.g696250.t1.1 (+1)	183 kDa	0	0	4
1102	Cre10.g465300.t1.1	453 kDa	1	0	1	1		Cre14.g614900.t1.2 (+1)	90 kDa	7	12				Cre17.g698000.t1.2	62 kDa		11
1103	Cre10.g465550.t1.1	110 kDa	4	5	3			Cre14.g615000.t1.1	19 kDa				2		Cre17.g699600.t1.2	37 kDa			2
1104	Cre10.g466350.t1.1	60 kDa			2	2		Cre14.g615950.t1.1	116 kDa	12	1				Cre17.g699900.t1.2	41 kDa			3
1105	Cre10.g466500.t1.2	22 kDa				1		Cre14.g616100.t1.1	46 kDa		2	1			Cre17.g700100.t1.1	12 kDa				2
1106	Cre10.g466650.t1.2	39 kDa			4	4		Cre14.g616600.t1.2	108 kDa	4					Cre17.g701650.t1.2	15 kDa				5
1107	Cre10.g466850.t1.1	18 kDa				0		Cre14.g616700.t1.1	105 kDa	19					Cre17.g701700.t2.1	45 kDa		2	2
1108	Cre10.g467000.t1.2	51 kDa		2				Cre14.g617600.t1.2	66 kDa		3				Cre17.g703700.t1.1	44 kDa			3
1109	Cre11.g467350.t1.2	73 kDa	0	13				Cre14.g619100.t1.2	46 kDa			3			Cre17.g703900.t1.2	198 kDa	1
1110	Cre11.g467524.t1.1	29 kDa			2			Cre14.g619133.t1.1	69 kDa		6				Cre17.g705000.t1.2	67 kDa		4	1
1111	Cre11.g467531.t1.1	44 kDa			4			Cre14.g619166.t1.1	36 kDa			12			Cre17.g705300.t1.2	30 kDa		1	1
1112	Cre11.g467544.t1.1	28 kDa			4			Cre14.g619300.t1.1	20 kDa			3			Cre17.g706600.t1.2	18 kDa		1	2	3
1113	Cre11.g467547.t1.1	83 kDa	0	15	0			Cre14.g619550.t1.2 (+1)	27 kDa			3			Cre17.g706800.t1.2	22 kDa				2
1114	Cre11.g467550.t1.2	42 kDa	0	1	17			Cre14.g620350.t1.2	52 kDa		2	2			Cre17.g708100.t1.2	25 kDa			2
1115	Cre11.g467556.t1.1 [2]	145 kDa	8		0			Cre14.g620600.t1.2 [2]	52 kDa	4	2	7	19		Cre17.g708300.t1.2	29 kDa			3
1116	Cre11.g467568.t1.1	46 kDa		1		2		Cre14.g621650.t1.1	37 kDa	1	1	29			Cre17.g708800.t1.1	53 kDa		9
1117	Cre11.g467569.t1.1	24 kDa				2		Cre14.g623000.t1.1	36 kDa			13	0		Cre17.g709700.t1.2	54 kDa	2	1
1118	Cre11.g467591.t1.1	50 kDa				2		Cre14.g624201.t1.1	41 kDa			3			Cre17.g709950.t1.2	42 kDa			2
1119	Cre11.g467617.t1.1	30 kDa	0	1	3			Cre14.g626900.t1.2	28 kDa		0	21			Cre17.g711650.t1.2	36 kDa		1
1121	Cre11.g467630.t1.1 (+1)	56 kDa		1	1			Cre14.g627488.t1.1	25 kDa		6				Cre17.g712100.t1.2	45 kDa		5	12
1122	Cre11.g467632.t1.1	120 kDa	2					Cre14.g627850.t1.2	33 kDa		0	4			Cre17.g714250.t1.2	14 kDa				2
1123	Cre11.g467700.t1.1	43 kDa	0		8			Cre14.g628100.t1.2	56 kDa		1	3			Cre17.g714300.t1.2	60 kDa		1
1124	Cre11.g467712.t1.1	168 kDa	5					Cre14.g629550.t1.2	40 kDa		4	3			Cre17.g714900.t1.2	21 kDa				2
1125	Cre11.g467723.t2.1	49 kDa	5	14	28			Cre14.g630400.t1.2	36 kDa			1			Cre17.g715250.t1.2	24 kDa	0		1	1
1126	Cre11.g467725.t1.1	43 kDa		2				Cre14.g630847.t1.1	42 kDa	1	3	34			Cre17.g715500.t1.2	25 kDa			8	4
1127	Cre11.g467740.t1.1	39 kDa			3	1		Cre14.g631600.t1.2	24 kDa			2			Cre17.g717750.t1.2	27 kDa			2
1128	Cre11.g467755.t1.1	32 kDa			8	30		Cre14.g631900.t1.2	33 kDa		0	9			Cre17.g717900.t1.2	53 kDa		1		5
1129	Cre11.g467770.t1.1	49 kDa	62	88	272	1		Cre14.g632350.t1.1	37 kDa		13	1			Cre17.g717950.t2.1	52 kDa				7
1130	Cre11.g467773.t1.1	20 kDa						Cre14.g632775.t1.1	54 kDa		2				Cre17.g718500.t1.1	74 kDa	10	49	1
[truncated: 604 more rows]

## Sheet: Legend
	Supplemental Table 3. Mass Spectrometric Analysis of Soluble Mating Secretome Proteins. SolMatSecretome MergedDatasets. Spectral count data from Datasets 1 (Samples A, B and C) and 2 (Samples D, E and F) were combined; proteins identified in less than 4 of the samples were eliminated. Total spectral counts for each sample were normalized to the average value. Accession number and calculated molec…
