# Supplementary material for: Proteases Shape the Chlamydomonas Secretome: Comparison to Classical Neuropeptide Processing Machinery
Source: Proteomes. 2018 Sep 23;6(4):36. doi: 10.3390/proteomes6040036 (PMC6313938; doi:10.3390/proteomes6040036)
Supplement: Supplementary file 1 [file proteomes-06-00036-s001.zip › SupplementalTable4_SignalPeptide-Containing_102_Grouped.xlsx]

## Sheet: Grouped102SP
#	Accession Number	Molecular Mass	Average Spectral Counts	Variation: SEM/ Average	Description
ER Proteins (45.8% of total)			665.561
1	Cre03.g160200.t1.2	33 kDa	1.09829	0.473814	Protocollagen hydroxylase
2	Cre01.g038400.t1.2	47 kDa	56.4183	0.153417	Calreticulin 2, calcium-binding protein
3	Cre02.g080650.t1.2	93 kDa	41.3917	0.0858542	Endoplasmic reticulum associated heat shock protein 90B
4	Cre02.g080700.t1.2	72 kDa	66.8556	0.102532	Endoplasmic reticulum associated Hsp70 protein
5	Cre02.g088200.t1.2	58 kDa	148.393	0.0908617	Protein disulfide isomerase 1, RB60
6	Cre10.g417500.t1.2	34 kDa	3.66198	0.194871	Peptidyl-prolyl cis-trans isomerase, cyclophilin-type
7	Cre06.g292500.t1.2	30 kDa	1.92989	0.457677	Peptidylprolyl isomerase
8	Cre11.g478700.t1.2	14 kDa	4.05895	0.224422	Peptidyl-prolyl cis-trans isomerase, FKBP-4
9	Cre10.g439900.t1.2	121 kDa	6.73287	0.168822	ER-located HSP110/SSE-like protein
10	Cre03.g178450.t1.2	11 kDa	3.51068	0.461834	Chaperonin 10
11	Cre06.g293051.t1.1	85 kDa	2.8991	0.34966	NPL4 family, ER-associated degradation, PF05021
12	Cre11.g467632.t1.1	120 kDa	2.84906	0.487791	Glycosidases
13	Cre11.g477950.t1.1	94 kDa	189.082	0.133747	ADP-ribosylglycohydrolase
14	Cre12.g522450.t1.2	138 kDa	6.50103	0.433431	COP-II coat subunit
15	Cre16.g696000.t1.2	156 kDa	5.17555	0.389071	UDP-N-Acetylglucosamine pyrophosphorylase 1
16	Cre17.g699600.t1.2	37 kDa	3.05314	0.114411	Sugar bisphosphatase
17	Cre17.g725350.t1.1	65 kDa	7.14907	0.277025	Glucosidase II b subunit-like protein
18	Cre01.g034000.t1.2	97 kDa	37.3333	0.26113	Importin b
19	Cre14.g633750.t1.1	122 kDa	51.6716	0.0675239	Importin b-3 homolog
20	Cre11.g479250.t1.2	54 kDa	12.0972	0.113017	Ran GTPase-activating protein, KOG1909
21	Cre13.g562450.t1.2	114 kDa	6.90625	0.186316	Importin b, RAN-binding protein 7,8
22	Cre12.g546550.t1.1	38 kDa	6.79262	0.265637	Fe-assimilating protein, FEA1
Cell Wall Proteins (14.8% of total)			215.298
23	Cre02.g094450.t1.2	86 kDa	1.83304	0.289037	Pherophorin, PHC21
24	Cre02.g095095.t1.1	104 kDa	2.66444	0.372805	Pherophorin, PHC12
25	Cre05.g238650.t1.1	58 kDa	4.88341	0.14444	Pherophorin,PHC5
26	Cre05.g238687.t1.1	83 kDa	8.96198	0.0988443	Pherophorin, PHC35
27	Cre06.g258800.t1.1	132 kDa	26.6985	0.242063	OH-Pro-rich glycoprotein, GP2 (CWP2, FAP3)
28	Cre09.g392319.t1.1	101 kDa	4.98011	0.259565	OH-Pro-rich cell wall protein
29	Cre07.g330750.t1.1	99 kDa	7.01353	0.340897	Pherophorin, PHC51
30	Cre10.g463350.t1.2	40 kDa	3.02672	0.456158	OH-Pro-rich glycoprotein
31	Cre09.g409901.t1.1	33 kDa	3.9822	0.431337	Pherophorin, PHC57
32	Cre11.g468359.t1.1	75 kDa	3.82052	0.413547	Pherophorin
33	Cre17.g717900.t1.2	53 kDa	7.82065	0.15931	Pherophorin, PHC1
34	Cre17.g717950.t2.1	52 kDa	6.31139	0.441604	Pherophorin, PHC28
35	Cre16.g693600.t1.2	39 kDa	9.06934	0.183467	OH-Pro-rich cell wall protein (FAP137)
36	Cre14.g620600.t1.2	52 kDa	34.7153	0.237483	Pherophorin,PHC2
37	Cre07.g340450.t1.1	513 kDa	2.02319	0.728562	PA14 domain
38	Cre02.g077800.t1.2	86 kDa	12.4768	0.454557	Proline rich extensin signature (FAP310)
39	Cre02.g089450.t1.2	38 kDa	20.3834	0.330275	Proline rich extensin signature, HRP5
40	Cre02.g089500.t1.2	43 kDa	22.149	0.210481	Proline rich extensin signature
41	Cre02.g102050.t1.1	92 kDa	12.3719	0.195401	Proline rich extensin signature (FAP328)
42	Cre09.g401900.t1.2	132 kDa	16.9393	0.365322	Proline rich extensin signature
43	Cre12.g488450.t1.1	48 kDa	3.17338	0.312951	Extracellular matrix protein
FAPs (9.9% of total)			143.943
44	Cre02.g077850.t1.2	83 kDa	18.6085	0.336502	Flagellar Associated Protein, FAP212
45	Cre02.g081050.t1.2	56 kDa	6.79921	0.202207	Flagellar Associated Protein, FAP24
46	Cre07.g321400.t1.1	199 kDa	20.4775	0.134519	Flagellar Associated Protein
47	Cre07.g330200.t1.2	30 kDa	23.1775	0.124006	Radial spoke protein 9
48	Cre09.g394200.t1.1	156 kDa	37.6502	0.344505	Flagellar Associated Protein
49	Cre16.g650600.t1.2	205 kDa	3.54779	0.255967	Mastigoneme-like flagellar protein
50	Cre09.g406600.t1.1	38 kDa	33.6822	0.349734	ChlamyFPv5, 2 KCl peptides
Proteases (7.4% of total)			106.913
51	Cre01.g049950.t1.1	123 kDa	6.10718	0.467422	Proprotein convertase subtilisin/kexin
52	Cre09.g393700.t1.1	71 kDa	15.6617	0.156736	Matrix metalloproteinase, MMP3
53	Cre03.g144564.t1.1	81 kDa	22.0191	0.301859	Matrix metalloproteinase, MMP13
54	Cre13.g605200.t2.1	77 kDa	9.55527	0.0872222	Gametolysin peptidase M11, PF05548, MMP29
55	Cre09.g414800.t2.1	65 kDa	5.51788	0.450792	Serine Carboxypeptidase II
56	Cre06.g279400.t1.2	64 kDa	3.52167	0.277469	Carboxypeptidase C
57	Cre17.g728100.t1.2	50 kDa	7.9075	0.231473	Peptidase M20 family, PTHR11014
58	Cre09.g407700.t1.2	54 kDa	17.2568	0.0777919	Cysteine endopeptidase, CEP1
59	Cre02.g095087.t1.1	69 kDa	7.54336	0.267857	Cysteine endopeptidase
60	Cre08.g358522.t1.1	69 kDa	3.21862	0.217339	Cysteine endopeptidase
61	Cre06.g275050.t1.1	41 kDa	2.74935	0.13231	Gamma-glutamyl hydrolase
62	Cre11.g475450.t1.2	46 kDa	3.19519	0.250832	Ataxin-3,Machado-Joseph Disease Protein 1
63	Cre04.g226850.t1.2	60 kDa	2.65913	0.151941	Pepsin-type aspartyl protease
Other Enzymes (13.5% of total)			196.826
64	Cre01.g002050.t1.1	77 kDa	1.72131	0.307048	Acid phosphatase-related, PTHR11567
65	Cre10.g431800.t1.2	70 kDa	25.2483	0.371779	Arylsulfatase
66	Cre02.g115950.t1.2	36 kDa	1.41062	0.485007	Glycosyl hydrolase-related, PTHR10963, laminarinase
67	Cre03.g190500.t1.2	101 kDa	2.51909	0.446329	Glycoside-hydrolase-like protein
68	Cre16.g693601.t1.1	40 kDa	5.14733	0.257726	Glucan 1,3-b-Glucosidase, ISG2
69	Cre02.g143200.t1.1	122 kDa	71.6518	0.0541463	Alanine tRNA ligase
70	Cre10.g421600.t1.2	70 kDa	2.50911	0.29931	Threonine tRNA ligase
71	Cre11.g467547.t1.1	83 kDa	12.9946	0.263174	Glutamyl/glutaminyl-tRNA synthetase
72	Cre17.g726000.t1.2	30 kDa	4.95138	0.311295	tRNA-nucleotidyltransferase
73	Cre06.g298650.t1.2	53 kDa	50.9544	0.433097	Translation initiation factor 4A, K03257
74	Cre03.g206850.t1.1	30 kDa	2.51332	0.250816	g-Interferon inducible lysosomal thiol reductase (GILT)
75	Cre12.g503450.t1.2	40 kDa	1.34929	0.472838	Uncharacterized putative methyltransferase, PTHR13271
76	Cre10.g419550.t1.2	30 kDa	7.55217	0.0936042	Cyclic phosphodiesterase-like protein
77	Cre03.g213649.t1.1	33 kDa	1.44843	0.489401	Helicase conserved C-terminal domain, PF00271
78	Cre16.g683550.t1.2	182 kDa	4.85476	0.443783	Flavodoxin-related, PTHR19384
Signaling (5.6% of total)			80.974
79	Cre02.g113250.t1.1	59 kDa	1.06966	0.242937	WD40 repeat protein, KOG2444
80	Cre06.g304500.t1.2	40 kDa	10.9166	0.183651	Zygote-specific protein
81	Cre07.g327950.t1.1	240 kDa	3.19691	0.203591	T-type voltage-gated Ca2+ channel, pore-forming a1I subunit
82	Cre16.g654600.t1.1	302 kDa	3.34883	0.434381	T-type voltage-gated Ca2+ channel, pore-forming a1I subunit
83	Cre12.g533100.t1.1	21 kDa	10.6178	0.411639	CHRD domain, PF07452
84	Cre12.g533150.t1.1	20 kDa	9.69572	0.310062	CHRD domain, PF07452
85	Cre16.g655150.t1.2	20 kDa	3.77958	0.188467	Pentapeptide repeats, PF00805
86	Cre02.g079500.t1.1	99 kDa	3.34983	0.348314	Leucine-rich repeat receptor-like protein kinase
87	Cre10.g458900.t1.1	46 kDa	1.32109	0.248335	Scavenger receptor activity
88	Cre02.g095150.t1.2	120 kDa	3.28499	0.268607	Serine/threonine protein kinase
89	Cre09.g401050.t1.1	194 kDa	5.68198	0.482251	Myosin-light-chain kinase
90	Cre12.g487700.t1.2	77 kDa	15.8901	0.129988	Serine/threonine protein kinase
91	Cre14.g630750.t1.1	292 kDa	3.70577	0.587269	Mitogen-Activated Protein Kinase Kinase Kinase
92	Cre09.g400800.t1.2	165 kDa	5.11522	0.211613	MAP kinase kinase kinase 7-related
Other (3.1% of total)			44.8179
93	Cre11.g480950.t1.2	18 kDa	3.26975	0.183802	SWI/SNF-Related chromatin binding protein, PTHR13711
94	Cre10.g440700.t1.1	32 kDa	3.07054	0.244962	CREG1 Protein, PTHR13343
95	Cre12.g491952.t1.1	281 kDa	1.96059	0.306345	U1 snRNP-specific protein C, KOG3454
96	Cre12.g527850.t1.1	32 kDa	1.2909	0.328599	Translin-like protein
97	Cre16.g668150.t1.2	66 kDa	7.52472	0.349161	Leucine rich repeat, ribonuclease inhibitor type
98	Cre05.g243150.t1.1	252 kDa	9.99183	0.134449	Family of unknown function, PF04357
99	Cre02.g107950.t1.2	22 kDa	1.42453	0.354801	Not annotated
100	Cre09.g387949.t1.1	47 kDa	10.2719	0.470368	Not annotated
101	Cre11.g467725.t1.1	43 kDa	2.70328	0.10919	Not annotated
102	Cre14.g618550.t1.2	73 kDa	3.30989	0.321739	Not annotated

## Sheet: Legend
	Supplemental Table 4. Signal Peptide-Containing Proteins. The signal peptide-containing proteins identified in the soluble mating secretome were grouped by functional category. Accession number, calculated Molecular Mass, Average Spectral Counts and Variation (SEM/average) are shown, along with a Description. The line identifying each functional category gives the percentage of the signal peptide…
