# Supplementary material for: Proteases Shape the Chlamydomonas Secretome: Comparison to Classical Neuropeptide Processing Machinery
Source: Proteomes. 2018 Sep 23;6(4):36. doi: 10.3390/proteomes6040036 (PMC6313938; doi:10.3390/proteomes6040036)
Supplement: Supplementary file 1 [file proteomes-06-00036-s001.zip › SupplementalTable5_Proteases.xlsx]

## Sheet: Protease Table
Accession Number	GeneName	Assigned Name	MW (kDa)	AVG	SEM	Description	Human Homologue	MEROPS ID, clan, family
Serine and Metallo Endopeptidases
Cre01.g049950.t1.1	Subtilisin, Ser type	VLE1	123	3.45613	1.48	Sporangin, subtilisin-like protease involved in digestion of sporangial/mother cell wall and hatching of daughter cells after mitosis	PC7	MER0155676, SB, S8
Cre09.g393700.t1.1	Matrix metalloproteinase	MMP3	71	11.9136	1.88	Matrix metalloproteinase; M11 peptidase family. Homology to MMP1 and MMP2	No significant similarity	MER0042918,MA, M11
Cre03.g144564.t1.1	Matrix metalloproteinase	MMP13	81	16.9409	4.52	Gametolysin peptidase M11	ADAM19	MER0108184,MA, M11
Cre13.g605200.t2.1	Gametolysin /Lysin, metallopeptidase	MMP29	77	8.04565	1.04	Gametolysin, matrix metalloproteinase belonging to neutral zinc metallopeptidase, M peptidase family	TNF receptor	MER0103321, MA, M11
Serine and Metallo Carboxypeptidases
Cre09.g414800.t2.1	Ser CP-like clade II	SCPL-II	65	3.45851	1.31	Peptidase S10 domain, Ser carboxypeptidase	Cathepsin A (peptidase S10 family of lysosomal Ser carboxypeptidases)	MER0125953, SC, S10
Cre06.g279400.t1.2	Carboxypeptidase C	CPY-C	64	3.04318	0.72	Peptidase S10 domain,Ser carboxypeptidase	Ser carboxypeptidase CPVL precursor I and cathepsin A (CTSA)	MER0229939,SC, S10
Cre17.g728100.t1.2	Peptidase M20 family member/IAA amino acid hydrolase		50	6.62265	1.52	Metallocarboxypeptidase, M20/M25/M40 domain, IAA amino acid hydrolase/ Carboxypeptidase Ss1	Amino-acid amidohydrolase like	MER0117418,MH, M20
Cysteine and Aspartyl Endoproteases
Cre09.g407700.t1.2	Cys endopeptidase	CEP1	54	11.4207	1.55	C1A family (pepsin-type aspartyl proteases); N-terminal cathepsin propeptide inhibitor domain (I29); C-terminal granulin (Cys-rich) domain; induced by sulphur starvation, extracellular space; lysosome	Cathepsin L (lysosomal Cys proteinase, Regulated by importin beta1, progranulin protease)	MER0138027, CA, C1
Cre02.g095087.t1.1	Cys endopeptidase	CPR1	69	5.61543	1.37	Extracellular space, lysosome	Cathepsin K (involved in ECM degradation and MMP activation)	MER0158598,CA, C1
Cre08.g358522.t1.1	Cys endopeptidase	CEP5	69	4.17922	0.39	Extracellular space, Lysosome	Cathepsin L (involved in matrix degradation during endochondral ossification, Important for overall degradation of proteins in lysosomes)	MER0158595,CA, C1
Cre06.g275050.t1.1	Gamma-Glu Hydrolase/ lysosomal Cys peptidase	GGH2	41	2.18538	0.49	Omega peptidase activity, hydrolyses poly-gamma-glutamyl forms of folic acid allowing cellular uptake, vacuole	Glutatione mediated detoxification II	MER0117009, PC, C26
Cre11.g475450.t1.2	Ataxin-3	ATXN3	46	1.46377	0.37	Omega peptidase, thiol-dependent Ubiquitin-specific, involved in protein deubiquitation	Ataxin 3 (thiol-dependent hydrolysis of ester, thioester, amide, peptide and isopeptide bonds formed by C-terminal Gly of ubiquitin)	MER0115286, CA, C86
Cre04.g226850.t1.2	Chlapsin	Asp Proteinase	60	2.65913	0.151941	Pepsin-type aspartyl protease. Endopeptidases, active at low pH. Two active site Asp residues. Zymogen.	Napsin A, Cathepsin D	MER0034982, AA, A1

## Sheet: Legend
	Supplemental Table 5. Proteases Identified in the Soluble Mating Secretome. The MEROPS database was used to group proteases identified in the soluble mating secretome. Accession number, Gene Name, Assigned name, Molecular Weight (MW, kDa), average spectral counts (AVG) and standard error of the mean (SEM) are reported, along with a brief description, the closest human homologue and the MEROPS ID,…
